# Supplementary material for: Spatial host–microbiome sequencing reveals niches in the mouse gut
Source: Nat Biotechnol. 2023 Nov 20;42(9):1394–403. doi: 10.1038/s41587-023-01988-1 (PMC11392810; doi:10.1038/s41587-023-01988-1)
Supplement: Supplementary file 3 — Spatial metadata. [file 41587_2023_1988_MOESM3_ESM.xlsx]

## Sheet: spf_gf_asf_spot_count_sep2023
Genotype	slide	sample	annotation	# spots		Summary
ASF	10015CN26	C1	crypt apex and mucosa	11		Genotype	# spots	# tissue sections
ASF	10015CN26	C1	crypt base	6		SPF	4562	48
ASF	10015CN26	C1	epithelium	24		ASF	4397	24
ASF	10015CN26	C1	epithelium and mucosa	14		GF	6362	52
ASF	10015CN26	C1	epithelium and muscle and submucosa	16		Tot	15321	124
ASF	10015CN26	C1	externa	4
ASF	10015CN26	C1	externa and interna	6
ASF	10015CN26	C1	mucosa and pellet	8		Regions	# spots	Percentage of total area (%)
ASF	10015CN26	C1	muscle and submucosa	8		crypt apex and crypt mid	197	1.28582
ASF	10015CN26	C1	pellet	276		crypt apex and mucosa	1223	7.98251
ASF	10015CN26	C2	crypt apex and mucosa	5		crypt base	332	2.16696
ASF	10015CN26	C2	crypt base	3		crypt mid	205	1.33803
ASF	10015CN26	C2	epithelium	23		epithelium	1406	9.17695
ASF	10015CN26	C2	epithelium and mucosa	19		epithelium and mucosa	273	1.78187
ASF	10015CN26	C2	epithelium and mucosae	3		epithelium and mucosae	160	1.04432
ASF	10015CN26	C2	epithelium and mucosae and submucosa	1		epithelium and mucosae and submucosa	153	0.998629
ASF	10015CN26	C2	epithelium and muscle and submucosa	27		epithelium and muscle and submucosa	907	5.91998
ASF	10015CN26	C2	externa	7		externa	349	2.27792
ASF	10015CN26	C2	externa and interna	9		externa and interna	668	4.36003
ASF	10015CN26	C2	mucosa and pellet	14		interna	49	0.319822
ASF	10015CN26	C2	muscle and submucosa	10		mucosa	37	0.241499
ASF	10015CN26	C2	pellet	285		mucosa and pellet	580	3.78565
ASF	10015CN26	D1	crypt apex and mucosa	4		mucosae and interna	56	0.365511
ASF	10015CN26	D1	crypt base	3		muscle and submucosa	461	3.00894
ASF	10015CN26	D1	epithelium	17		pellet	8124	53.0253
ASF	10015CN26	D1	epithelium and mucosa	23		peyer's patch	141	0.920305
ASF	10015CN26	D1	epithelium and mucosae	3		Tot	15321	1
ASF	10015CN26	D1	epithelium and muscle and submucosa	20
ASF	10015CN26	D1	externa	4
ASF	10015CN26	D1	externa and interna	6
ASF	10015CN26	D1	mucosa and pellet	30
ASF	10015CN26	D1	muscle and submucosa	4
ASF	10015CN26	D1	pellet	257
ASF	10015CN26	D2	crypt apex and mucosa	4
ASF	10015CN26	D2	epithelium	25
ASF	10015CN26	D2	epithelium and mucosa	20
ASF	10015CN26	D2	epithelium and mucosae	4
ASF	10015CN26	D2	epithelium and muscle and submucosa	22
ASF	10015CN26	D2	externa	8
ASF	10015CN26	D2	externa and interna	9
ASF	10015CN26	D2	mucosa	4
ASF	10015CN26	D2	mucosa and pellet	23
ASF	10015CN26	D2	muscle and submucosa	7
ASF	10015CN26	D2	pellet	275
ASF	10015CN26	E1	crypt apex and mucosa	1
ASF	10015CN26	E1	crypt base	12
ASF	10015CN26	E1	epithelium	13
ASF	10015CN26	E1	epithelium and mucosa	21
ASF	10015CN26	E1	epithelium and mucosae	3
ASF	10015CN26	E1	epithelium and mucosae and submucosa	1
ASF	10015CN26	E1	epithelium and muscle and submucosa	18
ASF	10015CN26	E1	externa	3
ASF	10015CN26	E1	externa and interna	1
ASF	10015CN26	E1	mucosa	6
ASF	10015CN26	E1	mucosa and pellet	26
ASF	10015CN26	E1	muscle and submucosa	7
ASF	10015CN26	E1	pellet	272
ASF	10015CN26	E2	crypt apex and mucosa	2
ASF	10015CN26	E2	crypt base	7
ASF	10015CN26	E2	epithelium	10
ASF	10015CN26	E2	epithelium and mucosa	33
ASF	10015CN26	E2	epithelium and mucosae	1
ASF	10015CN26	E2	epithelium and mucosae and submucosa	2
ASF	10015CN26	E2	epithelium and muscle and submucosa	21
ASF	10015CN26	E2	externa	3
ASF	10015CN26	E2	externa and interna	8
ASF	10015CN26	E2	mucosa	4
ASF	10015CN26	E2	mucosa and pellet	19
ASF	10015CN26	E2	muscle and submucosa	13
ASF	10015CN26	E2	pellet	265
ASF	10015CN42	C1	crypt apex and mucosa	9
ASF	10015CN42	C1	crypt base	20
ASF	10015CN42	C1	epithelium	22
ASF	10015CN42	C1	epithelium and mucosa	18
ASF	10015CN42	C1	epithelium and mucosae	1
ASF	10015CN42	C1	epithelium and mucosae and submucosa	3
ASF	10015CN42	C1	epithelium and muscle and submucosa	16
ASF	10015CN42	C1	externa	4
ASF	10015CN42	C1	externa and interna	15
ASF	10015CN42	C1	mucosa	6
ASF	10015CN42	C1	mucosa and pellet	23
ASF	10015CN42	C1	muscle and submucosa	8
ASF	10015CN42	C1	pellet	204
ASF	10015CN42	C2	crypt apex and mucosa	6
ASF	10015CN42	C2	crypt base	4
ASF	10015CN42	C2	epithelium	20
ASF	10015CN42	C2	epithelium and mucosa	23
ASF	10015CN42	C2	epithelium and mucosae	1
ASF	10015CN42	C2	epithelium and mucosae and submucosa	6
ASF	10015CN42	C2	epithelium and muscle and submucosa	14
ASF	10015CN42	C2	externa	3
ASF	10015CN42	C2	externa and interna	9
ASF	10015CN42	C2	mucosa	3
ASF	10015CN42	C2	mucosa and pellet	19
ASF	10015CN42	C2	muscle and submucosa	16
ASF	10015CN42	C2	pellet	231
ASF	10015CN42	D1	crypt apex and mucosa	2
ASF	10015CN42	D1	crypt base	6
ASF	10015CN42	D1	epithelium	18
ASF	10015CN42	D1	epithelium and mucosa	28
ASF	10015CN42	D1	epithelium and mucosae	2
ASF	10015CN42	D1	epithelium and mucosae and submucosa	2
ASF	10015CN42	D1	epithelium and muscle and submucosa	19
ASF	10015CN42	D1	externa	5
ASF	10015CN42	D1	externa and interna	11
ASF	10015CN42	D1	mucosa	8
ASF	10015CN42	D1	mucosa and pellet	14
ASF	10015CN42	D1	muscle and submucosa	13
ASF	10015CN42	D1	pellet	206
ASF	10015CN42	D2	crypt apex and mucosa	5
ASF	10015CN42	D2	crypt base	9
ASF	10015CN42	D2	epithelium	18
ASF	10015CN42	D2	epithelium and mucosa	22
ASF	10015CN42	D2	epithelium and mucosae	3
ASF	10015CN42	D2	epithelium and mucosae and submucosa	2
ASF	10015CN42	D2	epithelium and muscle and submucosa	14
ASF	10015CN42	D2	externa	2
ASF	10015CN42	D2	externa and interna	9
ASF	10015CN42	D2	mucosa	3
ASF	10015CN42	D2	mucosa and pellet	16
ASF	10015CN42	D2	muscle and submucosa	8
ASF	10015CN42	D2	pellet	219
ASF	10015CN42	E1	crypt apex and mucosa	2
ASF	10015CN42	E1	crypt base	6
ASF	10015CN42	E1	epithelium	14
ASF	10015CN42	E1	epithelium and mucosa	24
ASF	10015CN42	E1	epithelium and mucosae and submucosa	15
ASF	10015CN42	E1	epithelium and muscle and submucosa	14
ASF	10015CN42	E1	externa	4
ASF	10015CN42	E1	externa and interna	14
ASF	10015CN42	E1	mucosa and pellet	18
ASF	10015CN42	E1	muscle and submucosa	6
ASF	10015CN42	E1	pellet	221
ASF	10015CN42	E2	crypt apex and mucosa	3
ASF	10015CN42	E2	crypt base	5
ASF	10015CN42	E2	epithelium	14
ASF	10015CN42	E2	epithelium and mucosa	28
ASF	10015CN42	E2	epithelium and muscle and submucosa	19
ASF	10015CN42	E2	externa	1
ASF	10015CN42	E2	externa and interna	9
ASF	10015CN42	E2	mucosa	3
ASF	10015CN42	E2	mucosa and pellet	26
ASF	10015CN42	E2	muscle and submucosa	14
ASF	10015CN42	E2	pellet	246
GF	10015CN38	C1	crypt apex and mucosa	41
GF	10015CN38	C1	epithelium	32
GF	10015CN38	C1	epithelium and mucosae	14
GF	10015CN38	C1	epithelium and mucosae and submucosa	1
GF	10015CN38	C1	epithelium and muscle and submucosa	15
GF	10015CN38	C1	externa	5
GF	10015CN38	C1	externa and interna	13
GF	10015CN38	C1	mucosa and pellet	13
GF	10015CN38	C1	muscle and submucosa	14
GF	10015CN38	C1	pellet	252
GF	10015CN38	C1	peyer's patch	17
GF	10015CN38	C2	crypt apex and mucosa	36
GF	10015CN38	C2	crypt base	1
GF	10015CN38	C2	epithelium	29
GF	10015CN38	C2	epithelium and mucosae	2
GF	10015CN38	C2	epithelium and muscle and submucosa	30
GF	10015CN38	C2	externa	10
GF	10015CN38	C2	externa and interna	14
GF	10015CN38	C2	mucosa and pellet	13
GF	10015CN38	C2	muscle and submucosa	9
GF	10015CN38	C2	pellet	242
GF	10015CN38	C2	peyer's patch	18
GF	10015CN38	D1	crypt apex and mucosa	39
GF	10015CN38	D1	epithelium	29
GF	10015CN38	D1	epithelium and mucosae	9
GF	10015CN38	D1	epithelium and muscle and submucosa	21
GF	10015CN38	D1	externa	4
GF	10015CN38	D1	externa and interna	17
GF	10015CN38	D1	mucosa and pellet	13
GF	10015CN38	D1	muscle and submucosa	15
GF	10015CN38	D1	pellet	253
GF	10015CN38	D1	peyer's patch	23
GF	10015CN38	D2	crypt apex and mucosa	35
GF	10015CN38	D2	epithelium	26
GF	10015CN38	D2	epithelium and mucosae	3
GF	10015CN38	D2	epithelium and mucosae and submucosa	4
GF	10015CN38	D2	epithelium and muscle and submucosa	22
GF	10015CN38	D2	externa	11
GF	10015CN38	D2	externa and interna	12
GF	10015CN38	D2	mucosa and pellet	8
GF	10015CN38	D2	muscle and submucosa	10
GF	10015CN38	D2	pellet	249
GF	10015CN38	D2	peyer's patch	26
GF	10015CN38	E1	crypt apex and mucosa	42
GF	10015CN38	E1	epithelium	25
GF	10015CN38	E1	epithelium and mucosae	1
GF	10015CN38	E1	epithelium and mucosae and submucosa	4
GF	10015CN38	E1	epithelium and muscle and submucosa	24
GF	10015CN38	E1	externa	7
GF	10015CN38	E1	externa and interna	10
GF	10015CN38	E1	mucosa and pellet	10
GF	10015CN38	E1	muscle and submucosa	8
GF	10015CN38	E1	pellet	255
GF	10015CN38	E1	peyer's patch	28
GF	10015CN38	E2	crypt apex and mucosa	42
GF	10015CN38	E2	epithelium	24
GF	10015CN38	E2	epithelium and mucosae and submucosa	5
GF	10015CN38	E2	epithelium and muscle and submucosa	20
GF	10015CN38	E2	externa	3
GF	10015CN38	E2	externa and interna	8
GF	10015CN38	E2	mucosa and pellet	10
GF	10015CN38	E2	muscle and submucosa	18
GF	10015CN38	E2	pellet	253
GF	10015CN38	E2	peyer's patch	27
GF	10015CN41	C1	crypt apex and mucosa	56
GF	10015CN41	C1	epithelium	20
GF	10015CN41	C1	epithelium and mucosae	6
GF	10015CN41	C1	epithelium and mucosae and submucosa	4
GF	10015CN41	C1	epithelium and muscle and submucosa	26
GF	10015CN41	C1	externa	6
GF	10015CN41	C1	externa and interna	18
GF	10015CN41	C1	mucosa and pellet	13
GF	10015CN41	C1	mucosae and interna	3
GF	10015CN41	C1	muscle and submucosa	21
GF	10015CN41	C1	pellet	202
GF	10015CN41	C2	crypt apex and mucosa	51
GF	10015CN41	C2	crypt base	1
GF	10015CN41	C2	epithelium	36
GF	10015CN41	C2	epithelium and mucosae	2
GF	10015CN41	C2	epithelium and mucosae and submucosa	9
GF	10015CN41	C2	epithelium and muscle and submucosa	26
GF	10015CN41	C2	externa	11
GF	10015CN41	C2	externa and interna	13
GF	10015CN41	C2	interna	2
GF	10015CN41	C2	mucosa and pellet	20
GF	10015CN41	C2	muscle and submucosa	15
GF	10015CN41	C2	pellet	193
GF	10015CN41	D1	crypt apex and mucosa	52
GF	10015CN41	D1	crypt base	1
GF	10015CN41	D1	epithelium	25
GF	10015CN41	D1	epithelium and mucosae	6
GF	10015CN41	D1	epithelium and mucosae and submucosa	6
GF	10015CN41	D1	epithelium and muscle and submucosa	30
GF	10015CN41	D1	externa	5
GF	10015CN41	D1	externa and interna	19
GF	10015CN41	D1	interna	1
GF	10015CN41	D1	mucosa and pellet	15
GF	10015CN41	D1	mucosae and interna	5
GF	10015CN41	D1	muscle and submucosa	10
GF	10015CN41	D1	pellet	185
GF	10015CN41	D2	crypt apex and mucosa	44
GF	10015CN41	D2	crypt base	1
GF	10015CN41	D2	epithelium	25
GF	10015CN41	D2	epithelium and mucosae	9
GF	10015CN41	D2	epithelium and mucosae and submucosa	12
GF	10015CN41	D2	epithelium and muscle and submucosa	27
GF	10015CN41	D2	externa	13
GF	10015CN41	D2	externa and interna	16
GF	10015CN41	D2	interna	3
GF	10015CN41	D2	mucosa and pellet	15
GF	10015CN41	D2	mucosae and interna	4
GF	10015CN41	D2	muscle and submucosa	4
GF	10015CN41	D2	pellet	185
GF	10015CN41	E1	crypt apex and mucosa	37
GF	10015CN41	E1	crypt base	7
GF	10015CN41	E1	epithelium	21
GF	10015CN41	E1	epithelium and mucosae	8
GF	10015CN41	E1	epithelium and mucosae and submucosa	5
GF	10015CN41	E1	epithelium and muscle and submucosa	16
GF	10015CN41	E1	externa	11
GF	10015CN41	E1	externa and interna	19
GF	10015CN41	E1	interna	3
GF	10015CN41	E1	mucosa and pellet	8
GF	10015CN41	E1	mucosae and interna	3
GF	10015CN41	E1	muscle and submucosa	8
GF	10015CN41	E1	pellet	185
GF	10015CN41	E2	crypt apex and mucosa	45
GF	10015CN41	E2	epithelium	22
GF	10015CN41	E2	epithelium and mucosae	3
GF	10015CN41	E2	epithelium and mucosae and submucosa	10
GF	10015CN41	E2	epithelium and muscle and submucosa	26
GF	10015CN41	E2	externa	6
GF	10015CN41	E2	externa and interna	13
GF	10015CN41	E2	interna	3
GF	10015CN41	E2	mucosa and pellet	6
GF	10015CN41	E2	mucosae and interna	1
GF	10015CN41	E2	muscle and submucosa	13
GF	10015CN41	E2	pellet	182
GF	10015CN72	C1	crypt apex and crypt mid	2
GF	10015CN72	C1	crypt apex and mucosa	47
GF	10015CN72	C1	crypt base	16
GF	10015CN72	C1	crypt mid	6
GF	10015CN72	C1	epithelium	37
GF	10015CN72	C1	epithelium and mucosae	2
GF	10015CN72	C1	epithelium and mucosae and submucosa	2
GF	10015CN72	C1	epithelium and muscle and submucosa	25
GF	10015CN72	C1	externa	9
GF	10015CN72	C1	mucosa and pellet	7
GF	10015CN72	C1	muscle and submucosa	4
GF	10015CN72	C1	pellet	119
GF	10015CN72	C2	crypt apex and crypt mid	2
GF	10015CN72	C2	crypt apex and mucosa	39
GF	10015CN72	C2	crypt base	12
GF	10015CN72	C2	crypt mid	6
GF	10015CN72	C2	epithelium	42
GF	10015CN72	C2	epithelium and mucosae and submucosa	2
GF	10015CN72	C2	epithelium and muscle and submucosa	38
GF	10015CN72	C2	externa	2
GF	10015CN72	C2	externa and interna	4
GF	10015CN72	C2	mucosa and pellet	10
GF	10015CN72	C2	muscle and submucosa	5
GF	10015CN72	C2	pellet	138
GF	10015CN72	D1	crypt apex and crypt mid	1
GF	10015CN72	D1	crypt apex and mucosa	39
GF	10015CN72	D1	crypt base	19
GF	10015CN72	D1	crypt mid	1
GF	10015CN72	D1	epithelium	27
GF	10015CN72	D1	epithelium and mucosae	3
GF	10015CN72	D1	epithelium and mucosae and submucosa	1
GF	10015CN72	D1	epithelium and muscle and submucosa	31
GF	10015CN72	D1	externa	3
GF	10015CN72	D1	externa and interna	7
GF	10015CN72	D1	mucosa and pellet	5
GF	10015CN72	D1	muscle and submucosa	3
GF	10015CN72	D1	pellet	142
GF	10015CN72	D2	crypt apex and crypt mid	7
GF	10015CN72	D2	crypt apex and mucosa	34
GF	10015CN72	D2	crypt base	12
GF	10015CN72	D2	crypt mid	4
GF	10015CN72	D2	epithelium	42
GF	10015CN72	D2	epithelium and mucosae and submucosa	3
GF	10015CN72	D2	epithelium and muscle and submucosa	27
GF	10015CN72	D2	externa	1
GF	10015CN72	D2	externa and interna	9
GF	10015CN72	D2	mucosa and pellet	2
GF	10015CN72	D2	pellet	153
GF	10015CN72	E1	crypt apex and crypt mid	7
GF	10015CN72	E1	crypt apex and mucosa	36
GF	10015CN72	E1	crypt base	20
GF	10015CN72	E1	crypt mid	10
GF	10015CN72	E1	epithelium	44
GF	10015CN72	E1	epithelium and muscle and submucosa	29
GF	10015CN72	E1	externa	6
GF	10015CN72	E1	externa and interna	10
GF	10015CN72	E1	pellet	160
GF	10015CN72	E2	crypt apex and crypt mid	5
GF	10015CN72	E2	crypt apex and mucosa	40
GF	10015CN72	E2	crypt base	13
GF	10015CN72	E2	crypt mid	3
GF	10015CN72	E2	epithelium	47
GF	10015CN72	E2	epithelium and mucosae and submucosa	1
GF	10015CN72	E2	epithelium and muscle and submucosa	26
GF	10015CN72	E2	externa	4
GF	10015CN72	E2	externa and interna	5
GF	10015CN72	E2	mucosa and pellet	1
GF	10015CN72	E2	muscle and submucosa	2
GF	10015CN72	E2	pellet	134
SPF	10015CN44	C1	crypt apex and crypt mid	13
SPF	10015CN44	C1	crypt apex and mucosa	23
SPF	10015CN44	C1	crypt base	13
SPF	10015CN44	C1	crypt mid	10
SPF	10015CN44	C1	epithelium	73
SPF	10015CN44	C1	epithelium and mucosae	5
SPF	10015CN44	C1	epithelium and mucosae and submucosa	5
SPF	10015CN44	C1	epithelium and muscle and submucosa	17
SPF	10015CN44	C1	externa	10
SPF	10015CN44	C1	externa and interna	25
SPF	10015CN44	C1	interna	5
SPF	10015CN44	C1	mucosa and pellet	7
SPF	10015CN44	C1	mucosae and interna	7
SPF	10015CN44	C1	muscle and submucosa	16
SPF	10015CN44	C1	pellet	69
SPF	10015CN44	C2	crypt apex and crypt mid	14
SPF	10015CN44	C2	crypt apex and mucosa	22
SPF	10015CN44	C2	crypt base	2
SPF	10015CN44	C2	crypt mid	8
SPF	10015CN44	C2	epithelium	73
SPF	10015CN44	C2	epithelium and mucosae	9
SPF	10015CN44	C2	epithelium and mucosae and submucosa	11
SPF	10015CN44	C2	epithelium and muscle and submucosa	9
SPF	10015CN44	C2	externa	10
SPF	10015CN44	C2	externa and interna	39
SPF	10015CN44	C2	mucosa and pellet	14
SPF	10015CN44	C2	mucosae and interna	1
SPF	10015CN44	C2	muscle and submucosa	15
SPF	10015CN44	C2	pellet	69
SPF	10015CN44	D1	crypt apex and crypt mid	15
SPF	10015CN44	D1	crypt apex and mucosa	21
SPF	10015CN44	D1	crypt base	8
SPF	10015CN44	D1	crypt mid	6
SPF	10015CN44	D1	epithelium	68
SPF	10015CN44	D1	epithelium and mucosae	4
SPF	10015CN44	D1	epithelium and mucosae and submucosa	3
SPF	10015CN44	D1	epithelium and muscle and submucosa	16
SPF	10015CN44	D1	externa	7
SPF	10015CN44	D1	externa and interna	28
SPF	10015CN44	D1	interna	2
SPF	10015CN44	D1	mucosa and pellet	13
SPF	10015CN44	D1	mucosae and interna	7
SPF	10015CN44	D1	muscle and submucosa	11
SPF	10015CN44	D1	pellet	75
SPF	10015CN44	D2	crypt apex and crypt mid	9
SPF	10015CN44	D2	crypt apex and mucosa	21
SPF	10015CN44	D2	crypt base	4
SPF	10015CN44	D2	crypt mid	13
SPF	10015CN44	D2	epithelium	63
SPF	10015CN44	D2	epithelium and mucosae	6
SPF	10015CN44	D2	epithelium and muscle and submucosa	14
SPF	10015CN44	D2	externa	6
SPF	10015CN44	D2	externa and interna	36
SPF	10015CN44	D2	interna	2
SPF	10015CN44	D2	mucosa and pellet	12
SPF	10015CN44	D2	mucosae and interna	1
SPF	10015CN44	D2	muscle and submucosa	11
SPF	10015CN44	D2	pellet	81
SPF	10015CN44	E1	crypt apex and crypt mid	4
SPF	10015CN44	E1	crypt apex and mucosa	29
SPF	10015CN44	E1	crypt base	10
SPF	10015CN44	E1	crypt mid	3
SPF	10015CN44	E1	epithelium	70
SPF	10015CN44	E1	epithelium and mucosae	6
SPF	10015CN44	E1	epithelium and mucosae and submucosa	4
SPF	10015CN44	E1	epithelium and muscle and submucosa	13
SPF	10015CN44	E1	externa	4
SPF	10015CN44	E1	externa and interna	23
SPF	10015CN44	E1	mucosa and pellet	9
SPF	10015CN44	E1	mucosae and interna	8
SPF	10015CN44	E1	muscle and submucosa	11
SPF	10015CN44	E1	pellet	88
SPF	10015CN44	E2	crypt apex and crypt mid	5
SPF	10015CN44	E2	crypt apex and mucosa	23
SPF	10015CN44	E2	crypt base	8
SPF	10015CN44	E2	crypt mid	5
SPF	10015CN44	E2	epithelium	62
SPF	10015CN44	E2	epithelium and mucosae	10
SPF	10015CN44	E2	epithelium and muscle and submucosa	12
SPF	10015CN44	E2	externa	16
SPF	10015CN44	E2	externa and interna	18
SPF	10015CN44	E2	interna	3
SPF	10015CN44	E2	mucosa and pellet	14
SPF	10015CN44	E2	mucosae and interna	4
SPF	10015CN44	E2	muscle and submucosa	9
SPF	10015CN44	E2	pellet	97
SPF	10015CN46	C1	crypt apex and crypt mid	9
SPF	10015CN46	C1	crypt apex and mucosa	36
SPF	10015CN46	C1	crypt base	10
SPF	10015CN46	C1	crypt mid	10
SPF	10015CN46	C1	epithelium	29
SPF	10015CN46	C1	epithelium and mucosae	1
SPF	10015CN46	C1	epithelium and mucosae and submucosa	5
SPF	10015CN46	C1	epithelium and muscle and submucosa	20
SPF	10015CN46	C1	externa	10
SPF	10015CN46	C1	externa and interna	14
SPF	10015CN46	C1	mucosa and pellet	11
SPF	10015CN46	C1	muscle and submucosa	17
SPF	10015CN46	C1	pellet	109
SPF	10015CN46	C2	crypt apex and crypt mid	8
SPF	10015CN46	C2	crypt apex and mucosa	37
SPF	10015CN46	C2	crypt base	4
SPF	10015CN46	C2	crypt mid	2
SPF	10015CN46	C2	epithelium	32
SPF	10015CN46	C2	epithelium and mucosae	4
SPF	10015CN46	C2	epithelium and mucosae and submucosa	5
SPF	10015CN46	C2	epithelium and muscle and submucosa	19
SPF	10015CN46	C2	externa	9
SPF	10015CN46	C2	externa and interna	15
SPF	10015CN46	C2	mucosa and pellet	13
SPF	10015CN46	C2	muscle and submucosa	18
SPF	10015CN46	C2	pellet	118
SPF	10015CN46	D1	crypt apex and crypt mid	6
SPF	10015CN46	D1	crypt apex and mucosa	32
SPF	10015CN46	D1	crypt mid	7
SPF	10015CN46	D1	epithelium	31
SPF	10015CN46	D1	epithelium and mucosae	6
SPF	10015CN46	D1	epithelium and mucosae and submucosa	10
SPF	10015CN46	D1	epithelium and muscle and submucosa	12
SPF	10015CN46	D1	externa	9
SPF	10015CN46	D1	externa and interna	17
SPF	10015CN46	D1	mucosa and pellet	6
SPF	10015CN46	D1	muscle and submucosa	13
SPF	10015CN46	D1	pellet	113
SPF	10015CN46	D1	peyer's patch	1
SPF	10015CN46	D2	crypt apex and crypt mid	10
SPF	10015CN46	D2	crypt apex and mucosa	21
SPF	10015CN46	D2	crypt base	2
SPF	10015CN46	D2	crypt mid	11
SPF	10015CN46	D2	epithelium	30
SPF	10015CN46	D2	epithelium and mucosae	3
SPF	10015CN46	D2	epithelium and muscle and submucosa	19
SPF	10015CN46	D2	externa	13
SPF	10015CN46	D2	externa and interna	11
SPF	10015CN46	D2	mucosa and pellet	11
SPF	10015CN46	D2	muscle and submucosa	11
SPF	10015CN46	D2	pellet	121
SPF	10015CN46	D2	peyer's patch	1
SPF	10015CN46	E1	crypt apex and crypt mid	8
SPF	10015CN46	E1	crypt apex and mucosa	27
SPF	10015CN46	E1	crypt base	3
SPF	10015CN46	E1	crypt mid	10
SPF	10015CN46	E1	epithelium	28
SPF	10015CN46	E1	epithelium and mucosae	7
SPF	10015CN46	E1	epithelium and mucosae and submucosa	1
SPF	10015CN46	E1	epithelium and muscle and submucosa	12
SPF	10015CN46	E1	externa	5
SPF	10015CN46	E1	externa and interna	23
SPF	10015CN46	E1	interna	1
SPF	10015CN46	E1	mucosa and pellet	10
SPF	10015CN46	E1	muscle and submucosa	13
SPF	10015CN46	E1	pellet	120
SPF	10015CN46	E2	crypt apex and crypt mid	6
SPF	10015CN46	E2	crypt apex and mucosa	28
SPF	10015CN46	E2	crypt base	6
SPF	10015CN46	E2	crypt mid	8
SPF	10015CN46	E2	epithelium	22
SPF	10015CN46	E2	epithelium and mucosae	3
SPF	10015CN46	E2	epithelium and mucosae and submucosa	6
SPF	10015CN46	E2	epithelium and muscle and submucosa	17
SPF	10015CN46	E2	externa	14
SPF	10015CN46	E2	externa and interna	14
SPF	10015CN46	E2	mucosa and pellet	8
SPF	10015CN46	E2	mucosae and interna	1
SPF	10015CN46	E2	muscle and submucosa	7
SPF	10015CN46	E2	pellet	122
SPF	10015CN73	C1	crypt apex and crypt mid	18
SPF	10015CN73	C1	crypt apex and mucosa	23
SPF	10015CN73	C1	crypt base	25
SPF	10015CN73	C1	crypt mid	18
SPF	10015CN73	C1	epithelium	12
SPF	10015CN73	C1	epithelium and mucosae	1
SPF	10015CN73	C1	epithelium and mucosae and submucosa	1
SPF	10015CN73	C1	epithelium and muscle and submucosa	13
SPF	10015CN73	C1	externa	17
SPF	10015CN73	C1	externa and interna	22
SPF	10015CN73	C1	interna	4
SPF	10015CN73	C1	mucosa and pellet	15
SPF	10015CN73	C1	mucosae and interna	1
SPF	10015CN73	C1	muscle and submucosa	14
SPF	10015CN73	C1	pellet	120
SPF	10015CN73	C2	crypt apex and crypt mid	14
SPF	10015CN73	C2	crypt apex and mucosa	26
SPF	10015CN73	C2	crypt base	17
SPF	10015CN73	C2	crypt mid	23
SPF	10015CN73	C2	epithelium	15
SPF	10015CN73	C2	epithelium and mucosae and submucosa	1
SPF	10015CN73	C2	epithelium and muscle and submucosa	11
SPF	10015CN73	C2	externa	15
SPF	10015CN73	C2	externa and interna	28
SPF	10015CN73	C2	interna	8
SPF	10015CN73	C2	mucosa and pellet	11
SPF	10015CN73	C2	mucosae and interna	2
SPF	10015CN73	C2	muscle and submucosa	7
SPF	10015CN73	C2	pellet	123
SPF	10015CN73	D1	crypt apex and crypt mid	16
SPF	10015CN73	D1	crypt apex and mucosa	24
SPF	10015CN73	D1	crypt base	16
SPF	10015CN73	D1	crypt mid	23
SPF	10015CN73	D1	epithelium	13
SPF	10015CN73	D1	epithelium and mucosae	1
SPF	10015CN73	D1	epithelium and muscle and submucosa	14
SPF	10015CN73	D1	externa	19
SPF	10015CN73	D1	externa and interna	23
SPF	10015CN73	D1	interna	6
SPF	10015CN73	D1	mucosa and pellet	13
SPF	10015CN73	D1	mucosae and interna	1
SPF	10015CN73	D1	muscle and submucosa	12
SPF	10015CN73	D1	pellet	138
SPF	10015CN73	D2	crypt apex and crypt mid	18
SPF	10015CN73	D2	crypt apex and mucosa	21
SPF	10015CN73	D2	crypt base	20
SPF	10015CN73	D2	crypt mid	18
SPF	10015CN73	D2	epithelium	14
SPF	10015CN73	D2	epithelium and mucosae	5
SPF	10015CN73	D2	epithelium and muscle and submucosa	10
SPF	10015CN73	D2	externa	20
SPF	10015CN73	D2	externa and interna	19
SPF	10015CN73	D2	interna	6
SPF	10015CN73	D2	mucosa and pellet	8
SPF	10015CN73	D2	mucosae and interna	7
SPF	10015CN73	D2	muscle and submucosa	3
SPF	10015CN73	D2	pellet	122
