# Supplementary material for: Spatial host–microbiome sequencing reveals niches in the mouse gut
Source: Nat Biotechnol. 2023 Nov 20;42(9):1394–403. doi: 10.1038/s41587-023-01988-1 (PMC11392810; doi:10.1038/s41587-023-01988-1)
Supplement: Supplementary file 4 — Host and bacterial raw counts metric per spatial spot. [file 41587_2023_1988_MOESM4_ESM.xlsx]

## Sheet: Sheet1
Mouse condition	Host raw counts (UMIs) per spot under tissue [Mean +/- sd]	Bacterial raw counts (UMIs) per spot in 6 MROIs as in Fig.3e [Mean +/- sd]
SPF	4758.43+/-438.40	445.12+/-32.69
ASF	1743.13+/-341.31	249.48+/-26.82
GF	3715.31+/-371.28	0
