# Supplementary material for: Spatial host–microbiome sequencing reveals niches in the mouse gut
Source: Nat Biotechnol. 2023 Nov 20;42(9):1394–403. doi: 10.1038/s41587-023-01988-1 (PMC11392810; doi:10.1038/s41587-023-01988-1)
Supplement: Supplementary file 5 — Cell-type-specific submodule expression. [file 41587_2023_1988_MOESM5_ESM.xlsx]

## Sheet: GF_crypt_apex_and_crypt_mid
	Gene	Submodule	B_cell	Colonocyte_1	Colonocyte_2	Cycling_TA_1	Cycling_TA_2	Enteroendocrine_1	Enteroendocrine_2	Fibroblast	Glia	Goblet	Lymphatic	Macrophage	Mesothelial	Myocyte	Neuron_1	Neuron_2	Neuron_3	Stem	TA_1	TA_2	TA_3	TA_4	TA_5	TA_6	TA_7	TA_8	TA_9	T_cell	Tuft	Vascular
0	5330417C22Rik	1	-0.315284	-0.580959	0.0504484	-0.202989	0.687211	0.345341	0.462411	-0.403586	-0.318744	-0.172495	-0.317194	-0.31001	-0.602124	-0.365561	-0.726411	-0.219344	-0.67077	-0.38602	1	-0.203843	0.679848	-0.496457	-0.524912	0.417266	0.548572	0.437526	0.268682	-0.18072	-0.253301	-0.276829
1	Clec2h	1	-0.185429	0.36155	0.487327	-0.0569174	0.462368	-0.19998	-0.338729	-0.204204	-0.225639	0.666031	-0.18076	-0.185141	-0.425791	-0.20031	-0.724757	-0.334985	-0.742314	-0.353253	-0.0652367	-0.105393	1	0.202102	-0.0210112	0.0059645	-0.15311	0.364721	0.539292	-0.119175	-0.264266	-0.162405
2	Fer1l6	1	-0.0687664	-0.171139	-0.0385207	-0.0518167	0.443535	-0.0828775	-0.175431	-0.0717196	-0.0904507	0.696459	-0.0657844	-0.0644902	-0.165669	-0.0762208	-0.259746	-0.112736	-0.263856	-0.180674	-0.0366787	-0.0439923	1	-0.192464	-0.17296	-0.00747872	0.0130942	-0.00343566	0.0331875	-0.0535573	-0.0899189	-0.0747426
3	Gcnt3	1	-0.312789	-0.0616741	1	-0.0575319	0.335464	-0.0544403	-0.244588	-0.245087	-0.211101	0.642222	-0.267842	-0.265767	-0.401324	-0.188188	-0.64337	-0.284098	-0.631136	-0.275788	0.393281	0.174208	0.722579	-0.184766	-0.485251	-0.0840432	0.341773	0.11621	0.397731	-0.0751866	-0.146437	-0.182124
4	Gm12511	1	-0.0839306	-0.0437827	0.00501157	-0.0264345	0.359529	-0.0774547	-0.144452	-0.0741513	-0.091196	0.603175	-0.0646627	-0.0715786	-0.158522	-0.081554	-0.251855	-0.105863	-0.2486	-0.152662	-0.104887	-0.0825193	1	-0.146014	-0.131013	-0.063015	-0.0611501	-0.0359115	0.0150461	-0.0577616	-0.0984414	-0.0808854
5	Gmds	1	-0.442976	-0.900494	-0.233659	-0.0903412	0.380158	-0.0543493	-0.202586	-0.666602	-0.670639	-0.510255	-0.441444	-0.552964	-1.08712	-0.680796	-1.63256	-0.641957	-1.66109	0.0816581	1	-0.500107	0.235253	-0.24601	-0.00370855	0.559006	0.453035	0.463192	0.166406	-0.382697	-0.522449	-0.444029
6	Mlph	1	-0.171274	-0.247131	-0.00488363	-0.0675924	0.525945	-0.17207	-0.308198	-0.191579	-0.193584	0.674576	-0.165967	-0.174658	-0.345931	-0.20428	-0.623696	-0.259932	-0.599773	-0.248605	0.230743	-0.160393	1	-0.18658	-0.0774624	0.114856	0.0400303	0.15538	0.0678709	-0.151118	-0.0470959	-0.173362
7	Rab27b	1	-0.188783	-0.346945	-0.0602207	-0.0728382	0.540704	0.271899	-0.28572	-0.229163	-0.215927	0.504671	-0.174128	-0.178504	-0.140444	-0.198318	-0.359744	0.245559	-0.36439	-0.278296	0.348187	-0.158482	1	-0.349416	-0.169211	0.128208	0.114023	0.171021	0.0229545	-0.145921	0.146151	-0.188259
8	Scin	1	-0.0721445	-0.0231354	0.121382	-0.0522127	0.376076	0.00132962	0.119197	-0.10849	-0.158521	0.662286	-0.0919836	-0.0864313	-0.250219	-0.117732	-0.419012	-0.162942	-0.41785	-0.212257	-0.148995	-0.0139694	1	0.07961	-0.144502	0.00697321	-0.087361	0.0916185	0.15728	-0.0922915	-0.121648	-0.0886085
9	Scnn1b	1	-0.103565	-0.14218	-0.0550373	-0.017547	0.342626	-0.0638902	0.00891482	-0.0837564	-0.105196	1	-0.0909511	-0.101879	-0.176594	-0.0898475	-0.273468	-0.115566	-0.274419	-0.182875	0.124141	-0.0924174	0.76622	-0.198915	-0.162041	-0.0391867	-0.00315288	0.0138179	-0.00438495	-0.0571882	-0.142949	-0.0940299
10	Sidt1	1	-0.196541	-0.51284	0.0544746	-0.186869	0.706826	0.349069	-0.0250049	-0.360773	-0.301797	0.00962069	-0.286564	-0.270854	-0.520544	-0.33555	-0.372624	-0.265425	-0.188168	-0.430415	1	-0.251912	0.629915	-0.581344	-0.383747	0.39504	0.447897	0.491746	0.220967	0.23721	-0.212191	-0.27144
11	Slfn4	1	-0.0781122	-0.00491631	0.0490528	-0.00686823	0.273835	-0.0680508	-0.123934	-0.0551116	-0.0925389	1	-0.0724913	-0.0779857	-0.141971	-0.0772885	-0.214729	-0.112035	-0.211354	-0.102021	-0.117036	-0.0560403	0.638073	-0.0143839	-0.109992	-0.0749452	-0.0837464	-0.00411235	0.078742	-0.078407	-0.0966036	-0.0215944
12	Sytl2	1	-0.181629	-0.358297	0.00702893	-0.146344	0.673326	-0.143758	-0.160981	-0.183153	-0.199369	0.528346	-0.173712	-0.16332	-0.338091	-0.139462	-0.576527	-0.215599	-0.572113	-0.422597	0.604683	-0.137432	1	-0.424633	-0.332956	0.193632	0.262734	0.272577	0.166448	-0.0159758	-0.207466	-0.165128
13	1810065E05Rik	2	-0.214708	0.183767	1	0.00631065	-0.0163954	0.00786929	-0.123581	-0.133682	-0.0915801	-0.294009	-0.176214	-0.154205	-0.183593	-0.0652927	-0.378457	-0.221848	-0.366877	-0.0767134	0.0638384	0.351055	-0.0523265	0.24578	-0.186274	-0.136865	0.20698	0.204008	0.410999	0.0595618	0.00135535	-0.0560283
14	Abca12	2	-0.108357	0.574771	1	-0.00122617	0.0175299	-0.0126993	-0.0855579	-0.0864643	-0.0756379	-0.159891	-0.108974	-0.0959899	-0.119554	-0.055398	-0.178205	-0.106273	-0.183931	-0.109069	-0.112546	-0.0282977	-0.118027	0.166301	-0.152156	-0.0914053	0.00755017	0.319409	0.892473	-0.00607213	-0.0445999	-0.0672294
15	Acox1	2	-0.274115	0.885324	1	0.0191717	0.0702494	0.0356551	-0.037703	-0.139179	-0.148291	0.567707	-0.241298	-0.173463	-0.273029	-0.0968336	-0.400742	-0.158978	-0.377885	-0.179353	-0.158721	0.00180588	-0.0449164	0.390857	-0.110351	-0.158955	-0.292032	0.405076	0.81702	-0.0867335	0.0170014	-0.135674
16	Ahnak	2	-0.040712	0.695445	0.134121	0.0195412	-0.0713128	-0.153139	-0.280602	0.347812	-0.0386217	1	0.510082	0.129958	0.958424	0.10165	-0.511918	-0.212497	-0.541606	-0.141594	-0.466279	0.0139788	0.0203989	0.284537	0.473995	-0.204571	-0.687225	-0.0524467	0.178343	-0.0418677	-0.340083	0.262872
17	Apob	2	-0.115149	0.575058	1	0.025503	-0.0118667	0.203191	0.635883	-0.0726239	-0.0809504	0.513618	-0.120442	-0.084295	-0.137533	-0.0505418	-0.232924	-0.191975	-0.24219	-0.0758015	-0.0891114	-0.0846553	-0.120291	0.0782119	-0.0309162	-0.126628	-0.283595	0.0863459	0.289453	-0.0636851	-0.0773304	-0.0893839
18	Apol10a	2	-0.270965	0.239666	0.715605	0.0113669	0.0169794	-0.0527554	-0.179365	-0.192135	-0.140473	-0.395761	-0.217931	-0.22623	-0.275505	-0.133726	-0.465997	-0.219484	-0.463007	-0.0589199	-0.254144	0.0908544	-0.250688	1	-0.26038	0.0734042	0.249388	0.749458	0.803161	-0.0292683	-0.0534806	-0.0985571
19	Clca4a	2	-0.0902873	0.942862	0.839765	-0.000281317	-0.0180972	-0.0696684	-0.0891049	-0.046863	-0.0935296	1	-0.0962337	-0.0527498	-0.153266	-0.0464803	-0.224232	-0.128529	-0.228562	-0.071026	-0.118512	-0.0397792	-0.103634	-0.0671283	-0.214738	-0.161532	-0.386227	-0.135513	0.336298	-0.0838007	-0.0758769	-0.0747293
20	Clic5	2	-0.14854	0.769671	0.584563	0.00867364	0.0888551	-0.0888246	-0.0982096	-0.0980828	-0.167581	1	0.0979021	-0.120535	-0.23783	-0.0895397	-0.394594	-0.219956	-0.402219	-0.176134	-0.137225	-0.109063	0.139905	0.158588	0.0118907	-0.17943	-0.465986	0.151874	0.298857	-0.117823	0.139185	0.0859622
21	Coro2a	2	-0.000936165	0.826388	0.646633	0.0770137	-0.059589	-0.146866	-0.229193	-0.226482	-0.158995	0.471944	-0.264583	-0.122467	-0.452417	-0.226042	-0.374688	-0.118503	-0.310893	-0.0226253	-0.524737	-0.177884	-0.41568	1	0.433997	-0.00137905	-0.474343	0.67219	0.7765	0.448306	-0.296969	-0.00812846
22	Cpn1	2	-0.0740352	0.343071	1	-0.00515783	0.00517594	0.222519	0.146273	-0.0351694	-0.0510605	-0.0799665	-0.0710379	-0.0437337	-0.06807	-0.0478567	-0.117194	-0.0636108	-0.111739	-0.0482345	-0.0491514	0.0369879	-0.0673833	-0.0282467	-0.127448	-0.0809236	-0.0763431	-0.00338823	0.451895	-0.0369717	-0.00392337	-0.0435468
23	Cyp2c65	2	-0.240236	0.273894	1	0.0340043	-0.0210443	-0.0538823	-0.163047	-0.168051	-0.131464	-0.302825	-0.205169	-0.219394	-0.229733	-0.116911	-0.352546	-0.199288	-0.342408	0.00366652	-0.173415	0.111599	-0.22651	0.531462	-0.215989	-0.00423266	0.250322	0.346676	0.640717	0.0035879	-0.0813743	-0.0958604
24	Cyp2d34	2	-0.109695	0.760714	0.475787	0.0152668	0.104662	-0.100274	-0.145077	-0.0700189	-0.117928	1	-0.102934	-0.0885745	-0.220137	-0.0808613	-0.286643	-0.142887	-0.295927	-0.149336	-0.166568	-0.128745	0.262826	0.122866	0.0240672	-0.166437	-0.461303	0.133275	0.252139	-0.105615	-0.124781	-0.0985262
25	Cyp3a13	2	-0.16129	1	0.977356	0.0310999	-0.00706409	-0.0772985	-0.137688	-0.111675	-0.104452	0.650596	-0.155748	-0.132961	-0.194216	-0.099323	-0.336703	-0.202103	-0.356313	-0.123513	-0.194215	-0.0994998	-0.189885	0.312817	0.0406516	-0.143849	-0.442276	0.259052	0.653344	-0.0914254	-0.12182	-0.113366
26	Cyp4f14	2	-0.115457	0.493354	1	0.0160506	0.00744419	-0.0169606	-0.0714619	-0.0744918	-0.0716932	0.269658	-0.106005	-0.0840517	-0.145914	-0.0535529	-0.21165	-0.151257	-0.208447	-0.0710096	-0.0788662	-0.0112635	-0.100473	0.168356	-0.122917	-0.109531	-0.203389	0.166934	0.39558	-0.047104	0.0450647	-0.0753142
27	Emp1	2	-0.174164	0.370238	1	-0.0107328	-0.012566	-0.0401871	-0.124712	0.0475313	-0.0115153	-0.0307327	0.0373733	-0.0997422	-0.154229	-0.0619132	-0.259784	-0.130148	-0.282116	-0.0896056	-0.0667761	0.166741	-0.123731	0.259007	-0.275943	-0.139183	0.00238638	0.199887	0.463027	-0.0357849	-0.0249795	0.0316281
28	Fa2h	2	-0.228402	0.718152	0.773416	0.0350883	0.0181355	-0.0836627	-0.148044	-0.158457	-0.187081	0.215611	-0.216156	-0.200444	-0.254216	-0.140622	-0.505754	-0.269614	-0.51204	-0.136845	-0.297651	-0.148264	-0.323866	1	0.127067	-0.0335052	-0.290238	0.849195	0.914171	-0.0924823	-0.173083	-0.137792
29	Fhl1	2	-0.0896753	0.389195	0.0488404	0.0102275	0.11064	-0.158801	-0.0625125	0.188232	-0.0976256	1	0.0350298	-0.0854751	-0.0134181	0.347696	-0.138628	-0.0905105	-0.202472	-0.171835	-0.155075	-0.0103276	0.368431	-0.00311708	0.00713716	-0.195973	-0.420423	-0.0533417	0.0197731	-0.122276	-0.188197	-0.0286555
30	Fmo5	2	-0.162055	0.863372	0.858967	0.0238031	0.0122239	-0.0549782	-0.113516	-0.0683793	-0.0355379	0.141132	-0.113594	-0.102993	-0.0356758	-0.040296	-0.361316	-0.179813	-0.37511	-0.177145	-0.185562	-0.0339549	-0.179138	0.347421	-0.134727	-0.141874	-0.101557	0.464675	1	0.0185443	-0.129123	-0.0322146
31	Hkdc1	2	-0.126009	0.545353	1	0.00707194	0.00381855	-0.00725848	-0.0786257	-0.101508	-0.0709453	-0.159501	-0.130007	-0.123595	-0.125018	-0.0601391	-0.233974	-0.126209	-0.234185	-0.0965787	-0.124752	-0.0215215	-0.154044	0.266661	-0.180958	-0.0813564	0.050893	0.331626	0.836253	0.0107743	-0.081423	-0.0705419
32	Hsd3b2	2	-0.234177	0.381311	0.59362	0.0520256	-0.0178236	-0.115282	-0.206138	-0.198525	-0.196845	-0.0512058	-0.234371	-0.232107	-0.288834	-0.175623	-0.420366	-0.192513	-0.416712	0.054284	-0.409815	-0.195648	-0.390976	1	0.0266517	0.13923	-0.0346801	0.710785	0.730107	-0.132724	-0.163205	-0.145094
33	Hsd3b3	2	-0.274931	0.416232	0.554274	0.0771217	0.0143886	-0.124839	-0.238914	-0.23301	-0.223477	-0.0468529	-0.267553	-0.271323	-0.35831	-0.190971	-0.533824	-0.230245	-0.529564	0.110953	-0.493009	-0.153068	-0.474676	1	0.170326	0.179055	-0.0898742	0.752805	0.73919	-0.149231	-0.176422	-0.177604
34	Ifit1bl1	2	-0.0586988	0.726648	0.367771	0.0139725	-0.0177071	-0.0606165	-0.0655584	-0.0263229	-0.0484244	1	-0.0506114	-0.0342641	-0.091933	-0.033078	-0.128371	-0.0820424	-0.118538	-0.0704298	-0.0754179	-0.0803596	-0.0756169	-0.0535835	-0.0701248	-0.123802	-0.32328	-0.102454	0.11714	-0.0322994	-0.0516287	-0.0460921
35	Krt20	2	-0.206314	1	0.987532	0.00933458	0.0304223	0.546504	-0.0887484	-0.0942147	-0.171766	0.932949	-0.170578	-0.144222	-0.262823	-0.0831565	-0.439408	-0.229743	-0.47061	-0.184351	-0.19667	0.100755	0.0153972	0.384839	-0.317876	-0.292867	-0.442098	0.33509	0.645504	-0.107354	-0.106886	-0.116746
36	Lamb3	2	0.139429	0.628133	1	0.0184353	0.0458735	-0.0555681	-0.139644	-0.0975677	-0.129662	0.661947	-0.152511	-0.107764	-0.269738	-0.120906	-0.342878	-0.256634	-0.358713	-0.119775	-0.198968	-0.117178	0.0117442	0.271723	0.149616	-0.115218	-0.333156	0.247336	0.523078	0.0887803	-0.129737	-0.120057
37	Mal	2	-0.0657831	0.218972	1	0.00749211	-0.00362608	-0.0232885	0.134628	-0.0524909	0.0445484	0.130641	-0.0648827	-0.0434844	-0.0622305	-0.0301428	-0.123549	-0.112937	-0.114557	-0.0450328	-0.0302939	0.00301451	-0.045427	0.0595817	-0.127399	-0.08853	-0.121968	0.0421903	0.1977	-0.0164683	-0.021096	0.0499277
38	March3	2	0.01782	1	0.687807	-0.0215103	0.00156779	-0.131089	-0.188834	0.194125	0.570332	0.803592	0.514202	0.280499	0.171821	-0.0812039	0.0868629	-0.147416	-0.0129141	-0.232236	-0.205352	-0.218097	-0.116407	-0.0225669	-0.148252	-0.215938	-0.472492	0.0149473	0.39105	0.00976804	-0.211572	0.0850477
39	Mep1a	2	-0.210476	0.826324	1	0.0271584	-0.025881	-0.056388	-0.141695	-0.107941	-0.133548	0.713007	-0.170966	-0.149676	-0.2285	-0.0972425	-0.379449	-0.253133	-0.39233	-0.0703291	-0.15971	0.00965405	-0.192323	0.324775	-0.0849428	-0.153717	-0.33759	0.19554	0.455407	-0.0757371	-0.0764971	-0.0894962
40	Mxd1	2	-0.103238	0.810624	0.559691	-0.00634698	0.0888337	-0.077049	-0.151382	-0.0217193	-0.111796	1	-0.08536	-0.0442175	-0.192065	-0.0471022	-0.373089	-0.203191	-0.363469	-0.143286	-0.201474	0.0164192	0.205155	0.187854	-0.125318	-0.23235	-0.479885	0.11203	0.402066	-0.0835833	-0.08456	-0.0902794
41	Pcsk5	2	-0.346833	0.398702	0.777804	0.0684199	-0.00492841	-0.159172	-0.274061	0.606729	-0.276603	-0.313426	-0.328312	-0.33166	0.13232	-0.0927443	-0.572031	-0.17603	-0.598461	0.0815618	-0.597166	-0.258873	-0.546558	1	-0.14887	0.143417	0.00916279	0.77562	0.962848	-0.195108	-0.203044	-0.045881
42	Pdlim2	2	-0.027712	0.507671	1	0.0173235	-0.0124543	-0.0426249	-0.0875638	-0.0334333	-0.060159	0.327914	-0.0826719	-0.0484204	-0.0310784	-0.0550792	-0.110707	0.211017	-0.0617451	-0.0789412	-0.0737939	0.0427931	-0.072003	0.0522851	-0.108047	-0.131094	-0.201789	0.0260683	0.35276	0.0342514	-0.0508467	-0.0425694
43	Plac8	2	-0.0197742	0.897014	0.267212	0.0346409	-0.0380489	-0.145169	-0.158133	0.102913	-0.161709	1	-0.0357765	-0.0261838	-0.31401	-0.0715891	-0.645746	-0.375694	-0.696814	-0.116947	-0.344078	0.0415532	0.00455456	0.495868	0.378852	-0.232531	-0.751875	0.293081	0.408949	-0.0817364	-0.0824583	-0.0849707
44	Pmp22	2	-0.114196	0.777417	0.712483	0.00809085	-0.00688885	-0.0920172	-0.14616	0.109674	-0.00758758	1	-0.0388203	-0.0456619	0.315774	-0.00251663	-0.194349	0.0693819	-0.0130883	-0.122377	-0.15543	0.0496634	0.0109558	0.155636	-0.176474	-0.266539	-0.532237	0.0716422	0.201728	-0.0963308	-0.0926601	-0.0679307
45	Prom1	2	-0.317737	0.60821	1	-0.0152924	0.147675	-0.0587095	-0.208959	-0.24344	-0.251021	0.302869	-0.304299	-0.299535	-0.377631	-0.220949	-0.588326	-0.286028	-0.574892	-0.0699214	-0.0958428	-0.0807225	0.0568879	0.270664	-0.431559	0.00872389	0.0770703	0.287803	0.637938	-0.14217	0.293022	-0.175117
46	Prss30	2	-0.129163	0.987703	1	0.0190641	-0.0114198	-0.0625011	-0.12294	-0.0944074	-0.106862	0.740057	-0.127386	-0.0902908	-0.186905	-0.0868937	-0.28762	-0.179325	-0.293174	-0.125031	-0.145135	-0.0381806	-0.159208	0.20006	-0.1735	-0.180157	-0.354262	0.189794	0.567867	-0.0394186	-0.0713377	-0.0901833
47	Slc10a2	2	-0.146437	0.622233	1	0.0157501	0.017771	-0.00167846	-0.0888622	-0.111455	-0.0776939	-0.160169	-0.146398	-0.12851	-0.1382	-0.0490475	-0.267376	-0.1799	-0.264181	-0.117626	-0.0792278	0.0516126	-0.134974	0.121944	-0.239129	-0.125466	0.0878107	0.346921	0.985365	0.0523109	-0.0587715	-0.0743176
48	Slc13a1	2	-0.143108	0.59573	0.841526	0.0307007	0.0305375	0.582803	-0.0370141	-0.133151	-0.102275	-0.212231	-0.154791	-0.140009	-0.167387	-0.096398	-0.236437	-0.029347	-0.23378	-0.0564084	-0.200367	-0.0869558	-0.204914	0.17307	-0.166949	-0.0474401	0.0115008	0.418417	1	-0.0338758	-0.0753703	-0.094239
49	Slc13a2	2	-0.188664	0.642701	1	0.0376667	0.00385346	-0.0901393	-0.178405	-0.143096	-0.161239	0.113597	-0.176018	-0.169608	-0.294336	-0.135496	-0.494235	-0.275961	-0.503862	-0.142086	-0.292343	-0.131896	-0.25681	0.907401	0.400255	-0.0473569	-0.43136	0.808656	0.853432	-0.0866405	-0.134111	-0.108702
50	Slc51a	2	-0.0851916	0.16204	1	0.0169561	-0.00606739	0.0155857	-0.0464652	-0.0621263	-0.0358919	-0.209039	-0.0771638	-0.0799329	-0.0952204	-0.0395745	-0.160375	-0.132372	-0.15851	-0.0405725	-0.0215249	0.0579571	-0.0778451	0.132323	-0.134343	-0.0592794	0.0758703	0.0898616	0.302599	0.0309474	-0.0534587	-0.0406998
51	Slc9a2	2	-0.227979	1	0.951909	0.0398904	-0.0376718	0.103817	-0.128224	-0.160048	-0.202549	0.551308	-0.21384	-0.196672	-0.300354	-0.146699	-0.449446	-0.248149	-0.476781	-0.0441743	-0.338078	-0.201108	-0.345712	0.584465	0.0809232	-0.0727589	-0.395375	0.478119	0.781007	-0.136306	-0.173154	-0.168203
52	Slc9a3	2	-0.138031	0.766929	0.887651	-0.0113261	0.00217049	-0.0335596	-0.112251	-0.101401	-0.114556	0.128383	-0.142176	-0.12506	-0.150078	-0.0953289	-0.254268	-0.140409	-0.262325	-0.165095	-0.182384	-0.0893895	-0.183402	0.54116	-0.143813	-0.126084	-0.160966	0.698647	1	-0.0637987	-0.0875956	-0.115217
53	Sprr2a3	2	-0.0126865	0.490541	0.328584	0.0152181	-0.0203702	-0.0788725	-0.0823779	0.0212492	-0.0521694	1	0.00858087	0.00525762	-0.114835	-0.00533956	-0.226089	-0.13754	-0.233148	-0.0476562	-0.104938	0.072654	0.0925766	-0.0272369	-0.0795897	-0.171412	-0.369523	-0.126773	-0.00706153	-0.0463675	-0.0968474	-0.0128105
54	Sptssb	2	-0.206351	0.444589	1	4.7085e-05	0.0298258	-0.0442699	-0.167964	-0.140909	-0.138176	-0.332155	-0.180572	-0.195223	-0.205247	-0.0873748	-0.373703	-0.171046	-0.351856	-0.147417	-0.166445	0.110015	-0.113409	0.688064	-0.272358	-0.0759689	0.166437	0.644056	0.937273	-0.0107291	-0.0636606	-0.0842103
55	Tmigd1	2	-0.0935904	0.242215	1	0.00499042	0.00701803	0.00441884	-0.0636108	-0.0677492	-0.0395524	-0.143146	-0.0967068	-0.0862285	-0.0878903	-0.0291734	-0.158983	-0.104004	-0.155118	-0.0518652	-0.00899332	0.0820909	-0.0558609	0.0860099	-0.169854	-0.0895044	-0.00240851	0.105619	0.373387	-0.00337248	-0.00673955	-0.0229483
56	Tspan1	2	-0.145344	0.597157	0.331293	0.00355308	0.118488	-0.137665	-0.226599	-0.156095	-0.244485	1	-0.136729	-0.174316	-0.564159	-0.187216	-0.909462	-0.495012	-0.958631	-0.0989567	-0.102707	0.0480095	0.31114	0.14931	0.493862	-0.0723787	-0.525514	-0.00979386	0.130509	-0.215621	-0.138044	-0.148705
57	Art3	3	-0.0364059	-0.0467575	-0.0352286	0.00968198	-0.021635	-0.051361	-0.0579105	0.1091	1	-0.0417448	-0.0433452	-0.0311622	-0.0218158	0.353768	-0.0476004	-0.0189803	-0.0332365	-0.0453097	-0.0490344	-0.020866	-0.0432705	-0.0531572	-0.0500362	-0.0440739	-0.0164426	-0.04403	-0.0386604	-0.0331534	-0.0487139	0.00705214
58	Col12a1	3	-0.0350877	-0.0417583	-0.0315676	0.00708111	-0.0276656	-0.0467242	-0.0539339	0.30732	1	-0.0384622	-0.0286711	-0.0366555	0.117968	0.168251	-0.0380937	0.00242536	-0.0264189	-0.0408563	-0.0523055	-0.0057392	-0.0514353	-0.0459197	-0.0477913	-0.0426819	-0.00745289	-0.0396299	-0.0309293	-0.0344327	-0.0434581	-0.031862
59	Col27a1	3	-0.0700741	-0.0806515	-0.0477311	0.0201652	-0.0469711	-0.0595897	-0.0881267	0.628153	1	-0.0688526	-0.055812	-0.00983015	0.279685	0.449341	0.239571	0.115709	0.822792	-0.0732552	-0.104873	-0.0256519	-0.102399	-0.0895491	-0.0887139	-0.0769903	-0.018349	-0.0721682	-0.0622608	-0.0734063	-0.0854872	-0.0690947
60	Dtna	3	-0.0412913	-0.0518435	-0.0368131	0.0153254	-0.0286549	-0.0528111	-0.0625102	-0.035505	1	-0.048363	-0.043176	-0.0442117	0.131316	0.533454	0.297459	0.190419	0.341946	-0.0501289	-0.063869	-0.0201481	-0.0626474	-0.0595416	-0.0582512	-0.0513127	-0.0190351	-0.0490507	-0.0434827	-0.0419766	-0.0537831	-0.0476333
61	Galnt16	3	-0.0257124	-0.0263549	-0.00876092	0.0080877	-0.0156214	-0.0310801	-0.0347696	0.0651363	1	-0.0197212	-0.0212692	-0.0247779	0.0985816	0.0458693	0.0478921	0.00707694	0.0570881	-0.0279799	-0.0373468	-0.0145801	-0.0367999	-0.0302986	-0.0204302	-0.027261	-0.00289893	-0.0243387	-0.0188988	-0.0274166	-0.0322216	-0.0257176
62	Gm10863	3	-0.0111636	-0.0223882	-0.00652349	0.00496389	-0.00797649	-0.0181068	-0.0194137	-0.0214375	1	-0.0147349	-0.0184363	-0.00213118	-0.0211511	-0.0229923	-0.0334302	8.05747e-06	-0.0207067	-0.0231256	-0.0201687	-0.0103673	-0.0251162	-0.0242592	-0.0207216	-0.0160768	0.00181892	-0.0111869	-0.0166034	-0.00522862	-0.0212427	-0.0177339
63	Gm17171	3	-0.0464396	-0.0441608	-0.00994737	-0.00708622	-0.0238491	-0.0490213	-0.054398	-0.0505333	1	-0.035403	0.123567	-0.0488922	-0.0380335	-0.0454085	0.100863	-0.0164635	-0.00971903	-0.0384556	-0.058434	-0.0306468	-0.0548918	-0.0464245	-0.0356383	-0.0350561	-0.00937624	-0.0266937	-0.0392227	-0.0473331	-0.0543605	-0.0450336
64	Gm26673	3	-0.0394599	-0.0377024	-0.0176567	0.0126553	-0.01999	-0.0429974	-0.0481158	-0.0419142	1	-0.0263515	-0.0350353	-0.0358041	-0.0344781	-0.0450553	0.339747	0.149395	0.210082	-0.0391826	-0.0471394	-0.0242333	-0.0462321	-0.0449373	-0.0360631	-0.0360768	-0.00613023	-0.0300655	-0.033289	-0.0367735	-0.0439437	-0.036943
65	Kcna1	3	-0.0307044	-0.0333991	-0.024151	0.00325105	-0.0186404	-0.0310465	-0.0360708	-0.0319704	1	-0.0260418	-0.0293063	-0.0367037	0.134649	-0.0313168	-0.0404186	-0.0135592	-0.0334168	-0.0325204	-0.0397956	-0.0180763	-0.0401608	-0.0368025	-0.0339555	-0.0307692	-0.0143696	-0.0301151	-0.0227942	-0.028845	-0.0369118	-0.0321379
66	Kcna6	3	-0.0204672	-0.0238204	-0.0205251	0.0121093	-0.0132011	-0.0254387	-0.0293686	-0.0180813	1	-0.0215508	-0.0190536	-0.0198101	-0.0142227	-0.0246803	0.349135	0.280127	0.331476	-0.0246517	-0.0290614	-0.0071016	-0.0302279	-0.0277935	-0.0288945	-0.0267995	-0.0079247	-0.0223071	-0.020121	-0.0203017	-0.0320537	-0.0179604
67	Lgi4	3	-0.0162315	-0.0226952	-0.0151591	0.00411439	-0.0112647	-0.0165865	-0.0218935	0.0212486	1	-0.0194678	-0.00113623	0.00297618	-0.000592349	-0.0178113	-0.0136626	0.00134198	-0.0100558	-0.0216244	-0.0248212	-0.00683059	-0.0243602	-0.0263488	-0.0260748	-0.0206985	-0.000203401	-0.0189332	-0.0190318	-0.0214753	-0.0267088	-0.0203071
68	Mest	3	-0.0213197	-0.0264925	-0.0106871	0.00731197	-0.0158927	-0.0254012	-0.0213967	0.00516384	1	-0.02558	0.00677695	-0.0199625	0.0940762	-0.0012542	0.245808	0.133748	0.420858	-0.0265767	-0.037791	-0.0115739	-0.0347026	-0.0307945	-0.0263427	-0.0265169	-0.00160924	-0.0229568	-0.0241157	-0.0214829	-0.0277429	0.0215097
69	Mmd2	3	-0.0224168	-0.0251986	-0.0127883	0.00516143	-0.0126332	-0.0271458	-0.0321291	-0.0247183	1	-0.0194787	-0.0245225	-0.0273738	-0.034923	-0.0322784	0.078376	0.0133958	0.000616424	-0.0270976	-0.0329098	-0.0139486	-0.0347237	-0.0281466	-0.0275434	-0.0236657	-0.000465256	-0.0172836	-0.0192997	-0.0252258	-0.0272422	-0.024864
70	Olfml2a	3	-0.0296349	-0.0251554	-0.0135306	0.0035449	-0.0183295	-0.0290221	-0.0388176	-0.0217403	1	-0.0218328	-0.0195759	-0.025633	-0.0119672	-0.00811002	0.0099616	-0.00218676	0.0342873	-0.026032	-0.040681	-0.0197063	-0.0392543	-0.0321045	-0.0306063	-0.022876	-0.00680534	-0.0176088	-0.0243909	-0.0234462	-0.032424	0.0827617
71	P4ha3	3	-0.0385795	-0.037945	-0.0220239	0.00861286	-0.0243188	-0.0148676	-0.0328313	0.0282825	1	-0.0351923	-0.0358902	-0.0406665	-0.0292107	0.0407984	0.0957313	0.03762	0.258677	-0.0413979	-0.0538274	-0.0124852	-0.0509352	-0.0450186	-0.0402504	-0.0365241	-0.00536221	-0.0334817	-0.0307987	-0.0366526	-0.0428256	-0.036147
72	Rasgef1c	3	-0.0253316	-0.0347724	-0.0205007	-0.0016552	-0.018518	-0.0242278	-0.0354657	-0.0299346	1	-0.0236782	-0.0272367	-0.0247561	-0.0233786	-0.0238314	-0.00306182	0.01233	0.0524387	-0.0342054	-0.0379127	-0.0226392	-0.03873	-0.0334257	-0.0274673	-0.0311418	-0.0132517	-0.030865	-0.021283	-0.0104268	-0.0348503	-0.0292836
73	Sorbs1	3	-0.151828	0.243871	0.253514	0.0143508	0.0375493	0.00183713	-0.0729981	-0.0144586	0.95823	0.153417	-0.0146186	-0.1682	-0.0552445	1	0.0821584	0.0521142	0.0814115	-0.191193	-0.181135	-0.142256	0.0503081	-0.0622537	-0.170434	-0.148674	-0.110859	0.0509198	0.267788	-0.0794333	-0.136156	0.0648053
74	Sorcs1	3	-0.0257452	-0.0244464	-0.00442234	0.00933002	-0.0120357	-0.00253301	-0.0313696	-0.0244229	1	-0.0211754	0.033404	-0.0266998	0.183997	0.00109565	0.464917	0.127735	0.225394	-0.0270905	-0.030402	-0.00161837	-0.0306185	-0.0273928	-0.0182727	-0.0246234	-0.00359504	-0.0162558	-0.0175491	-0.0200852	-0.0244167	-0.0240388
75	Sox10	3	-0.0177018	-0.0210876	-0.0103395	0.00574679	-0.013711	-0.0222595	-0.0299461	-0.0274177	1	-0.0182267	-0.0179671	-0.0241832	-0.020602	-0.0205048	-9.08529e-06	0.00976041	0.00586774	-0.0217648	-0.0290568	-0.0105944	-0.027762	-0.0245038	-0.0214723	-0.022665	-0.00195077	-0.0205958	-0.0181808	-0.0234533	-0.0211379	-0.0191867
76	Srcin1	3	-0.017603	-0.019938	-0.0104725	0.0144094	-0.0096384	-0.0206813	-0.0208567	-0.0190971	0.646763	-0.0234533	-0.0161659	-0.0121795	-0.0157449	-0.0204471	1	0.255852	0.382297	-0.0195059	-0.0254341	-0.00414573	-0.0245542	-0.0219214	-0.0229043	-0.020559	-0.00605476	-0.0158802	-0.0116149	-0.0150418	-0.0178198	-0.00622631
77	Tbx3os1	3	-0.0314063	-0.0276487	-0.00794971	0.0145853	-0.0125274	0.0144682	-0.0389071	0.0826766	1	-0.0293189	-0.0244988	-0.0312369	-0.0222383	0.0252077	0.542413	0.220563	0.0329875	-0.0286025	-0.0386951	-0.0122111	-0.0369202	-0.0324983	-0.0306779	-0.0269045	0.00121404	-0.0164717	-0.0161258	-0.0279952	-0.0336073	-0.0240811
78	Tgfb2	3	-0.03352	-0.045359	-0.0350111	-0.000624317	-0.0305424	-0.0332764	-0.0466967	0.0865968	1	-0.0351912	0.246582	-0.031405	0.132668	0.0888772	0.0144098	0.0104987	0.041398	-0.0330652	-0.0536602	-0.026636	-0.0530316	-0.0496205	-0.0438327	-0.0352963	-0.0175338	-0.0416051	-0.0394774	-0.0386868	-0.0361285	0.00220008
79	Zfp536	3	-0.0460925	-0.0544867	-0.0356799	0.0137417	-0.0320943	-0.0602914	-0.0726139	0.190077	1	-0.0466904	-0.0342553	-0.0483945	-0.039807	0.405189	0.886833	0.0708088	0.445405	-0.0550746	-0.0719664	-0.0221705	-0.0688778	-0.0619209	-0.0547342	-0.0536324	-0.0150194	-0.0483264	-0.043363	-0.0432904	-0.0627504	-0.0506882
80	5033428I22Rik	4	-0.0261973	-0.0277707	-0.00729083	0.0176005	-0.00837541	-0.0277954	-0.0327675	-0.00373453	0.472983	-0.0200315	-0.0217222	-0.0268565	0.219443	0.00461934	1	0.140023	0.890039	-0.0286306	-0.0408073	-0.0109537	-0.0406235	-0.0330629	-0.0295793	-0.0257696	-0.00199455	-0.0208934	-0.0175094	-0.0291018	-0.0327644	-0.0289457
81	5530401A14Rik	4	-0.0236155	-0.0273396	-0.0213649	0.0204107	-0.0097878	0.270724	0.343433	-0.0266941	-0.0341568	-0.0272385	-0.0278398	-0.0298282	-0.0265871	-0.0327949	0.786986	0.010111	1	-0.025224	-0.0336682	-0.0140311	-0.0316308	-0.0315804	-0.0286658	-0.0252337	-0.0117886	-0.0272103	-0.0232591	-0.024391	-0.0251948	-0.0267171
82	Add2	4	-0.0108494	-0.0169558	-0.0255665	0.0168618	-0.00401887	0.127481	0.121786	-0.0156888	-0.0123693	-0.0202361	-0.00975143	-0.0174219	-0.0150538	-0.0151999	0.791334	0.466234	1	-0.0122855	-0.0161405	-0.0089885	-0.015738	-0.0190469	-0.0204711	-0.0155044	-0.0159589	-0.0182747	-0.00828024	-0.0117531	-0.0152781	-0.00981218
83	Adra2a	4	-0.0905098	0.061471	1	0.0196319	0.00354028	0.0190484	-0.0400319	-0.0493603	-0.049181	-0.142356	-0.0721483	-0.0763964	-0.0768366	-0.0383314	0.277219	0.723091	0.461273	-0.027111	-0.0152222	0.0679946	-0.0201287	0.0487773	-0.163475	-0.0800304	0.0224429	0.0116974	0.186044	-0.0322618	0.0821995	-0.0296572
84	Cacna1e	4	0.194918	0.0691075	0.0429545	0.00967447	-0.011839	-0.0359208	-0.0432239	-0.0285033	-0.0366586	0.053315	-0.0156575	-0.00232284	-0.0375116	0.279892	0.393313	0.106555	1	-0.0414474	-0.0482095	-0.0257179	-0.0324099	-0.0206107	-0.0375605	-0.0445423	-0.0473731	-0.0109207	0.0194812	-0.0286834	-0.0388932	-0.0328328
85	Calcb	4	-0.0111148	-0.0145604	-0.0334625	0.0126865	-0.000617168	-0.0198611	-0.0124256	-0.011044	-0.00769107	-0.0312762	-0.00944903	-0.00893525	0.0169767	-0.0136244	0.119476	1	0.307035	-0.00958571	-0.0101061	0.00906966	-0.0137606	-0.0116054	-0.0304118	-0.0193111	-0.0224366	-0.01952	-0.00221514	-0.0013336	-0.00139284	-0.00927694
86	Chat	4	-0.012494	-0.0149571	-0.0108097	0.00616088	-0.00727057	-0.00882965	-0.0155325	-0.0163688	-0.0146458	-0.0156752	-0.0133627	-0.0146502	-0.0102272	-0.0155963	0.119526	0.175215	1	-0.0136661	-0.0166731	-0.00692168	-0.017328	-0.0166295	-0.0158697	-0.0139701	-0.0037358	-0.0122133	-0.00933035	-0.0112236	0.833879	-0.0142279
87	Chd5	4	-0.00649587	-0.0103249	-0.028609	0.0183661	-0.00323125	0.0191347	0.0681098	-0.0137612	0.0548776	-0.0182737	-0.0074116	-0.00866297	0.0178575	-0.00968195	0.836447	0.650755	1	-0.0110816	-0.0172805	-0.00354465	-0.0147317	-0.0149922	-0.0237802	-0.0204397	-0.0202382	-0.0223461	-0.00886861	-0.0136772	-0.00477893	-0.00903461
88	Chrna3	4	-0.00967218	-0.0139043	-0.0273695	0.0176499	-0.000478819	-0.015578	-0.0127296	-0.012417	-0.00687326	-0.0230871	-0.00721942	-0.0105185	-0.0121674	-0.0116659	0.935053	0.527646	1	-0.008986	-0.0102431	-0.000746432	-0.0119001	-0.0138149	-0.0190784	-0.0144352	-0.015198	-0.0174475	-0.00594558	-0.00855657	-0.00921554	-0.0111175
89	Chsy3	4	-0.0459361	-0.0593083	-0.0472188	0.00744693	-0.029567	-0.0589493	-0.0541452	0.830384	-0.0301365	-0.0538566	-0.0170129	-0.0184997	-0.0260221	0.244642	0.452484	0.236026	1	-0.0588403	-0.0716786	-0.0212154	-0.0716841	-0.0670871	-0.0679606	-0.0580279	-0.0243036	-0.0498434	-0.0422558	-0.0393211	-0.0608339	-0.0130295
90	Cplx1	4	-0.0169739	-0.0193841	-0.0401733	0.0130965	-0.00632387	-0.0154193	0.0263797	-0.0124446	-0.018682	-0.0241766	-0.0107613	-0.0196008	-0.0107359	-0.0130235	0.667531	0.561237	1	-0.0144455	-0.0180997	-0.00816838	-0.0218216	-0.0235838	-0.0260731	-0.0223619	-0.0286134	-0.0264784	-0.00739176	-0.0103695	-0.0201063	-0.00976555
91	Crmp1	4	-0.00816692	-0.0177333	-0.0287584	0.0164948	-0.00288816	0.162973	0.0620271	-0.0150649	-0.0097502	-0.027452	-0.00951921	-0.0119828	-0.0145528	-0.0149061	0.853554	0.633216	1	-0.0123959	-0.0177133	-0.00132025	-0.0185828	-0.0203538	-0.024804	-0.0176167	-0.0175671	-0.0195165	-0.00895383	0.00319816	-0.017427	-0.0146461
92	Cysltr2	4	0.0837858	-0.0314692	-0.0243066	-0.00517005	-0.020988	-0.0348821	-0.0350852	-0.0214943	-0.0367908	-0.0294044	-0.0304893	0.0387635	-0.0343529	-0.0246488	0.0860548	1	0.0954837	-0.0331551	-0.037829	-0.0271142	-0.0357601	-0.0328594	-0.0330189	-0.0337074	-0.0203398	-0.0337324	-0.0255307	0.582608	-0.0357934	0.0326501
93	D430019H16Rik	4	0.00205074	-0.0233597	-0.0423531	0.0167093	-0.00709088	-0.0273955	-0.0260301	0.00571476	-0.00389742	-0.0366891	-0.0123764	-0.0159125	0.0104466	-0.00285327	1	0.631738	0.855614	-0.0158903	-0.0212348	-0.0111173	-0.0218088	-0.0228843	-0.0280489	-0.0212023	-0.0300321	-0.0236977	-0.00676371	-0.0186185	-0.0262051	-0.00528083
94	Diras2	4	-0.0138257	-0.0290582	-0.045079	0.00903926	-0.0114853	-0.0104681	-0.0214689	-0.0152211	-0.0225841	-0.0430441	-0.0227739	0.00923425	0.00992391	0.0620767	0.112623	1	0.440749	-0.0241612	-0.0248551	-0.00514094	-0.0226865	-0.0283445	-0.0359003	-0.0258817	-0.0283385	-0.0297883	-0.019303	-0.0238873	-0.0152454	-0.0082091
95	Dmxl2	4	-0.0334596	-0.0485537	-0.0373475	0.0135042	-0.0265054	0.0743745	0.0606156	0.103727	0.168199	-0.0486205	0.063652	0.242129	0.190093	0.134068	1	0.385121	0.906712	-0.0475452	-0.0608985	-0.0191642	-0.0595014	-0.0569519	-0.0561185	-0.0492358	-0.0199463	-0.0473917	-0.0356021	-0.0324195	0.897884	0.0357033
96	Dnajc6	4	0.00739403	-0.0217044	-0.0203933	0.0147428	-0.00789393	0.043706	0.110568	0.0196813	0.0193732	-0.0221087	-0.0177336	-0.0120713	0.56197	-0.00821054	0.930835	0.284922	1	-0.0181497	-0.0246764	-0.0110793	-0.0242453	-0.0222626	-0.021827	-0.0195152	-0.00981629	-0.0147401	-0.0114059	0.106522	-0.0162545	-0.0160957
97	Dscaml1	4	-0.00567231	-0.0125648	-0.00824601	0.0141471	-0.000295346	-0.0150534	-0.0150287	-0.0136639	-0.0135213	-0.0120696	-0.0116403	-0.009377	-0.00930429	-0.0145432	0.907888	0.216701	1	-0.0128974	-0.0166035	-0.00364105	-0.0169444	-0.0149461	-0.0145111	-0.0118651	-0.00304316	-0.00980049	-0.00749636	-0.00321812	0.272703	-0.0145939
98	Ehd3	4	0.0194014	-0.0423479	-0.0654705	0.0117012	-0.0176909	0.00832527	-0.03266	0.0154431	0.0283826	-0.06009	0.00373897	-0.0256213	0.027947	0.0440607	1	0.707837	0.680329	-0.0315406	-0.0373766	-0.0225553	-0.037198	-0.0426232	-0.0465737	-0.041593	-0.0501704	-0.044252	-0.026747	0.0665729	-0.0399644	0.312789
99	Frmd3	4	-0.057811	-0.0375382	0.0269855	0.0007029	0.189091	0.0153688	-0.0644194	-0.0299314	-0.0193725	0.0909817	-0.0401168	-0.0493712	-0.0140399	-0.0149019	1	0.131419	0.696469	-0.0688701	-0.0916686	-0.0233738	0.41594	-0.0694638	-0.0606769	-0.0606228	0.00770596	-0.0128225	0.0251212	-0.0160099	-0.0263224	-0.037759
100	Frrs1l	4	-0.0204236	-0.0235994	-0.0389496	0.0173833	-0.00796037	0.112009	0.199314	-0.0207499	0.00779619	-0.0325287	-0.0185013	-0.0117665	-0.0179903	-0.0216294	0.915006	0.620446	1	-0.0198143	-0.0231406	-0.0153707	-0.0216571	-0.0240922	-0.031237	-0.0232684	-0.0296166	-0.0286139	-0.0135677	-0.0187026	-0.0153342	-0.0176043
101	Gabrg2	4	-0.0167248	-0.0171386	-0.0207375	0.0154179	-0.0024822	-0.018479	-0.0185907	-0.0198882	-0.0177211	-0.0205698	-0.0163837	-0.0169022	-0.0165843	-0.0189909	1	0.115917	0.639277	-0.0161913	-0.020671	-0.0105485	-0.020585	-0.020418	-0.0200888	-0.0163891	-0.0136003	-0.0182921	-0.00520323	-0.0145692	-0.0193477	-0.0133946
102	Gdap1	4	-0.00975432	-0.0144469	-0.0285706	0.0122505	-0.00280951	0.0337713	0.0143038	-0.0129805	-0.00683687	-0.0258854	-0.00801888	-0.0116501	-0.0132295	-0.0109546	0.634996	0.462205	1	-0.00801033	-0.0116308	0.00345329	-0.0133187	-0.0141045	-0.0218194	-0.0162244	-0.0168159	-0.0185977	-0.00286334	-0.0097441	-0.00905752	-0.00903734
103	Gm11417	4	-0.0132774	-0.0150084	-0.0136028	0.0151159	-0.00204108	0.00265305	0.125356	-0.0159702	-0.0163543	-0.0139794	-0.0116703	-0.0153344	0.166651	-0.0170843	1	0.111906	0.595184	-0.0135366	-0.0186004	-0.00752239	-0.0188065	-0.0166318	-0.0164958	-0.0121466	-0.0072851	-0.011555	-0.00635011	-0.0133546	-0.0142134	-0.0137016
104	Gm13052	4	-0.029433	-0.0301509	-0.02188	0.0127655	-0.0133742	0.0244623	-0.00611707	0.186984	0.0326328	-0.0251955	-0.0206761	-0.0285479	0.164244	0.0642123	0.636285	0.188891	1	-0.0314955	-0.0410601	-0.0184456	-0.0401438	-0.034707	-0.0345527	-0.030917	-0.0133035	-0.0281676	-0.0150607	-0.0280087	-0.0327873	-0.0284459
105	Gm16070	4	-0.0128005	-0.0144781	-0.00767879	0.00695268	-0.00535754	-0.012029	-0.0185811	-0.0117137	-0.0132088	-0.00758984	-0.0132565	-0.0118758	-0.00592319	0.00952217	0.214516	0.00867918	1	-0.013796	-0.0186331	-0.00898256	-0.0175	-0.016185	-0.0151026	-0.011484	-0.00632801	-0.00904773	-0.00772241	-0.0127778	-0.0181183	0.175986
106	Gm20642	4	-0.0110532	-0.002991	0.0070367	0.0142619	0.00211068	-0.0173698	-0.0146758	-0.0111666	0.145074	-0.00299124	-0.0115452	-0.0117387	-0.0185663	-0.0159016	0.817338	0.0514045	1	-0.0120188	-0.0159067	-0.0110358	-0.0130827	-0.00846716	-0.00722749	-0.00794893	-0.0144928	0.00121869	-0.00344333	-0.0112415	-0.0140389	-0.0127379
107	Gm26905	4	-0.00695414	-0.010576	-0.00424865	0.0130404	-0.00202562	-0.013261	-0.0108808	-0.0115846	-0.012184	-0.00955285	-0.00927824	-0.0106327	0.000328359	-0.0122975	0.471739	0.0266325	1	-0.0105409	-0.0143243	-0.0052703	-0.013432	-0.0119942	-0.0104133	-0.00896397	-0.000659639	-0.00698425	-0.00431884	-0.00711565	-0.0117371	-0.0112124
108	Gm42439	4	-0.0219643	-0.0213581	-0.006342	0.0123848	-0.0147703	-0.016603	-0.014191	0.0187287	0.144287	-0.0172405	-0.0195049	-0.0217107	0.182582	0.133874	1	0.236859	0.340889	-0.0231648	-0.0364612	-0.0189985	-0.0357468	-0.0225097	-0.0261673	-0.0237667	-0.00569111	-0.0188953	-0.0159101	-0.0138871	-0.0103387	-0.00163192
109	Htr3b	4	-0.018776	-0.0237827	-0.0328676	0.0200044	-0.00118548	-0.0238296	-0.0221741	-0.0212774	-0.0178176	-0.0249164	-0.0176879	-0.011034	-0.0216944	-0.0218062	0.682958	1	0.361166	-0.0165443	-0.0203226	-0.0127868	-0.0214824	-0.0229105	-0.0243208	-0.0180839	-0.0289796	-0.0229746	-0.00970206	-0.00963544	-0.0206924	-0.0131835
110	Ina	4	-0.00967722	-0.0145377	-0.0349823	0.0144656	-0.0029659	-0.0105552	0.00488504	-0.0127936	-0.00911095	-0.0245892	-0.00902101	-0.00862003	-0.0160263	-0.013146	0.883108	0.609893	1	-0.00946633	-0.013638	-0.002552	-0.0158009	-0.016643	-0.0261241	-0.0171317	-0.0206205	-0.0258786	-0.00477289	-0.0147565	-0.0146836	-0.00902761
111	Jakmip2	4	-0.0107421	-0.0105697	-0.00949285	0.0134179	-0.00116702	0.00727156	0.0688174	-0.00811885	-0.00917388	-0.0115265	-0.00970518	-0.0113257	-0.00622717	-0.0143867	0.95889	0.198244	1	-0.0110277	-0.0149297	-0.00562408	-0.0151934	-0.014894	-0.0157618	-0.0107636	-0.00347095	-0.0106474	-0.00424511	-0.0133293	0.00403231	-0.0103164
112	Jakmip3	4	-0.0152617	-0.0173727	-0.013894	0.0139166	-0.00309828	-0.020556	-0.0155797	-0.000660643	-0.0213741	-0.0187229	-0.0157144	-0.0152416	-0.0109511	-0.00879826	1	0.307502	0.816988	-0.0149338	-0.0192809	-0.0106933	-0.0193132	-0.01889	-0.0181287	-0.0143071	-0.00937957	-0.0129464	-0.00435124	-0.0172939	-0.0168781	-0.017753
113	Kndc1	4	-0.0233611	-0.0306791	-0.0319542	0.0206607	-0.00763958	-0.0323296	-0.0363121	-0.0247015	0.116117	-0.0269974	-0.0264236	-0.0185573	-0.0209132	-0.0267865	1	0.800845	0.679137	-0.0244497	-0.030235	-0.0132817	-0.0308309	-0.0306323	-0.0320359	-0.0269523	-0.0180453	-0.0262059	-0.0178925	-0.0201993	-0.0232841	-0.0273984
114	Lrrc3b	4	-0.0162574	-0.0194357	-0.0102919	0.00548301	-0.00522238	-0.018008	-0.0184404	-0.0189564	-0.023956	-0.0114687	-0.0144847	-0.0177201	-0.0114631	-0.00904299	1	0.0837327	0.517736	-0.0194256	-0.0262917	-0.0136594	-0.0248715	-0.0205116	-0.0192622	-0.018699	-0.0108589	-0.0111275	-0.0113231	-0.0162874	-0.0216806	0.356796
115	Lrrc4b	4	-0.0189758	-0.0232344	-0.0269861	0.0191481	-0.00374524	-0.0201941	-0.015263	-0.00609793	0.300425	-0.0239359	-0.0170431	-0.0191142	-0.016	-0.0165919	1	0.460356	0.983387	-0.02009	-0.0265811	-0.010401	-0.0262319	-0.0252843	-0.0245016	-0.02306	-0.0191826	-0.0240882	-0.0140843	-0.0203922	-0.0225696	-0.0171321
116	Myl1	4	-0.0115297	-0.0201525	-0.0231239	0.0164602	-0.00352621	-0.0164446	-0.0136406	0.0130568	-0.0132904	-0.0340262	-0.0150285	-0.0169715	0.00277549	-0.00921466	0.43706	1	0.603894	-0.0121105	-0.0226885	-0.0137747	-0.0232277	-0.0219102	-0.0276973	-0.0189543	-0.0221159	-0.0192933	-0.0095804	0.00362157	-0.0175387	-0.0063851
117	Nfasc	4	-0.0183005	-0.0215456	-0.023372	0.0152059	-0.00693174	0.471457	0.480711	-0.0125853	-0.0089997	-0.0260748	-0.0178805	-0.0207044	0.0134992	-0.0106376	0.730018	0.428828	1	-0.0190732	-0.0246898	-0.00643984	-0.0253825	-0.0241173	-0.0255477	-0.0222119	-0.0147315	-0.0215106	-0.0149892	-0.0188891	0.0356279	-0.0170902
118	Nrg3os	4	-0.00989094	-0.0111109	-0.00548741	0.0140628	-0.00166371	-0.0133436	-0.0140915	-0.00929256	0.121604	-0.0102471	-0.0102117	-0.0115164	-0.0126919	-0.0145054	0.805214	0.049197	1	-0.0114707	-0.0158118	-0.00206282	-0.0151964	-0.0132591	-0.0114436	-0.0107562	0.000134007	-0.00914558	-0.0066035	-0.0113434	-0.0125788	-0.010949
119	Nrxn2	4	-0.0107116	-0.0171529	-0.0280088	0.0138038	-0.00488355	0.0277119	0.0142063	-0.0119313	-0.0121789	-0.0233285	0.0522138	-0.0130006	0.280795	-0.00553431	0.779141	0.565668	1	-0.0122722	-0.0177228	-0.0051986	-0.0182616	-0.017877	-0.0230805	-0.0166992	-0.0186133	-0.017895	-0.00780741	-0.0112004	-0.0118676	-0.00680279
120	Ntrk2	4	-0.0744293	-0.0335751	0.0418981	0.0294931	-0.0188126	-0.0282185	-0.0294329	-0.0408265	-0.0313284	-0.0598597	-0.0696692	-0.0609497	-0.0596273	-0.0393225	0.440031	0.0561129	1	0.116263	-0.107596	-0.064963	-0.0996713	-0.0324911	-0.0587962	0.0765515	0.0575695	-0.00612447	0.0454986	-0.0431656	-0.0374612	-0.0504247
121	Pacsin1	4	0.00707126	-0.296056	0.107589	-0.0788448	0.503456	0.177389	0.173363	-0.177647	-0.0917944	-0.178932	-0.186653	-0.116804	-0.250318	-0.142732	0.961748	0.384449	1	-0.366938	0.794871	-0.132797	-0.0607483	-0.377607	-0.241753	0.242039	0.346362	0.622078	0.26656	0.181694	-0.185158	-0.117436
122	Pcbp3	4	0.00065962	-0.0185302	-0.0178154	0.0124877	-0.00735359	-0.0123922	0.00163626	0.0457788	0.0460408	-0.0190606	0.0100597	-0.0014461	0.0446943	0.0317974	0.971056	0.275621	1	-0.0165908	-0.0228329	-0.00685428	-0.0218818	-0.0208531	-0.0218801	-0.0186207	-0.00762182	-0.018283	-0.0118432	0.00459234	-0.0183842	0.0618791
123	Pirt	4	-0.00180044	-0.0142281	-0.02875	0.0149443	-0.00272523	-0.00271291	-0.0115807	-0.00882745	-0.00317153	-0.0244532	-0.00176648	-0.00302869	-0.00584976	-0.00310371	1	0.538372	0.816472	-0.00766631	-0.0107578	0.0117657	-0.010113	-0.0148946	-0.0205236	-0.0158401	-0.013022	-0.0181066	-0.00730948	-0.00471131	-0.00786352	-0.0091982
124	Ptprr	4	-0.173972	0.628611	0.55529	-0.0177051	0.250475	-0.107326	-0.193518	0.159532	-0.162057	0.629286	-0.16252	-0.15288	-0.240264	-0.107558	1	0.0484098	0.692922	-0.253786	-0.012868	-0.131541	0.433318	-0.174633	-0.246005	-0.118497	-0.146167	0.0595713	0.454588	-0.103113	-0.171055	0.00104904
125	Rit2	4	-0.00811442	-0.0118458	-0.0121717	0.0134594	-0.00183264	-0.00763679	0.0561879	-0.00959286	0.00785395	-0.0130509	-0.00667561	-0.00803623	-0.00834321	-0.00239752	1	0.189763	0.823568	-0.00812577	-0.012554	-0.0021407	-0.0123784	-0.0129115	-0.0126591	-0.0102677	-0.00343214	-0.00990898	-0.00676358	-0.00846751	-0.00755516	-0.00606516
126	Rph3a	4	-0.0202836	-0.0198651	-0.0280106	0.0056334	-0.00646443	-0.0225623	-0.0179912	-0.0171385	-0.0178605	-0.0244761	-0.0200166	-0.0191689	-0.0163976	-0.018991	0.060675	1	0.0573704	-0.0168231	-0.0191112	-0.0135317	-0.0168807	-0.0232042	-0.0215248	-0.0191993	-0.0214568	-0.0224012	-0.0191333	-0.0183934	-0.00745007	-0.0132395
127	Rps6ka2	4	-0.00363598	-0.0639479	-0.0528134	0.00630221	-0.0209419	0.301964	0.286636	0.0507258	-0.0128066	-0.058043	0.0883113	0.252421	-0.0124269	0.108478	0.788465	0.329003	0.869333	-0.0358498	-0.0787797	-0.0444857	-0.0852846	-0.0652207	-0.0576307	-0.0222524	-0.022564	-0.0374448	-0.0401928	-0.0425468	1	0.284915
128	Rsph14	4	-0.0290335	-0.042052	-0.032209	0.0109898	-0.00883708	0.41302	0.288741	-0.0225909	0.0650817	-0.0318235	-0.0230969	-0.0255109	0.00232793	-0.00280153	0.925425	0.257055	1	-0.0400823	-0.0375012	-0.0232539	-0.0355236	-0.0455833	-0.0396851	-0.0329668	-0.0249792	-0.02992	-0.0296993	-0.0341876	-0.0218569	-0.0335597
129	Sema4f	4	-0.0237286	-0.035372	-0.0435397	0.0108329	0.00286777	0.000224959	0.0714541	-0.03005	0.0246061	-0.0393416	-0.0284283	-0.0151339	-0.0378655	-0.0287069	0.928817	0.656594	1	-0.0319553	-0.0249406	-0.0226843	-0.0342132	-0.0390656	-0.0372628	-0.0239513	-0.0344992	-0.0329518	-0.021142	0.0422007	-0.0255969	-0.0209787
130	Sez6	4	-0.0166931	-0.0213368	-0.0308047	0.0167851	-0.0018513	0.0673407	-0.00198582	-0.0217278	-0.00862285	-0.0248057	-0.0187546	-0.0141858	-0.0195562	-0.0193787	0.846413	0.480677	1	-0.0165515	-0.0184219	-0.0084617	-0.0225531	-0.0209253	-0.0249877	-0.0195538	-0.0236115	-0.0231629	-0.00930415	-0.0116749	-0.0118866	-0.0162294
131	Slc5a7	4	-0.00767103	-0.0121208	-0.0267503	0.0140507	-0.000507675	-0.00900224	-0.00309385	-0.0070428	-0.00511116	-0.0183288	-0.00715145	-0.00540874	-0.00883961	-0.0084829	0.451885	0.491494	1	-0.00521045	-0.00943041	0.0020853	-0.0100924	-0.00942847	-0.0105989	-0.010689	-0.0155026	-0.0129186	-0.00596904	-0.00667707	-0.010268	-0.00433753
132	Slc7a14	4	-0.00648665	-0.0118148	-0.0190022	0.0134286	-0.00129765	-0.000278482	0.0327805	-0.0103017	-0.00914085	-0.0173671	-0.0070881	-0.00832799	-0.00992068	-0.0104292	0.804952	0.455121	1	-0.00718788	-0.0113138	0.00451606	-0.0112343	-0.0118722	-0.0158527	-0.0113783	-0.00735027	-0.0135505	-0.00563337	-0.00792854	-0.00994621	-0.00692979
133	Slc8a1	4	-0.245698	0.134488	0.281082	0.0358271	-0.0491786	0.469118	0.698668	0.18285	-0.216663	-0.219728	0.17671	0.513381	-0.0286916	0.599544	0.734857	0.142745	1	-0.0914487	-0.401338	-0.175562	-0.372559	0.504579	-0.039395	-0.00733183	-0.0707225	0.377468	0.47385	-0.175617	-0.190855	-0.0271069
134	Slit1	4	-0.0114547	-0.0131769	-0.00918094	0.00572123	-0.00350128	0.197274	0.235229	-0.0145522	-0.0174131	-0.0111836	-0.014312	0.0657058	-0.00998392	-0.0133617	0.227499	0.0892766	1	-0.015603	-0.0189701	-0.0134162	-0.0185006	-0.0162759	-0.0155383	-0.0121142	-0.00905306	-0.0118137	-0.00630456	-0.0155032	-0.0133114	-0.0129043
135	Slitrk5	4	-0.0275465	-0.0342283	-0.0405494	0.0196953	-0.00500127	-0.0290304	-0.0291778	-0.0274592	0.245529	-0.0205316	-0.0254114	-0.0196022	-0.0347255	-0.0170539	0.45013	0.995367	1	-0.0275813	-0.0344149	-0.0175927	-0.0274417	-0.0345645	-0.0388457	-0.029826	-0.0277235	-0.0278866	-0.0184816	-0.0269964	-0.0315556	-0.0314241
136	Snhg11	4	-0.00765984	-0.0122557	-0.0146496	0.0151331	-0.00234567	0.00285078	0.00759484	-0.00460319	-0.0116522	-0.0142999	-0.00683322	-0.00856294	-0.00503082	-0.0016081	0.981376	0.267723	1	-0.00814232	-0.012953	0.00478577	-0.0130767	-0.0128063	-0.0153037	-0.0121255	-0.00332618	-0.0128527	-0.00555338	-0.00818018	-0.0119286	-0.0093762
137	Spock2	4	-0.00835276	-0.0240925	-0.0357454	0.0156474	0.000640081	0.0177804	0.0470914	-0.00665117	0.00868347	-0.0314794	-0.00626946	-0.0140862	0.593911	-0.0109513	0.802762	0.698269	1	-0.0152592	-0.0119594	-0.00116096	-0.0186152	-0.024543	-0.0285267	-0.0164111	-0.0217529	-0.0212289	-0.00848137	0.0148525	-0.0138438	0.00681783
138	St6galnac5	4	-0.00938523	-0.0441448	-0.0327098	0.0111492	-0.0190175	-0.0415741	-0.0399433	0.534628	-0.0243588	-0.0409873	-0.033446	0.0143607	0.00327475	0.0288494	0.842563	0.0592353	1	-0.0410283	-0.0517966	-0.0209312	-0.0538504	-0.0458513	-0.0432741	-0.0420664	-0.0197109	-0.0420936	-0.0318139	0.0772831	-0.0423418	-0.0256943
139	Stmn4	4	-0.014615	-0.0218037	-0.0345548	0.0166913	-0.00486135	-0.0223444	-0.0237605	-0.00501545	-0.0173289	-0.0242922	-0.0129868	-0.0164098	-0.00866846	0.00454187	1	0.609034	0.622671	-0.0170715	-0.0216162	-0.00758334	-0.0210058	-0.0194289	-0.0226652	-0.0204741	-0.0235896	-0.0248247	-0.0105074	-0.013082	-0.0209065	-0.013606
140	Sv2a	4	-0.0117709	-0.0231547	-0.0393015	0.0189819	-0.00432331	0.0696457	0.0280184	-0.0124374	-0.0178452	-0.0338643	-0.0147862	-0.0180153	0.226188	0.0448924	0.930558	0.850501	1	-0.016462	-0.0237412	-0.00034128	-0.0228047	-0.0234611	-0.031815	-0.0232148	-0.0251845	-0.026388	-0.00487945	0.0129659	-0.0154547	-0.0135999
141	Syt14	4	-0.0174228	-0.016273	-0.014051	0.0147927	-0.00547905	0.253153	0.321082	-0.0178592	-0.0160323	-0.0190187	-0.0139194	-0.0160537	0.0383455	0.00468471	0.707786	0.270272	1	-0.0161491	-0.0193376	-0.0049419	-0.0145617	-0.0198386	-0.0184385	-0.0165084	-0.00736989	-0.0173446	-0.0110478	-0.0148316	-0.0134624	-0.0153465
142	Syt4	4	-0.0101479	-0.0158633	-0.0368137	0.0174934	-0.00228348	-0.010079	-0.00814751	-0.0112635	-0.00172357	-0.0330949	-0.00589144	-0.0087948	-0.0076099	-0.0111377	1	0.757748	0.889327	-0.00802913	-0.0105706	0.0147741	-0.0132977	-0.0120761	-0.0264803	-0.0167987	-0.0151775	-0.019601	-0.00430871	-0.00801002	-0.00879294	-0.00691185
143	Tmc3	4	-0.0202488	-0.0219808	-0.0224515	0.0173559	-0.00618666	0.0221785	0.336035	-0.0217298	0.0251676	-0.0196092	-0.0178977	-0.0138851	-0.00781256	-0.0194315	1	0.0924036	0.972967	-0.0187726	-0.024686	-0.0119915	-0.0244816	-0.022904	-0.0218295	-0.0154084	-0.0109366	-0.0176421	-0.00982527	-0.0189713	-0.00855219	-0.0181207
144	Tmem108	4	0.0171536	-0.0223313	-0.0141356	0.0106824	-0.0080847	0.0140816	0.565712	0.0430225	-0.0195514	-0.0195502	-0.0196808	-0.0228351	0.5451	-0.00987271	1	0.0914333	0.44997	-0.0214334	-0.0297465	-0.0104971	-0.0297079	-0.0246587	-0.0217871	-0.0200732	-0.00807	-0.0179551	-0.0161075	-0.0152248	0.325986	-0.0211668
145	Tshz3	4	-0.083716	-0.119906	-0.112096	0.0107556	-0.0770886	-0.110968	-0.104633	0.964472	0.270525	-0.123337	0.334412	-0.0520383	0.628857	0.535255	0.969121	0.546883	1	-0.114197	-0.144525	-0.0678242	-0.136359	-0.134337	-0.126452	-0.120519	-0.0593569	-0.118993	-0.0985392	0.023326	-0.109102	0.262763
146	Unc79	4	-0.0220996	-0.02704	-0.0108513	0.0114134	0.00897855	0.419646	0.295388	-0.0188439	-0.0135715	-0.0256551	-0.0218986	-0.0208472	-0.0253566	-0.0259154	1	0.172367	0.8976	-0.0284328	0.0155532	-0.00785969	-0.0223462	-0.0320811	-0.0279646	-0.0118926	0.00390121	-0.00114223	-0.00644205	-0.020143	0.0293041	-0.0180683
147	1700042O10Rik	5	-0.0256095	0.00683352	-0.0266385	0.0295971	-0.031738	1	0.474579	-0.0373024	-0.0392336	0.0218704	-0.0264571	-0.0261788	-0.0627862	-0.0111266	-0.0504414	-0.0263654	-0.0587195	0.0251777	-0.0779166	-0.0611943	-0.0746994	0.00721406	0.0295695	0.0064016	-0.0680471	-0.0197762	-0.0247618	-0.0270723	-0.00965197	-0.037761
148	1700086L19Rik	5	-0.0280792	-0.0297854	-0.0181405	0.00457229	-0.0192735	0.0616852	1	-0.0336057	-0.0364127	-0.0240169	-0.028642	-0.03334	-0.00381236	-0.0328361	0.0225127	0.0365632	0.251571	-0.0300124	-0.0369221	-0.0158649	-0.0349444	-0.0292823	-0.0295231	-0.030413	-0.0160691	-0.0284159	-0.0213232	-0.0320681	-0.0312406	-0.0332913
149	1810006J02Rik	5	-0.00313133	-0.0213541	-0.0114981	0.00124195	-0.0125989	1	-0.0227019	-0.026604	-0.0251314	-0.0302516	-0.0232575	-0.0146438	-0.0211197	-0.0236337	-0.0321929	-0.0133809	0.00187867	-0.0207149	-0.022258	-0.01381	-0.0244006	-0.0224486	-0.027164	-0.0216734	-0.0167681	-0.0245587	-0.0104339	0.190077	-0.00509372	0.0148725
150	Abcc8	5	-0.0248903	-0.0302482	0.00867695	0.0028445	0.0220394	-0.0133324	1	-0.0314206	-0.027685	-0.0223005	-0.0243411	-0.027014	-0.00913039	-0.0238678	0.135957	0.0206509	0.61159	-0.0330868	0.0386456	-0.0100193	-0.00276453	-0.0372808	-0.0274371	0.000574319	0.0313661	0.0210903	0.00793634	-0.0152666	0.0588435	-0.0277067
151	Ace2	5	-0.00511573	0.0134681	0.0159872	0.0137308	-0.0164711	0.0449863	1	-0.0228674	-0.0313641	-0.027576	-0.0183647	-0.021426	-0.0264958	-0.0228975	-0.0382331	-0.0115394	-0.0347416	0.0146193	-0.0441676	-0.024899	-0.0432492	-0.0251563	0.0461336	0.00648249	-0.0130151	-0.0210727	0.00949992	-0.0101885	-0.0116794	-0.0243979
152	Adcy1	5	-0.0370578	-0.0493658	-0.0366129	0.0116514	-0.0156349	0.85644	-0.0314605	-0.0387113	0.153287	-0.0559911	-0.0463974	-0.0448911	-0.00613108	0.00466964	0.517763	0.828954	1	-0.0430194	-0.0485305	-0.0193992	-0.050374	-0.0476524	-0.0474255	-0.0407186	-0.0294429	-0.0444158	-0.0275698	-0.0351272	-0.0495005	-0.0404804
153	Cacna1h	5	-0.0861391	-0.173276	-0.0127986	-0.0141103	0.158018	1	0.167086	-0.111135	0.260556	-0.1157	-0.110635	-0.117264	-0.0862596	0.259357	0.0577894	0.295475	0.428901	-0.202242	0.354289	-0.0380403	-0.000805405	-0.213819	-0.184311	0.016948	0.136049	0.173848	0.0366378	-0.0529662	-0.121024	-0.099
154	Cacng4	5	-0.0306597	-0.0358121	-0.0397141	0.0142629	-0.0178522	1	0.30844	-0.00617846	0.440814	-0.0440681	-0.026497	-0.035848	0.00259553	-0.0298399	0.519551	0.564675	0.628014	-0.0344255	-0.0429621	-0.0135635	-0.0413027	-0.0397699	-0.0438003	-0.0382499	-0.0230742	-0.0385448	-0.0270569	-0.0310781	-0.0234003	-0.0274388
155	Chga	5	-0.0183339	-0.014798	-0.0188506	0.00535053	-0.00968022	1	0.144291	-0.0185609	-0.0169534	-0.0431932	-0.0149982	-0.0205668	-0.0191426	-0.0131764	0.102992	0.0744721	0.0929669	-0.0133556	-0.0143264	0.0301085	-0.0195841	-0.0170559	-0.0383488	-0.0257533	-0.00630209	-0.0249921	-0.000786877	-0.00846085	-0.00276178	-0.00915971
156	Cxxc4	5	-0.0314706	-0.0400656	-0.0121837	0.0109049	0.014271	0.353411	1	-0.0257169	-0.0194379	-0.038049	-0.0273307	-0.0313609	-0.0353509	-0.0300031	0.541545	0.313996	0.953418	-0.0408908	0.0196706	-0.0110293	-0.00935406	-0.0444816	-0.0419332	-0.0157465	0.0136083	0.0132941	-0.00536713	-0.0236842	-0.0253926	-0.0150036
157	Cyp4x1	5	-0.0169734	-0.0151767	-0.00659575	0.00606093	-0.00841404	0.0101293	1	-0.0184209	-0.0219532	-0.0155485	-0.0145683	-0.015562	-0.014633	-0.0174153	0.358593	0.109338	0.393189	-0.0162053	-0.0202898	-0.00226132	-0.0201031	-0.017623	-0.0148038	-0.0151146	-0.00192761	-0.0147068	-0.00986856	-0.0147037	-0.00658251	-0.0144791
158	Fbxw15	5	-0.0169749	-0.0192768	-0.0052203	0.0110799	-0.00937328	0.0194759	0.563888	-0.0213389	-0.0225097	-0.0157742	-0.018242	-0.0205746	-0.0186626	-0.0221185	0.0377259	0.00617819	1	-0.0182295	-0.0245811	-0.00862343	-0.0228539	-0.0217663	-0.0199805	-0.0190901	-0.00225919	-0.0164648	-0.0158259	-0.0190486	-0.0163052	-0.0197997
159	Fbxw24	5	-0.0198574	-0.0200489	-0.00507879	0.009258	-0.0102398	0.0147831	0.757232	-0.0245817	-0.0264521	-0.0168385	-0.0189764	-0.022854	-0.0228758	-0.0233701	0.0424816	0.00924474	1	-0.0209018	-0.0274322	-0.0120076	-0.0263276	-0.0226313	-0.0222093	-0.0197889	0.00123454	-0.0160729	-0.0173902	-0.021838	-0.0219763	-0.0213869
160	Galr1	5	-0.0328058	-0.0334766	-0.0479565	0.0171675	-0.0106775	0.774062	0.497145	-0.0337945	-0.035902	-0.0461171	-0.0281148	-0.0221231	-0.0279993	-0.0313078	0.245895	1	0.58712	-0.0268592	-0.0324505	-0.0227224	-0.0348128	-0.0349885	-0.0399963	-0.0326795	-0.0358153	-0.0390058	-0.0233233	-0.0263427	-0.0211001	-0.0255631
161	Gm15716	5	-0.0275649	-0.0218343	-0.00776381	0.0010224	0.0027126	1	0.0101296	-0.0293073	-0.0266886	-0.0195933	-0.0228607	-0.0222727	-0.0280643	-0.0285922	-0.0420004	-0.0136757	-0.0401563	-0.0253664	-0.0148848	-0.0213707	-0.0135488	-0.0274657	-0.0234483	-0.0145035	-0.0106846	-0.0114515	-0.0151397	-0.0230721	-0.0174297	-0.0222511
162	Gm16183	5	-0.0239402	-0.032682	-0.0211178	0.0111609	-0.00939894	0.573415	1	-0.0104136	-0.0166604	-0.0244447	-0.030721	-0.0297302	0.138988	-0.0137728	0.522203	0.119385	0.498196	-0.0115337	-0.0385453	-0.0348142	-0.0391901	-0.0310215	-0.0254211	-0.00672773	-0.0124344	-0.0215231	-0.0307075	-0.0218496	0.104669	-0.0200491
163	Gm43016	5	-0.0402411	-0.0285039	0.0131652	-0.00563187	0.000695025	-0.00821602	1	-0.0373789	-0.0114322	-0.0121223	-0.0410643	-0.0316633	-0.0444801	-0.039965	0.0889416	-0.000154637	0.125879	-0.0365389	-0.0341298	-0.0349985	-0.03748	-0.0315502	-0.00490855	-0.0182977	-0.018591	0.00538586	-0.00880344	-0.0283968	-0.0346189	-0.0485124
164	Gpr119	5	-0.0205194	-0.0186654	-0.00669294	-0.00173395	-0.0124265	-0.0120017	1	-0.0225043	-0.0216776	-0.01499	-0.0186754	-0.0226369	-0.0148108	-0.0183813	-0.0185732	-0.00660682	-0.0192637	-0.0219399	-0.0267419	-0.0189646	-0.0246044	-0.0200526	-0.016337	-0.018704	-0.0111196	-0.014205	-0.0186374	-0.0214556	-0.0190249	-0.0169577
165	Grm4	5	-0.0381613	-0.038974	-0.00432291	-0.0108809	-0.021207	1	-0.0272922	-0.0495433	-0.0419392	-0.0469661	-0.0435346	-0.0481688	-0.0322674	-0.0440648	-0.00423307	0.167064	-0.0100696	-0.0240803	-0.0561031	-0.04388	-0.0567603	-0.020684	-0.0463958	-0.00395621	-0.00996836	-0.0130331	-0.0172832	-0.0391486	-0.0176444	-0.0364877
166	Gsdma	5	-0.0208348	-0.0254805	-0.0164437	0.00483527	-0.014107	1	0.0696965	-0.0236667	-0.0195722	-0.025445	-0.0238273	-0.0253295	-0.0275034	-0.0228595	-0.0452251	-0.00582856	-0.0399396	-0.0218388	-0.0306421	-0.00383063	-0.0310452	-0.0284764	-0.0289341	-0.0245032	-0.0199453	-0.026383	-0.0130425	-0.0213685	-0.0109295	-0.0207217
167	Isl1	5	-0.0179412	-0.0199161	-0.0147821	0.00117411	-0.0115371	-0.0119065	1	0.0774453	-0.0200649	-0.0139242	-0.0166754	-0.0187945	0.429478	0.0190794	-0.031056	-0.0089621	-0.0281383	-0.01983	-0.0261816	-0.00828691	-0.0247407	-0.020866	-0.0182354	-0.0202186	-0.00701389	-0.0200375	-0.0157563	-0.0187398	-0.0193192	-0.0174362
168	Itga11	5	-0.0371921	-0.047945	-0.0134377	0.00741117	-0.0222559	-0.0175497	1	0.637823	-0.00748365	-0.0302482	-0.0305995	-0.0437162	-0.00654929	0.0113851	0.112544	0.0034961	0.103489	-0.0456335	-0.0608958	-0.0433134	-0.0616556	-0.0446488	-0.0486925	-0.0352764	-0.00752774	-0.0332865	-0.0234551	-0.0301107	0.0276562	-0.0420069
169	Kcnh6	5	-0.0265136	-0.0514043	-0.00563761	-0.00712072	0.0426639	0.652029	1	-0.0413743	-0.0360014	0.0232852	-0.036	-0.0210799	-0.0495818	-0.042123	0.0268574	-0.0171303	-0.00976347	-0.0550344	0.0301897	-0.0247968	0.0793679	-0.0585211	-0.0482349	-0.00320247	0.0118144	-0.00228805	-0.0142579	-0.0218659	-0.0322234	-0.0228591
170	Kcnk3	5	-0.0335044	-0.0346406	-0.0289605	0.0134381	-0.0154351	0.350302	1	0.0157908	-0.00677643	-0.0360777	-0.0332373	-0.0344102	-0.0398709	0.229251	0.18083	0.182129	0.314054	-0.0368771	-0.0467841	-0.00988878	-0.0189378	-0.0409604	-0.0494483	-0.0377597	-0.0239028	-0.0400932	-0.0203078	-0.0250208	0.136911	-0.0249176
171	March4	5	-0.0195766	-0.0269728	-0.0226193	0.018077	-0.0105468	0.336454	1	-0.0181899	-0.0312772	-0.0309239	-0.021895	-0.0196048	-0.01642	-0.0244857	0.728394	0.572388	0.715492	-0.0224594	-0.0307771	-0.0150909	-0.0307442	-0.0305728	-0.0291243	-0.0257989	-0.00961957	-0.0247884	-0.0184381	-0.023947	-0.0181592	-0.0280398
172	Myt1	5	-0.0228583	-0.025325	-0.0224582	0.0110189	-0.0133061	1	0.705793	-0.0287193	-0.0297771	-0.0312293	-0.0251558	-0.02697	-0.0241374	-0.0268742	0.535565	0.132574	0.303228	-0.0240418	-0.0298598	-0.0171313	-0.0295832	-0.0291441	-0.0294094	-0.0261867	-0.0144462	-0.0259526	-0.0195041	-0.0238454	-0.0149244	-0.023118
173	Nek10	5	-0.0422769	-0.0556381	-0.0274666	-0.00146365	0.0265006	1	0.176467	-0.051828	-0.0468517	-0.0416181	-0.0469868	0.042153	-0.0429898	0.256217	-0.0424786	-0.0249725	0.043829	-0.0583073	-0.0354241	-0.0318104	0.0617591	-0.0623707	-0.053342	-0.0242417	-0.00510023	-0.0222003	-0.0228652	-0.0409296	0.00436394	-0.0466861
174	Nkx2-2	5	-0.0447046	-0.0566017	-0.00700662	-0.00927764	0.0457417	1	0.941772	-0.0391263	-0.0305109	-0.0464551	-0.0410941	-0.0335874	-0.0529758	-0.0353257	-0.0892855	-0.0305717	-0.0915498	-0.0622656	0.0971451	-0.017317	-0.0437411	-0.0653944	-0.0530185	0.00377913	0.0275308	0.0558065	0.0161294	-0.00978055	-0.0288571	-0.0361045
175	Nrg1	5	0.14671	-0.0896597	-0.497534	0.0196778	-0.102731	1	0.0958432	0.42754	0.0282128	-0.004977	0.111334	0.0632512	0.0608533	0.0532453	0.524123	0.0867206	0.236714	0.0378385	-0.146927	0.104796	-0.0647255	-0.0899036	0.15007	-0.0621679	-0.171861	-0.258454	-0.221661	-0.00445264	-0.0749734	0.0566794
176	Olfr558	5	-0.0344948	-0.0356446	-0.0182273	0.00277496	-0.025673	1	-0.0219585	-0.0256832	-0.033771	-0.0419436	-0.0347979	-0.0357975	-0.0296773	0.000100623	-0.0464242	-0.0294414	-0.0531471	-0.0326073	-0.0318584	-0.020807	-0.0365535	-0.0342323	-0.0399134	-0.0322546	-0.0195717	-0.0267983	-0.0196442	-0.0287937	-0.0131873	-0.0203418
177	Otud7a	5	-0.0268562	-0.0304693	-0.0206297	0.0139226	-0.00289461	1	0.186015	-0.027129	-0.0277919	-0.0274594	-0.0230681	-0.0267063	0.0547275	-0.0305441	0.763391	0.307861	0.900722	-0.0278046	-0.0266461	-0.0191291	-0.0288704	-0.0330031	-0.0295104	-0.0182964	-0.0118109	-0.0113971	-0.0077713	-0.0259267	0.229689	-0.0244146
178	Pax6os1	5	-0.0183508	-0.0150563	0.000552599	0.00194226	-0.00530729	0.294751	1	-0.0159947	-0.0156367	-0.0118146	-0.0186754	-0.0191755	-0.0174	-0.017665	-0.0235484	-0.00808004	-0.0231215	-0.0172283	-0.0221897	-0.0131729	-0.022405	-0.0177221	-0.0179604	-0.0121899	-0.00409135	-0.00802591	-0.00528659	-0.0209039	-0.00497881	-0.0179466
179	Rfx6	5	-0.0151765	-0.0157247	-0.0103683	0.00231762	-0.00959685	0.550095	1	-0.0180247	-0.0192648	-0.0168392	-0.0161026	-0.0163942	-0.0165809	-0.0188184	-0.006071	-0.00748835	-0.023096	-0.0160067	-0.0182232	-0.00971125	-0.0187524	-0.0176019	-0.0180771	-0.015574	-0.00680273	-0.0143876	-0.0111448	-0.0154938	-0.00684668	-0.0165157
180	Rgs8	5	-0.0206764	-0.0251484	-0.0334303	-0.000187485	-0.00379234	1	0.0639467	-0.0271541	-0.0204787	-0.0284726	-0.0194063	-0.0204467	-0.025125	-0.0269543	-0.0254116	0.0416712	-0.0248489	-0.0248071	-0.0118158	-0.0159734	-0.0128746	-0.0306054	-0.0290418	-0.0199008	-0.0243106	-0.0201739	-0.0120407	-0.0239582	0.0259545	-0.0240135
181	Scgn	5	-0.00985888	-0.01954	-0.028282	0.008181	-0.011311	0.0345069	1	-0.0140146	-0.0167412	-0.0297869	-0.00831113	-0.000556337	-0.00938639	-0.0140939	0.50075	0.344521	0.0148726	-0.0137902	-0.0206328	0.00683864	-0.0185014	-0.0197723	-0.0265355	-0.0205978	-0.0138509	-0.0248757	-0.0127546	-0.0182663	-0.0117818	-0.019577
182	Slc18a1	5	-0.020978	-0.0204493	-0.00320575	2.17003e-06	0.0105106	1	0.00903478	-0.0285872	-0.0283158	-0.0191645	-0.0236994	-0.0194177	-0.0348413	-0.0282814	-0.046671	-0.0184169	-0.0519466	-0.0241108	0.0156852	-0.0142347	0.00258928	-0.028905	-0.0215979	-0.00487172	0.00088421	-0.000209009	-0.00294431	-0.0201492	-0.00924117	-0.0242405
183	Syt13	5	-0.0310621	-0.0469242	-0.0561261	0.0218569	-0.0194008	0.921081	0.681638	0.171483	-0.0366418	-0.0566217	-0.0317627	-0.0272364	-0.0155693	-0.00306074	1	0.838106	0.959129	-0.0358669	-0.0452877	-0.00692137	-0.0449846	-0.0457758	-0.0575362	-0.0453585	-0.0339127	-0.0489779	-0.0285577	-0.0317934	-0.0363576	-0.0324002
184	Vwa5b2	5	-0.0180855	-0.0229249	-0.0225854	0.00454789	-0.0122609	0.674058	1	-0.0222815	-0.0238702	-0.026004	-0.0199567	-0.0201231	-0.0235846	0.0133006	0.225422	0.059698	0.0887503	-0.021131	-0.0264388	-0.00913106	-0.0259458	-0.025864	-0.0271008	-0.0236488	-0.0138702	-0.0227811	-0.0174322	-0.0208988	-0.0114768	-0.0242979
185	Wfdc8	5	-0.0258496	-0.034097	-0.0279842	-0.00673771	0.000498875	1	0.316412	-0.0266606	-0.0275669	-0.0219295	-0.0267344	-0.0323149	-0.0433392	-0.0268664	0.00100093	-0.0179717	0.018129	-0.0293422	-0.0335837	-0.0441661	-0.030507	-0.0286298	-0.0326753	-0.00749315	-0.0492185	-0.0263001	-0.0137595	-0.0345495	-0.00580923	-0.0235913
186	Arap3	6	-0.0123238	-0.0612229	-0.0610257	-0.0305356	-0.0534933	-0.0597227	-0.0653594	-0.0121884	-0.0455372	-0.0520931	0.965999	0.0960943	-0.0515566	-0.0525094	-0.0801089	-0.024684	-0.0827045	-0.0604384	-0.0699675	-0.0335431	-0.0696515	-0.0654386	-0.0708825	-0.0646363	-0.0478069	-0.0634316	-0.0558411	0.273209	-0.0670593	1
187	Btnl9	6	-0.0462508	-0.0565875	-0.062994	-0.0272873	-0.0430475	-0.0498548	-0.059396	-0.0564641	-0.0505602	-0.0523498	1	-0.0463177	-0.0526476	-0.0483148	-0.0100089	-0.0434532	-0.0672737	-0.0526338	-0.0631288	-0.0455169	-0.0609288	-0.0596667	-0.0649489	-0.0521809	-0.0576202	-0.0509815	-0.0469472	-0.052696	-0.0624642	0.0525828
188	Ccm2l	6	-0.0477105	-0.0554152	-0.0611623	-0.0280223	-0.0487916	-0.0486981	-0.0351278	-0.0533876	-0.0635164	-0.0516104	0.801082	-0.0377618	-0.0542985	-0.0503389	-0.0780561	-0.026905	-0.0766517	-0.0543984	-0.0624389	-0.0384486	-0.0591659	-0.0627821	-0.0566037	-0.0604296	-0.0564276	-0.0572315	-0.0495337	-0.0513816	0.100028	1
189	Cd300lg	6	-0.0575249	-0.0612028	-0.0561055	-0.0324596	-0.0558279	-0.0646203	-0.0727338	-0.0441779	-0.0627458	-0.0571234	0.859755	-0.04303	-0.0597636	-0.0535726	-0.0895016	-0.0353274	-0.0681035	-0.0627208	-0.0695552	-0.041388	-0.0665787	-0.0709027	-0.070949	-0.0658088	-0.0599833	-0.0614401	-0.060437	-0.0375602	-0.0404054	1
190	Cd93	6	0.0108407	-0.0296192	-0.0318567	-0.0170335	-0.0289834	-0.0285422	-0.0217606	-0.0158938	-0.0313248	-0.0247275	0.101052	0.553438	-0.0273578	-0.023099	-0.0518199	-0.0239659	-0.0519064	-0.0348182	-0.0409927	-0.0222309	-0.0421402	-0.0355883	-0.0412347	-0.0338701	-0.0237673	-0.0394506	-0.033081	0.0199471	-0.0377654	1
191	Cldn5	6	-0.034001	-0.0479193	-0.0552136	-0.0207965	-0.0392578	-0.0455108	-0.0440737	-0.0360869	-0.0394931	-0.0363895	1	-0.0433792	-0.0504804	-0.0353292	-0.0634047	-0.0361429	-0.0619141	-0.0469981	-0.0601101	-0.0281747	-0.0565934	-0.0503887	-0.0560514	-0.0496174	-0.0404816	-0.0493545	-0.0387969	-0.0351297	-0.0460755	0.424778
192	Clec1a	6	-0.0560867	-0.0582345	-0.0506972	-0.0253853	-0.0442589	-0.0534865	-0.056065	-0.0445461	-0.0567234	-0.0482889	0.54806	0.142394	-0.0486222	-0.0183585	0.285108	-0.00745829	0.0560829	-0.0569874	-0.0620201	-0.0403428	-0.0606546	-0.062444	-0.0615898	-0.0585042	-0.0491938	-0.0584882	-0.0470884	-0.0518952	-0.0520622	1
193	Cysltr1	6	0.000768349	-0.0370719	-0.00712496	-0.023119	-0.0452754	-0.0455572	-0.0574481	0.0525017	-0.054402	-0.0299912	-0.0438755	0.906972	0.0544133	0.011681	-0.0535005	-0.022876	-0.0768913	-0.0516767	-0.0606675	-0.037751	-0.0647195	-0.0452022	-0.0539811	-0.0448331	-0.0349021	-0.021723	-0.0362792	0.12309	-0.0521219	1
194	Cyyr1	6	-0.0258726	-0.0295065	-0.0276805	-0.0150807	-0.023447	-0.0305471	-0.031155	-0.0172684	-0.0269457	-0.0260753	0.349827	-0.0254488	-0.0189742	-0.0242664	0.00100195	0.0129015	0.276219	-0.0299448	-0.0322474	-0.0192526	-0.0317501	-0.0305888	-0.0316461	-0.0304449	-0.0242606	-0.0281774	-0.024905	-0.0277216	-0.0256146	1
195	Ecscr	6	-0.0509492	-0.0735277	-0.0812633	-0.0280827	-0.0366707	-0.0633406	-0.0557001	-0.0297493	-0.0565687	-0.058668	1	-0.0293818	-0.0793653	0.0582854	-0.0883425	-0.0469439	-0.0929312	-0.0418997	-0.0491976	-0.0068855	-0.0727327	-0.0822513	-0.0520541	-0.0417068	-0.0277299	-0.0652168	-0.0628837	-0.0461777	-0.02642	0.441466
196	Efcc1	6	-0.0745007	-0.079871	-0.0684367	-0.0158426	-0.0478689	-0.0613378	-0.0172852	0.736437	-0.0245322	-0.0691396	1	-0.0718439	-0.0493114	-0.0544827	0.147586	-0.0226799	-0.0767807	-0.0792256	-0.090045	-0.06385	-0.086086	-0.0882039	-0.0833206	-0.0780834	-0.0648361	-0.0741822	-0.0577422	-0.0776337	-0.0814619	-0.0436997
197	Galnt15	6	-0.0549943	-0.0549337	-0.0577234	-0.0222903	-0.0435004	-0.0499613	-0.0736231	0.130405	-0.0408534	-0.0513107	0.648131	-0.05283	0.216468	-0.0362462	-0.0522517	-0.0540744	-0.0470179	-0.0576314	-0.0663814	-0.0352476	-0.0639585	-0.0646518	-0.0594342	-0.0621717	-0.0452634	-0.0583209	-0.0457759	-0.0619626	-0.0571033	1
198	Iigp1	6	-0.0273351	-0.0424717	-0.0252862	-0.0130902	-0.030855	-0.0391415	-0.0385922	0.0598788	-0.014297	-0.0335573	0.284983	0.0214695	0.358167	0.0122777	-0.0508753	-0.0339848	-0.0554235	-0.0438746	-0.0460206	-0.0203523	-0.0444292	-0.0420992	-0.044867	-0.042351	-0.0196545	-0.0409326	-0.0298145	-0.00771215	-0.0418153	1
199	Jam2	6	-0.0344357	-0.0388428	-0.0261165	-0.0030624	-0.0245934	-0.0385141	-0.0444686	0.287771	0.140936	-0.0161494	-0.0248306	-0.0275501	-0.023863	0.0884083	-0.045161	-0.0309258	-0.057665	-0.0358027	-0.0495933	0.00321101	-0.0438742	-0.0403089	-0.0457573	-0.0384439	-0.0164837	-0.0338007	-0.0278917	-0.0453416	-0.02995	1
200	Lbp	6	-0.044619	-0.0507115	-0.0587797	-0.0239845	-0.0370287	-0.0463293	-0.0538199	0.015695	0.019632	-0.0445718	1	-0.0427817	-0.0101512	-0.0438549	-0.0688535	-0.0469959	-0.062516	-0.0461948	-0.0575704	-0.0316554	-0.0484267	-0.0512048	-0.0338486	-0.0446058	-0.0466872	-0.0557591	-0.0457632	-0.0545032	-0.0528848	0.0315304
201	Myrip	6	-0.20896	-0.250709	0.152998	-0.0598239	0.364198	-0.172996	-0.215188	-0.212023	-0.150704	-0.100211	-0.179316	-0.174062	-0.245057	-0.187408	0.0260413	0.0495925	0.418528	-0.303617	0.601843	-0.109461	0.418527	-0.308032	-0.17223	0.0759258	0.269328	0.327398	0.0913312	-0.074547	-0.183154	1
202	Nos3	6	-0.0290052	-0.033763	-0.0276328	-0.0140181	-0.0242524	-0.0242946	-0.0280704	-0.0254313	-0.0072164	-0.0300844	0.177287	-0.0335414	-0.0289002	-0.026774	0.0323742	-0.00407874	0.0244539	-0.0356348	-0.0382686	-0.0274558	-0.0384417	-0.0369701	-0.0329814	-0.0341687	-0.023752	-0.0333518	-0.0280016	-0.0367325	-0.0338589	1
203	Nuak1	6	-0.030623	-0.0522845	-0.0325366	-0.00741737	-0.00234222	0.268001	0.11901	0.0430312	0.0135868	-0.0451516	0.0266307	0.35233	0.0571794	-0.000394779	0.36223	0.147976	0.382257	-0.0530423	-0.0201263	-0.0285745	-0.0318725	-0.0602378	-0.0585875	-0.0246543	-0.0209123	-0.0286796	-0.0374427	-0.0329025	-0.0420995	1
204	Pald1	6	-0.0469023	-0.0669828	-0.0605396	-0.0234914	-0.0420599	-0.0597313	-0.0629096	0.063115	0.0588343	-0.0523572	1	0.098864	0.107306	0.0360505	0.321868	0.0842572	0.132584	-0.0623331	-0.0570045	-0.0482801	-0.0680172	-0.0724851	-0.0724888	-0.057869	-0.0404663	-0.0533656	-0.0533633	-0.0527623	-0.0692881	0.225117
205	Palmd	6	-0.163543	-0.172556	0.0744697	-0.0500348	0.237636	-0.116605	-0.156399	-0.106579	-0.0793801	-0.101832	-0.132593	-0.10712	0.55956	-0.0232242	-0.264136	-0.0801031	-0.220649	-0.218395	0.468564	-0.0647645	0.033225	-0.220118	-0.151493	0.0840106	0.213825	0.299389	0.0540884	-0.0161487	-0.129511	1
206	Prex2	6	-0.0708025	-0.0773136	-0.0639635	-0.0221448	-0.0534226	0.161245	0.00726108	0.373879	0.524434	-0.0700889	0.760713	-0.0693792	-0.0561828	-0.0520078	-0.0103711	-0.0404688	-0.0538187	-0.0771038	-0.0861699	-0.04468	-0.0849607	-0.0832154	-0.0842889	-0.0771543	-0.05005	-0.0713757	-0.0656837	-0.0696858	-0.0713054	1
207	Sh3gl3	6	-0.0381041	-0.0459227	-0.0517305	-0.0166471	-0.0351103	-0.0505418	-0.0579507	-0.0154695	-0.0348606	-0.0414491	1	-0.0380521	-0.0209839	0.00418872	0.182764	0.0620186	0.526066	-0.0480027	-0.0539158	-0.0372442	-0.0540516	-0.0546853	-0.0540634	-0.0495093	-0.0404064	-0.0478941	-0.0392075	-0.0186564	-0.045286	-0.0304701
208	Shank3	6	-0.0464378	-0.0522002	-0.0437576	-0.0200858	-0.0417489	-0.0454578	-0.0476188	-0.0312386	-0.0397512	-0.0489431	0.866694	-0.0491722	-0.0234722	-0.0351329	0.217936	0.0150503	0.220624	-0.0523947	-0.0594305	-0.0403155	-0.0573059	-0.051504	-0.0578458	-0.05335	-0.0386993	-0.0478449	-0.0412228	-0.0514788	-0.0527402	1
209	She	6	-0.0438865	-0.0578086	-0.0573992	-0.0291082	-0.0439441	-0.0464989	-0.0580363	0.031852	0.00380162	-0.0543844	0.606792	-0.0382526	-0.0371413	-0.0396107	-0.0595185	-0.0487987	-0.0744799	-0.0546244	-0.0592976	-0.0447507	-0.0648335	-0.0580539	-0.0636395	-0.0575257	-0.0466474	-0.0528717	-0.0406854	-0.04324	-0.0581278	1
210	Slc10a6	6	-0.0598644	-0.0628202	-0.062099	-0.025172	-0.0484227	-0.0553043	-0.0707594	0.00770415	-0.0397984	-0.0510818	1	0.0354987	0.265347	-0.034474	-0.0730303	-0.043616	-0.0145374	-0.0605357	-0.0655004	-0.0537264	-0.0609763	-0.0655809	-0.0649978	-0.0592992	-0.0544334	-0.0561166	-0.0475578	-0.0585987	-0.0556977	0.134472
211	Slfn3	6	0.033032	-0.0693791	-0.0566737	-0.0443092	-0.0494275	-0.065349	-0.0589458	-0.0626532	-0.061459	-0.0376809	1	0.0174664	-0.0767812	-0.0694957	-0.0786523	-0.0526579	-0.0810814	-0.0717163	-0.0777968	-0.0594852	-0.0575386	-0.069782	-0.0653924	-0.0679519	-0.0589454	-0.0659943	-0.0471405	0.0508644	-0.059907	0.871726
212	Slfn5	6	-0.00888087	-0.0449167	-0.0444208	-0.0189319	-0.0379832	-0.043771	-0.0497094	0.0463144	-0.0479825	-0.0362715	0.475107	0.204067	-0.0114661	-0.0338029	-0.0481579	-0.0342753	-0.0745067	-0.0521497	-0.0565507	-0.0317966	-0.0540636	-0.0502554	-0.0543035	-0.0495018	-0.039536	-0.048098	-0.0339077	0.00272948	-0.0357896	1
213	Thsd1	6	-0.055937	0.00991463	-0.0301246	-0.0257478	-0.0490014	-0.0534971	-0.0622742	-0.0175873	0.00369942	0.0317688	1	-0.0486076	-0.032958	-0.0527654	0.015209	-0.000678434	-0.00838694	-0.0616375	-0.0787175	-0.0617461	-0.0745805	-0.0742466	-0.066175	-0.0656281	-0.0732074	-0.0680939	-0.0438267	-0.0547306	-0.0457696	0.830371
214	Abcb1b	7	0.0455508	-0.00137041	-0.00893583	-0.00258102	-0.0110492	-0.0179647	-0.0239378	0.0541557	0.00738548	-0.00384356	-0.0179545	0.191914	1	-0.00428749	0.154566	-0.00425482	-0.0108204	-0.0243468	-0.0269143	-0.0220714	-0.0271425	-0.0246293	-0.0211714	-0.0230383	-0.0225963	-0.0204988	-0.00669486	0.0413085	-0.0192813	0.118995
215	Arhgap10	7	-0.0404048	-0.118224	-0.0692486	0.000244757	-0.0507423	-0.0992559	-0.11719	0.858334	-0.0425298	-0.0984818	9.20602e-07	0.277289	1	0.836058	0.000301502	-0.0314756	0.058909	-0.101037	-0.106863	-0.0737082	-0.150289	-0.137952	-0.117976	-0.0857781	-0.0336282	-0.0786461	-0.0838032	0.112994	-0.123369	-0.00246509
216	Bcam	7	-0.00955327	-0.0227889	-0.0398437	0.00314739	-0.0127302	0.00102306	0.0593274	-0.0034158	-0.0100061	-0.0317184	-0.00354731	-0.0110203	1	0.0668377	0.0928781	0.142291	0.106834	-0.00885081	-0.0266638	0.00538758	-0.0268294	-0.0235834	-0.0208657	-0.0188785	-0.0127042	-0.0304222	-0.0119633	-0.0108345	-0.0154227	0.257842
217	Bmp6	7	-0.0278027	-0.0888992	-0.0450935	-0.0105981	-0.0153998	-0.0637298	0.698029	1	0.212417	-0.0356635	0.0775429	-0.070965	0.724336	0.037125	-0.132225	-0.0553431	-0.117906	-0.0954777	-0.0638472	-0.0414976	-0.0623713	-0.102088	-0.0914039	-0.0596757	-0.01759	-0.0415874	-0.057321	-0.0514335	-0.0689244	0.330662
218	Bnc1	7	-0.0132977	-0.0139201	-0.0126219	-0.000583959	-0.00538529	-0.0129656	-0.0155475	-0.0159803	-0.015769	-0.0122287	-0.011186	-0.0153355	1	-0.0154307	-0.0220038	-0.0100244	-0.0150378	-0.0141645	-0.0181186	-0.0110185	-0.0189399	-0.0147379	-0.0162218	-0.0134922	-0.0127623	-0.0119434	-0.00742835	-0.0127796	-0.0137794	-0.0138821
219	Ccdc80	7	-0.0270892	-0.0369762	-0.0383402	0.000853947	-0.0244534	-0.0398324	-0.0447205	0.603723	-0.0262816	-0.0305211	-0.023498	-0.020878	1	0.0808422	-0.05048	-0.0106667	-0.0413896	-0.036477	-0.0477951	-0.00800858	-0.0471545	-0.0405851	-0.0463939	-0.0391828	-0.0225178	-0.0416873	-0.0280764	-0.0236499	-0.0401888	0.00313166
220	Cd34	7	-0.0249274	-0.0352035	-0.0451019	-0.00347258	-0.0269061	-0.0374228	-0.032434	0.454597	-0.0295872	-0.0198698	0.0363429	-0.0186473	1	-0.0189016	-0.0627677	-0.0117306	-0.0442711	-0.0350848	-0.0464834	0.00324476	-0.0421077	-0.0396083	-0.0461243	-0.0414472	-0.0350906	-0.0376557	-0.0300007	-0.0233152	-0.0331882	0.575139
221	Col1a2	7	-0.0432758	-0.070609	-0.0864593	-0.00294627	-0.0499219	-0.0748933	-0.0888189	0.979015	-0.00557055	-0.0675224	-0.0171204	-0.036594	1	0.336043	-0.131911	-0.0231025	-0.138734	-0.0619081	-0.0844326	0.058519	-0.0859266	-0.0794275	-0.0970463	-0.0853505	-0.0290088	-0.0885574	-0.0493374	-0.0402001	-0.0618919	-0.0212689
222	Col3a1	7	-0.0369063	-0.0614749	-0.0732816	0.00160067	-0.0474133	-0.0627573	-0.0768808	0.77674	0.10602	-0.0444328	-0.0261764	-0.0176546	1	0.361745	-0.102026	-0.0203415	-0.0965921	-0.0568627	-0.081694	0.0285606	-0.0787112	-0.0716948	-0.0804463	-0.0762618	-0.0373103	-0.0819064	-0.056989	-0.050178	-0.0666536	-0.0222948
223	Crb2	7	-0.0181378	-0.0194115	-0.00667235	-0.00226762	-0.00521706	-0.0228532	-0.0165464	-0.0152322	-0.0161232	-0.0108547	-0.0153152	-0.0184601	1	-0.00293856	-0.0249335	-0.00986099	-0.0279765	-0.0189635	-0.0246959	-0.022107	-0.0261766	-0.020348	-0.018281	-0.0104821	-0.0179067	-0.00508908	-0.00633442	-0.0207577	-0.0199724	-0.0202704
224	Ddr2	7	-0.0604005	-0.0956724	-0.0935423	0.00366962	-0.0622577	-0.0980686	-0.0963496	1	-0.0367652	-0.0921992	-0.069071	-0.0691991	0.666458	0.84996	-0.111945	-0.00314254	0.107215	-0.0930158	-0.120459	-0.0221902	-0.116486	-0.103607	-0.115561	-0.0975996	-0.0543674	-0.0958942	-0.075888	-0.0776685	-0.100321	-0.0398741
225	Gli2	7	-0.0807927	-0.0906655	-0.0585554	0.000618591	-0.0596435	-0.092346	-0.109293	1	0.00458859	-0.0733529	-0.0806493	-0.0790218	0.921484	0.810198	-0.14285	-0.0412651	-0.144104	-0.09372	-0.122091	-0.049073	-0.120761	-0.0953261	-0.0895903	-0.0867598	-0.0382368	-0.0788548	-0.0781848	-0.0884087	-0.0992073	-0.0747
226	Gm765	7	-0.0187337	-0.027845	-0.00566204	-0.0104416	0.00314644	-0.0139853	0.0133239	-0.00302858	-0.0200843	-0.0288261	-0.0287268	-0.0125975	1	-0.0183238	0.0341119	-0.0148045	0.0358124	-0.0311598	-0.0363904	-0.0376485	-0.0327978	-0.0204867	-0.0205646	-0.0135456	-0.023501	-0.0109837	-0.0159741	-0.00344812	-0.0390251	-0.0278741
227	Ltbp3	7	-0.0267934	-0.032693	-0.0343664	0.00504616	-0.0201634	-0.00883381	-0.0323052	0.159222	0.199081	-0.03473	0.0687594	0.00384672	1	0.152692	0.0976297	0.0919979	0.161169	-0.0327405	-0.0427968	-0.00428679	-0.0426266	-0.0367891	-0.0417634	-0.0343911	-0.0162008	-0.0367996	-0.0240951	-0.0199001	-0.0330222	0.016976
228	Medag	7	-0.0268329	-0.0443717	-0.0588704	0.00274463	-0.0237344	-0.0500816	-0.028723	0.506652	-0.0266405	-0.0542393	-0.0302676	-0.0325619	1	0.124347	0.0183998	-0.00346774	0.0058128	-0.0369342	-0.0406108	-0.0233203	-0.040995	-0.0468623	-0.0481392	-0.0384179	-0.0423818	-0.0535792	-0.0405261	-0.0326705	-0.0354656	-0.0209496
229	Nkain4	7	-0.0160187	-0.0196991	-0.0154177	0.00166696	-0.00891776	-0.0219858	-0.0220029	-0.00381688	0.358073	-0.0189582	-0.016858	-0.0183758	1	-0.00563593	0.00103727	0.00470842	-0.000903535	-0.0193232	-0.0253684	-0.0158669	-0.0254912	-0.0216709	-0.0217715	-0.0177822	-0.0125348	-0.0141566	-0.0126416	-0.016616	-0.0206677	-0.0130602
230	Pdpn	7	-0.0377747	-0.0525226	-0.0592214	-0.00129422	-0.0284468	-0.0538889	-0.0497587	0.311373	0.0600443	-0.0524115	0.529461	-0.0323379	1	-0.0266036	0.191847	0.282539	0.740176	-0.0467143	-0.0597965	-0.0212512	-0.0606777	-0.0530107	-0.0605154	-0.0528037	-0.0391347	-0.0502832	-0.0356753	-0.0402372	-0.0449472	-0.0339119
231	Podxl	7	-0.0388918	-0.0456234	-0.0501131	-0.0225564	-0.0403447	-0.04126	-0.0534137	-0.0389792	-0.0387602	-0.0460066	0.740326	-0.0404059	1	-0.031978	-0.0616961	-0.0240799	-0.0633113	-0.0481636	-0.0560244	-0.0203298	-0.0559388	-0.0517496	-0.0591956	-0.0534197	-0.0364845	-0.053682	-0.0428932	-0.040177	-0.048325	0.881387
232	Prss12	7	0.00491937	-0.0224461	-0.0159291	-0.00282329	-0.00349794	-0.00064394	0.490812	-0.0131386	-0.012326	-0.0146749	-0.0153044	-0.0162007	1	-0.0167001	0.0204665	-0.00551973	-0.0205094	-0.0208592	-0.0277614	-0.0178494	-0.0266068	-0.0239829	-0.0194266	-0.0168066	-0.0200928	-0.0205771	-0.0116933	0.01931	-0.0159256	-0.0194294
233	Prss23	7	-0.0962425	0.205882	0.861243	0.00484076	-0.00232397	-0.0332985	-0.110199	0.0355826	-0.055891	0.100017	0.403168	-0.0900466	1	0.00220238	-0.195173	-0.149739	-0.212757	-0.0815334	-0.063615	0.0303302	0.00320975	-0.0826385	-0.194263	-0.120541	-0.109226	-0.0875006	0.163196	-0.0507158	-0.0658544	0.275586
234	Rspo1	7	-0.0101615	-0.0119429	-0.0142811	0.0012546	-0.00461008	-0.00843781	-0.010375	-0.000509878	-0.0100975	-0.011192	-0.00743862	-0.00937095	1	-0.0088304	-0.00502608	-0.00170983	-0.0113788	-0.0101611	-0.0132894	-0.00847854	-0.0135461	-0.0116356	-0.0132702	-0.0103551	-0.0106494	-0.0114958	-0.00593691	-0.0094681	-0.00859546	-0.0104171
235	Runx1t1	7	-0.0504241	-0.0544881	-0.0441251	0.00446899	-0.033379	1	0.485625	0.221417	-0.0549846	-0.054443	-0.04789	-0.0508818	0.670104	0.399242	-0.0704345	-0.00595723	0.0804226	-0.0557015	-0.0683871	-0.0292173	-0.068252	-0.0623856	-0.0630248	-0.0566701	-0.0313833	-0.053079	-0.0420265	-0.0507312	-0.030972	-0.00819399
236	Smtnl2	7	-0.045498	-0.0458556	-0.0293276	-0.0149115	-0.00702321	-0.0392329	-0.0367049	0.100972	0.115075	-0.033093	0.0168438	-0.0355343	1	-0.0397056	-0.0288794	-0.0233752	-0.0593062	-0.0373324	-0.0357646	-0.0225883	-0.046693	-0.0460888	-0.0459554	-0.0259442	-0.0240287	-0.0299341	-0.0324356	-0.0475322	-0.0170789	-0.00646126
237	Sox5os4	7	-0.0235752	-0.0643851	-0.027997	0.000298616	-0.0361769	-0.0633555	-0.0771261	0.600683	0.586282	-0.0421591	-0.0564678	-0.0577099	1	0.174762	-0.0954183	-0.0154799	-0.0715105	-0.0701411	-0.091796	-0.0497758	-0.0897945	-0.0720486	-0.0686391	-0.0628509	-0.0205962	-0.0524646	-0.0474112	-0.0108716	-0.0704047	-0.0457468
238	Sulf1	7	-0.0442047	-0.0538268	-0.0556687	0.00518865	-0.0307019	0.608906	-0.0396573	0.281547	0.483271	-0.0541561	-0.0359434	-0.0418103	1	0.201743	-0.0522499	-0.0236468	-0.0492526	-0.0542664	-0.0648657	-0.0302117	-0.0639231	-0.0603135	-0.0618767	-0.0553829	-0.0383831	-0.0551646	-0.0437815	-0.052147	-0.0484176	0.350784
239	Sult5a1	7	-0.0291202	-0.0322433	-0.0144835	-0.00366378	-0.018826	-0.032701	-0.00739231	0.0959775	-0.0342984	-0.0247473	-0.0250644	-0.0314996	1	-0.022349	-0.0538699	-0.0230101	-0.0514457	-0.0384203	-0.0471753	-0.0260523	-0.0476436	-0.0374702	-0.0342816	-0.0311944	-0.0119733	-0.0255844	-0.0168489	-0.0355222	-0.0234459	-0.00501582
240	Tmem151a	7	-0.0131773	-0.0192154	-0.0246026	0.00820886	-0.000193189	0.00859244	-0.00385933	-0.00924357	-0.0132388	-0.011191	-0.0159444	-0.0194209	1	-0.0160129	0.348097	0.46327	0.467245	-0.0162398	-0.0206259	-0.00919856	-0.0122798	-0.0146479	-0.0207191	-0.0184963	-0.026494	-0.0199292	-0.00483375	-0.0187348	-0.00982513	-0.0144952
241	Upk1b	7	-0.00911997	-0.0126176	-0.00457256	-0.000626525	0.00191339	0.00482404	-0.0109253	-0.00504452	-0.0108637	-0.0113461	-0.00940389	-0.0112988	1	-0.0117828	-0.0162091	-0.0096399	-0.0169115	-0.0101564	-0.00488412	-0.00649651	-0.0144649	-0.0120013	-0.0103999	-0.00603663	-0.00415055	-0.00657868	-0.0037456	-0.00695233	0.00154872	-0.00824958
242	Vwa3a	7	-0.00715949	-0.0204259	-0.0156284	-0.00134485	-0.00534413	-0.0143768	-0.0161834	-0.0152102	0.043741	-0.0108827	-0.0144793	-0.0147398	1	-0.0146659	0.0248794	-0.0102534	0.0647476	-0.0192086	-0.0244638	-0.0153221	-0.0249799	-0.0185128	-0.0155118	-0.0126366	-0.0184297	-0.00983408	-0.0123113	-0.0175084	-0.0114112	0.0252783
243	Wt1	7	-0.00966085	-0.0102226	-0.0080479	-1.95188e-05	-0.00390576	-0.0101411	-0.0105552	0.0106511	-0.00936731	-0.00934025	-0.00815957	-0.0111165	1	-0.0104331	-0.00909639	-0.0075048	-0.00705044	-0.0102253	-0.0132526	-0.00875968	-0.0124745	-0.010267	-0.0115235	-0.0091698	-0.00764728	-0.0068229	-0.00502612	-0.0110302	-0.00951337	-0.00876921
244	Wt1os	7	-0.0110551	-0.0115226	-0.00875444	-0.000521025	-0.00502882	-0.0117442	-0.0117842	0.0027859	-0.0126826	-0.00724905	-0.0109362	-0.0112235	1	-0.0123319	-0.0144986	-0.0084067	-0.0164607	-0.0122573	-0.015818	-0.0107516	-0.0163577	-0.0127684	-0.0128081	-0.0104706	-0.00720504	-0.00655707	-0.00661507	-0.0128689	-0.0123065	-0.0107247
245	Zdbf2	7	-0.0202706	-0.022936	-0.0165871	-0.00248266	-0.00915753	-0.0233786	0.00694937	-0.00434034	0.0305232	-0.0205414	-0.0199373	-0.019178	1	0.0379588	0.0739193	0.0170089	0.147625	-0.0231548	-0.0284357	-0.0201343	-0.0304477	-0.0242854	-0.0236419	-0.0164895	-0.0154577	-0.0153685	-0.0161788	-0.019647	-0.023984	-0.0118728
246	Adamtsl3	8	-0.088099	-0.0966714	-0.0714857	-0.003122	-0.0552496	-0.0708658	-0.106263	1	-0.0748312	-0.0792612	0.166816	-0.0769224	0.0987826	0.627088	-0.0319988	-0.0354093	-0.0149172	-0.0950942	-0.112812	-0.0552824	-0.113104	-0.100297	-0.0956811	-0.0858979	-0.0397758	-0.0779616	-0.0665666	-0.101616	-0.0973517	-0.0620711
247	Atp2b4	8	-0.0574034	-0.0876343	-0.11952	0.0135254	-0.0642426	-0.0238375	-0.0777192	0.124641	0.0468484	-0.114411	0.181985	-0.0548056	0.383608	1	0.587112	0.433683	0.866816	-0.0856812	-0.112547	-0.00736183	-0.110501	-0.105197	-0.12871	-0.105963	-0.0688534	-0.111104	-0.0679429	0.0465369	-0.102983	0.329977
248	Bdkrb2	8	-0.0580219	-0.0644782	-0.0461889	0.00699758	-0.0341684	-0.0636951	-0.0782207	0.788023	-0.0613245	-0.0572052	-0.0398996	-0.0446569	0.00954798	0.171731	1	0.0900759	0.184867	-0.062831	-0.0790624	-0.034399	-0.0774577	-0.0706668	-0.0661031	-0.05829	-0.0331778	-0.0547426	-0.0496526	-0.0613757	-0.0684771	0.532427
249	Col6a3	8	-0.0552146	-0.0669939	-0.0655892	-0.00114615	-0.0465195	-0.0747802	-0.0792259	1	0.116863	-0.0615044	-0.0445178	-0.0469209	0.369314	0.395334	-0.111241	-0.0282579	-0.106567	-0.0681238	-0.0854254	0.0113944	-0.0847018	-0.0772068	-0.0838837	-0.0747913	-0.0291011	-0.0722071	-0.0574757	-0.0583637	-0.062947	-0.0394424
250	Cspg4	8	-0.0570762	-0.0708352	-0.0650485	0.0132252	-0.0479963	-0.0868717	-0.0880425	0.130957	0.180624	-0.0818286	-0.0528768	-0.0617831	0.0163799	1	-0.116189	-0.0558821	-0.091317	-0.070728	-0.0942799	0.0499277	-0.0949551	-0.0317893	-0.0907958	-0.0652741	-0.0111334	-0.0454632	-0.0267213	-0.0493765	-0.0649713	-0.0526657
251	Dnm3os	8	-0.0637159	-0.0653852	-0.0257156	-0.0052751	-0.0354563	-0.0644144	-0.0882417	1	-0.0341086	-0.0411646	0.0124913	-0.0658116	0.000388196	0.154465	0.0710638	0.00150493	0.102059	-0.0732324	-0.0918214	-0.0482009	-0.0926791	-0.0739002	-0.0756312	-0.0616479	-0.0178392	-0.0521383	-0.0468438	-0.0615874	-0.0691711	0.01519
252	Fendrr	8	-0.0855509	-0.0903914	-0.0605574	-0.00130007	-0.0597002	-0.0975228	-0.114846	0.915863	-0.0881792	-0.0757707	-0.0797694	-0.0909727	0.0817709	1	-0.148871	-0.047399	-0.143199	-0.0981674	-0.123163	-0.0465337	-0.122069	-0.104851	-0.105476	-0.0937293	-0.0279778	-0.0831491	-0.0707362	-0.0866139	-0.0991453	0.174417
253	Fgf7	8	-0.0597425	-0.0866419	-0.0865922	0.0015715	-0.0347562	-0.0792262	-0.0790398	1	-0.074662	-0.0629633	-0.0643308	-0.0463697	-0.0683329	0.487862	-0.0674308	-0.0347577	-0.0714814	-0.0781895	-0.0787822	-0.0455556	-0.0772111	-0.097286	-0.089609	-0.0808672	-0.040617	-0.072038	-0.0563509	-0.0676999	-0.09737	-0.0539669
254	Frem2	8	-0.0613251	-0.0661024	-0.043846	0.0141327	-0.0393564	-0.0308228	-0.0694604	-0.0395979	-0.058657	-0.049064	0.000384047	-0.0582949	0.7563	1	-0.0759687	-0.00837901	-0.0869657	-0.0562243	-0.0836292	-0.051307	-0.0847565	-0.0742896	-0.0606388	-0.0473875	-0.0268721	-0.0504894	-0.0513063	-0.0724115	-0.067703	-0.0587064
255	Gm10848	8	-0.0625941	-0.0652157	-0.0409421	0.00802756	-0.0432631	0.0579865	0.334836	-0.0220158	-0.0715187	-0.0613551	-0.0573019	-0.0581631	0.10299	1	0.66129	-0.030672	-0.0222753	-0.0650979	-0.0832494	-0.0440662	-0.0802646	-0.0734217	-0.0702671	-0.0653652	-0.0297016	-0.0587819	-0.0526037	-0.0634624	-0.0731414	-0.06231
256	Gm13269	8	-0.0617366	-0.0658724	-0.0432485	0.0117186	-0.0405858	0.050834	0.347065	-0.0207456	-0.0687323	-0.0616825	-0.0563309	-0.0573908	0.144025	1	0.675108	-0.0259559	0.111364	-0.0645986	-0.082728	-0.0402932	-0.0786703	-0.0755937	-0.0690644	-0.0632868	-0.031018	-0.0621071	-0.0555836	-0.0624328	-0.0733032	-0.0621407
257	Gm26632	8	-0.0544812	-0.0780486	-0.0402129	-0.00235489	-0.0437824	-0.0665062	-0.0191715	0.14162	-0.0246013	-0.0684539	0.0912039	-0.0438777	0.213696	1	-0.123577	-0.0480659	-0.120622	-0.0790303	-0.0924432	-0.0565315	-0.0928297	-0.0863427	-0.0889413	-0.0703682	-0.0326509	-0.0566119	-0.0448745	-0.0334146	0.0496113	0.240946
258	Lhfp	8	-0.0886964	-0.0964257	-0.0638482	-0.00180472	-0.0660977	-0.0863796	-0.114542	1	0.543968	-0.0773169	0.322351	-0.0916907	0.190159	0.580912	-0.0804346	-0.0166131	-0.106939	-0.105642	-0.129428	-0.0506968	-0.12842	-0.115818	-0.109115	-0.103271	-0.0440985	-0.0899078	-0.0770315	-0.103578	-0.111811	-0.0681006
259	Pdgfra	8	-0.0359865	-0.0412471	-0.0290439	0.000759892	-0.0275174	-0.0422418	-0.054133	1	-0.0288786	-0.0272854	-0.0294377	-0.0299612	-0.00136568	-0.00943677	-0.0669708	-0.0147382	-0.0634538	-0.042392	-0.0553198	-0.00820889	-0.0546534	-0.0459135	-0.0509406	-0.0435824	-0.00595331	-0.0412651	-0.0318817	-0.0386841	-0.0475381	-0.0269526
260	Pgm5	8	-0.0520932	-0.0685618	-0.0760557	0.00107576	-0.0512992	-0.072615	-0.0802465	0.0146858	-0.0634026	-0.0670093	0.219205	-0.0575253	-0.0481105	1	-0.101102	-0.0411196	-0.0467919	-0.0635638	-0.086261	-0.0123806	-0.0817437	-0.0797149	-0.0832727	-0.0716888	-0.0435754	-0.0749868	-0.0556977	-0.0706042	-0.0693788	0.106187
261	Prr16	8	-0.0709179	-0.0744449	-0.0331639	0.0131661	-0.0345941	0.0345742	0.326848	1	-0.0596389	-0.0580216	-0.0668663	-0.0621779	-0.0228244	0.179474	0.014245	0.0378409	0.0644527	-0.0267045	-0.0984436	-0.0580818	-0.0964452	-0.0667004	-0.0693302	-0.0324338	-0.0215841	-0.049937	-0.0353071	-0.0694442	-0.0347659	-0.0657535
262	Rbpms2	8	-0.043722	-0.0607649	-0.0688715	0.0105	-0.04302	-0.0733919	-0.0705387	0.0227919	-0.00539575	-0.0736365	-0.0381895	-0.0222064	0.00692349	1	-0.0886318	-0.051331	-0.0975969	-0.0504361	-0.0767539	-0.00746145	-0.0746079	-0.0582142	-0.0697014	-0.064771	-0.0257386	-0.0633234	-0.050866	-0.0423038	-0.0489659	-0.0171099
263	Rgs7bp	8	-0.0851903	-0.10031	-0.0976297	0.0037175	-0.0878932	-0.0155202	0.0446123	-0.04007	0.128291	-0.09592	0.72317	0.204746	-0.0744638	1	0.321749	0.120005	0.492357	-0.0868574	-0.129015	-0.0675107	-0.12686	-0.11875	-0.113088	-0.0984412	-0.0639171	-0.105673	-0.0960203	-0.103134	-0.11663	-0.0703979
264	Scube2	8	-0.0608957	-0.0713857	-0.055318	0.0174534	-0.0346273	-0.0594077	-0.0720745	0.0609012	-0.0636558	-0.068299	-0.0557299	-0.0555348	-0.0370044	1	-0.104092	-0.0177262	-0.0808059	-0.064347	-0.0831102	-0.0485718	-0.0842534	-0.0739933	-0.0737006	-0.0657817	-0.03082	-0.0619422	-0.0424315	-0.0604012	-0.0628903	-0.0634739
265	Sdk1	8	-0.0622457	-0.0829084	-0.0495721	0.0122461	-0.039634	-0.0400218	0.0438832	1	-0.0567691	-0.0528781	-0.0648592	-0.0363572	0.210249	0.463771	0.187839	-0.00279124	0.161541	-0.0534388	-0.118851	-0.0553562	-0.112978	-0.0861225	-0.0835713	-0.0555092	-0.0422425	-0.0659027	-0.0492499	-0.0714829	0.045053	-0.062495
266	Slc6a17	8	-0.0288587	-0.0424878	-0.0513355	0.0170785	-0.0237639	-0.0470394	-0.0366744	-0.0408397	-0.0321661	-0.0502412	-0.0369997	-0.0402417	-0.0432974	0.608703	0.248847	0.388052	1	-0.037426	-0.0504859	-0.0173454	-0.05004	-0.0478747	-0.0533997	-0.043767	-0.0223086	-0.0456776	-0.0329047	-0.0369196	-0.0458065	-0.0318004
267	Sparcl1	8	-0.0313725	-0.0765482	-0.1905	0.00647752	-0.0730974	-0.0958707	-0.0966745	0.188584	-0.0215059	-0.133628	-0.000122694	-0.0307135	-0.031992	1	-0.0681097	-0.0588496	-0.1626	-0.0537516	-0.0886721	0.133756	-0.079924	-0.0867475	-0.137643	-0.110916	-0.042027	-0.137491	-0.069472	-0.0367755	-0.0754669	0.478473
268	Speg	8	-0.0533779	-0.0707837	-0.0765642	0.0148317	-0.0412426	-0.0752267	-0.0358524	0.103984	-0.0412403	-0.0778795	-0.0511611	-0.0435738	0.271637	1	0.68429	0.148779	0.604199	-0.0669533	-0.0951911	0.0107635	-0.0944676	-0.0828798	-0.0913525	-0.0753369	-0.0339794	-0.0826424	-0.0587792	-0.0619192	-0.0603624	-0.0222157
269	Tnc	8	-0.0759962	-0.0921924	-0.0961508	0.00574189	-0.0618474	-0.0964293	-0.120955	0.743779	-0.0105485	-0.0897416	0.0849928	-0.0722115	-0.00953871	1	-0.150664	-0.0587891	-0.138472	-0.093907	-0.114945	-0.0110288	-0.116507	-0.104337	-0.110445	-0.0999488	-0.0508202	-0.0985461	-0.073488	-0.0752509	-0.0295975	-0.0592777
270	A630010A05Rik	9	-0.0248747	-0.0217784	-0.0133329	-0.00952226	-0.00933178	-0.0262082	-0.0232879	-0.0183541	-0.0215167	-0.0211369	-0.0238585	-0.0217561	-0.018502	-0.0199601	-0.0159601	-0.00938929	-0.0140123	-0.0151478	-0.0263888	-0.0210788	-0.025108	-0.0228571	-0.0223757	-0.0108294	-0.0124025	-0.0135815	-0.0075226	-0.0244297	1	-0.024138
271	Alox5ap	9	-0.0143595	-0.0270644	-0.0252122	-0.00910501	-0.0150768	0.0676974	-0.0108117	-0.0178893	-0.0201786	-0.0174205	-0.0152009	0.20974	-0.0266368	-0.0148858	-0.0128867	-0.0159784	-0.0145566	-0.0204067	-0.0250593	-0.0228138	-0.0267099	-0.0222346	-0.0220012	-0.023001	-0.0256188	-0.0263095	-0.0131408	-0.0127444	1	-0.0203506
272	Bmx	9	-0.0182933	-0.0212153	-0.0154738	-0.00660226	-0.0167013	-0.0216686	-0.0226773	-0.0199858	-0.018213	-0.0211801	0.154769	-0.0203873	-0.019215	-0.0227336	-0.0259041	-0.014317	-0.0274589	-0.0207225	-0.0231686	-0.012029	-0.0231004	-0.0211002	-0.0212687	-0.0204601	-0.0134734	-0.0217395	-0.0174849	-0.0221083	1	0.260495
273	Ccdc129	9	-0.011672	-0.011058	-0.00494796	-0.00168436	-0.00737895	-0.0113396	-0.0141497	-0.012015	-0.0127949	-0.00978885	-0.0107964	-0.0107851	-0.0119496	-0.0115712	-0.0101094	-0.00276048	-0.00790435	-0.011683	-0.0130013	-0.00467462	-0.012958	-0.0123665	-0.010736	-0.0106036	-0.0015472	-0.00917392	-0.0101077	-0.0113242	1	-0.012013
274	Cd300lf	9	0.0233881	-0.0201009	-0.00114936	-0.000152909	-0.00349561	-0.00798222	-9.4902e-05	-0.0215907	-0.0196114	-0.0197888	-0.0198491	0.0453766	-0.0235101	-0.0201703	0.124385	-0.00968412	0.0134404	-0.0219065	-0.0040725	-0.00875321	-0.0211125	-0.0234	-0.0212482	-0.0134663	0.00685376	-0.0058403	-0.0113138	-0.0080223	1	-0.0125019
275	Chn2	9	-0.172827	0.0223497	0.357447	-0.0631115	0.210777	0.174429	0.0552175	-0.226041	-0.188871	-0.210233	-0.181427	-0.113273	-0.174775	-0.0907887	-0.410688	-0.151092	-0.428758	-0.239838	0.335381	-0.13632	0.0439818	0.0305976	-0.241176	0.0711871	0.221144	0.375813	0.39127	0.440042	1	0.185406
276	Cyp2j13	9	-0.0140744	-0.0159411	-0.00565434	-0.00495913	-0.0094133	-0.0193241	-0.0251142	-0.0234246	-0.0216394	-0.0165557	-0.0204854	-0.0191371	-0.0174103	-0.0169894	-0.00951046	0.00466485	-0.00695634	-0.0190046	-0.0229138	-0.017881	-0.0208413	-0.0184815	-0.0160929	-0.0152039	-0.0100736	-0.00793066	-0.0161374	-0.0197145	1	-0.0233263
277	F930017D23Rik	9	-0.0212563	-0.0212703	-0.00529222	-0.00481863	-0.0064665	-0.0111442	-0.0172887	-0.0216972	-0.0262589	-0.0181086	-0.0192192	-0.0111533	-0.0245697	-0.020669	-0.0310329	-0.0117001	-0.0230174	-0.0238503	-0.0248436	-0.0198833	-0.0240269	-0.023399	-0.0206926	-0.016556	-0.0114875	-0.00736177	-0.0139213	-0.0218312	1	-0.0236358
278	Fam221a	9	-0.0276938	-0.0390117	-0.000344934	-0.0107867	0.0535591	0.0936167	0.0657906	-0.0277627	-0.00913206	0.0214031	-0.0213135	-0.023415	0.0148011	-0.0252915	-0.056955	-0.0329983	-0.0651721	-0.044785	0.0272595	-0.00951556	0.0702463	-0.0507822	-0.0307816	9.84952e-05	0.0110116	0.0116814	-0.00542365	-0.0184167	1	-0.0223946
279	Gm21954	9	-0.0194719	-0.0217057	-0.0119508	0.000524061	-0.0157274	-0.0225858	-0.0226713	0.0190995	-0.014145	-0.0186656	-0.0198217	-0.0232979	-0.0121491	0.00321297	0.177193	0.0701038	0.314428	-0.0231205	-0.0285989	-0.0152987	-0.0278626	-0.0248965	-0.0216702	-0.0214216	-0.00422647	-0.0198932	-0.0203323	-0.0240478	1	-0.0205768
280	Gm2245	9	0.0147099	-0.0189949	-0.0105535	-0.00761132	-0.0174692	-0.0202308	-0.025099	-0.0182345	-0.0155229	-0.017414	-0.0207812	0.428927	-0.00923851	-0.00502928	-0.0270927	-0.0169729	-0.0261769	-0.0206111	-0.0244909	-0.00471003	-0.0231374	-0.0218555	-0.018731	-0.0204295	-0.00883079	-0.0196714	-0.0202568	0.283182	1	-0.0176696
281	Gm42609	9	-0.016097	-0.0170769	-0.00965553	-0.000912312	-0.0128079	-0.018205	-0.0213219	0.00904301	-0.0133699	-0.0149571	-0.0165989	-0.0179071	-0.00317719	-0.0115259	0.0990397	0.00926607	0.103477	-0.0175535	-0.0212381	-0.00919951	-0.0197897	-0.0198901	-0.0171659	-0.0180784	-0.00608048	-0.015842	-0.0158827	-0.0165553	1	-0.0156843
282	Gnat3	9	-0.0120447	-0.0126646	-0.00382929	-0.00201146	-0.00970893	-0.0145813	-0.0152241	-0.0135764	-0.015346	-0.0120367	-0.0131898	0.00159189	-0.0125483	-0.0145985	-0.0180453	-0.0102787	-0.0163405	-0.0129637	-0.014712	-0.00805466	-0.014503	-0.0134803	-0.0129978	-0.0125179	-0.00351992	-0.0110555	-0.0112433	-0.01264	1	-0.0129157
283	Hck	9	0.083077	-0.0172099	-0.00678668	-0.00393229	-0.0132066	-0.013416	-0.0163615	-0.0136829	-0.0162703	-0.017887	-0.0149304	0.299411	-0.0170884	-0.0164896	-0.0268183	-0.0138912	-0.0276939	-0.0127873	-0.0191222	-0.00380663	-0.0198867	-0.0186179	-0.016712	-0.014287	-0.00309666	-0.0169526	-0.0158573	-0.0112753	1	-0.0139705
284	Hpgds	9	0.00193339	0.0562066	0.00625695	-0.000599186	-0.0120166	0.206915	0.388813	-0.0368248	-0.0384309	0.117501	-0.0435997	0.488332	-0.0247751	-0.0366838	-0.0516169	-0.035813	-0.0412323	-0.00959634	-0.0444598	-0.0483324	-0.0529392	-0.0543263	-0.0445299	-0.00894614	-0.0364506	-0.0358545	-0.01441	0.0732524	1	-0.0429419
285	Krt23	9	-0.0207383	-0.0329467	-0.0143952	-0.000732145	0.00256176	-0.0177411	-0.0293289	-0.024503	-0.0267663	-0.0157321	-0.0256413	-0.0182979	-0.0285289	-0.0322762	0.136035	-0.0144171	-0.0640237	-0.015791	0.00219554	-0.0172287	-0.0331497	-0.00176374	0.0262604	0.0029453	0.0014865	0.00735936	-0.00341868	-0.024042	1	-0.0288467
286	Pik3r5	9	0.0434682	-0.0141214	-0.00920928	-0.00488725	-0.0121716	-0.014881	-0.0175366	-0.0129061	-0.015668	-0.0152916	-0.0133806	0.146483	-0.0141143	-0.0103089	-0.0200161	-0.00791265	-0.0225506	-0.0152329	-0.017355	-0.00631503	-0.016637	-0.0157547	-0.0156946	-0.0151376	-0.00273481	-0.0145559	-0.0129126	0.130307	1	-0.0109645
287	Pnpla3	9	-0.0240885	-0.0135292	-0.000828559	0.00580428	-0.0122005	-0.0191872	-0.0250396	0.0103853	0.255618	-0.00358058	-0.0271575	-0.0156381	-0.0211521	-0.0147629	0.328774	0.0771014	0.178829	-0.0281213	-0.0361412	-0.0102682	-0.0330965	-0.0280271	-0.0244678	-0.0236094	-0.00638299	-0.0222592	-0.0173076	-0.0200765	1	-0.0286479
288	Pou2f3	9	-0.00877111	-0.0160345	-0.0336383	-0.00213352	-0.00872552	-0.00711853	-0.0116866	-0.00912524	-0.00937413	-0.0115325	-0.00516098	-0.0123383	0.000680215	-0.00864128	-0.0191161	0.00297593	-0.0246274	-0.00640487	-0.0176147	0.0183148	-0.0125217	-0.0139591	0.0456368	-0.00765536	-0.00364476	-0.0230029	-0.0151128	-0.00929725	1	-0.00701634
289	Ppp1r14c	9	-0.0331056	-0.0335701	0.00193082	0.0022152	0.0166427	0.349151	0.638532	-0.0299598	0.263967	-0.00961512	-0.0361159	-0.0367712	-0.0266909	-0.016682	0.274817	-0.0177758	-0.0114499	-0.0461062	-0.0489147	-0.0146254	0.0291918	-0.000501108	-0.0417733	-0.0111561	-0.00672537	-0.00127428	-0.0054852	-0.0306947	1	-0.0348498
290	Pygl	9	-0.00953529	-0.0246002	-0.0176391	-0.0018044	-0.0148541	0.0932963	-0.00606208	0.103997	-0.0107868	-0.0272697	-0.0234404	0.0401951	0.199579	0.0308307	-0.0033614	0.00450351	0.0172797	-0.0237322	-0.0229002	0.00165843	-0.0272447	-0.026599	-0.0270476	-0.0230832	-0.0101444	-0.0199945	-0.0205555	0.0525562	1	-0.0195765
291	Runx1	9	0.330694	-0.103185	-0.0101995	-0.0256968	0.0531852	-0.0879992	-0.106371	0.0445056	-0.0961583	-0.00689314	-0.0769079	0.515083	-0.117205	-0.0775784	-0.188658	-0.0728172	-0.197704	-0.0399348	0.045801	-0.0259193	0.0291984	-0.0877864	-0.0629426	0.0312688	0.0292805	0.0278031	-0.00558569	0.199213	1	-0.0826778
292	Sh2d6	9	-0.00959	-0.00969969	-0.00429223	-0.00195417	-0.00763643	-0.0109703	-0.0119965	-0.0104842	-0.0104174	-0.0116805	-0.0104017	-0.0116561	-0.00890458	-0.00985687	-0.012322	-0.00798034	-0.0151078	-0.0104274	-0.011762	-0.00244472	-0.0111044	-0.0106468	-0.0125706	-0.0111791	-0.0019542	-0.0100678	-0.00838475	-0.00987084	1	-0.00964854
293	Siglecf	9	-0.0184545	-0.0226146	-0.000306046	-0.00564918	-0.0137035	-0.021071	-0.0293532	-0.027431	-0.0269841	-0.0243455	-0.0257837	-0.0132371	-0.0260615	-0.0235547	-0.036893	-0.0220466	-0.0276012	-0.0251995	-0.0235137	0.0033985	-0.0292727	-0.0267731	-0.0288651	-0.0235017	-0.00566346	-0.0220761	-0.0150234	-0.0210869	1	-0.0290506
294	AI607873	10	-0.0129304	-0.0189688	-0.0125652	-0.00886515	-0.0180236	-0.0175629	-0.0179631	0.0570412	-0.0180285	-0.00920032	-0.0149901	1	-0.00458619	-0.0169888	-0.0221754	-0.0116304	-0.0324023	-0.0199295	-0.0245652	-0.0152133	-0.0242187	-0.0230193	-0.0203365	-0.0205665	-0.00860825	-0.0201971	-0.0214103	-0.02049	-0.0233652	-0.00982082
295	Abcg3	10	0.0871194	-0.0187712	-0.0144454	-0.0114176	-0.0165269	-0.0166015	-0.0187511	-0.0140119	-0.0185642	-0.0110264	-0.00706167	1	-0.0123236	-0.0183942	-0.0190978	-0.0136752	-0.0144587	-0.0193535	-0.0238243	-0.0145246	-0.0230446	-0.0205871	-0.0203505	-0.0166309	-0.0101187	-0.0171719	-0.0217209	0.13891	-0.017173	0.0206624
296	Adgre1	10	-0.00347256	-0.012927	-0.00883897	-0.00795962	-0.0115323	-0.0115913	-0.0113313	-0.00934663	-0.0156295	-0.00523236	-0.0122818	1	-0.0134691	-0.0103112	0.0096008	-0.00551084	0.0073424	-0.0149633	-0.018076	-0.0114569	-0.0188926	-0.0163761	-0.0140505	-0.0124851	-0.00596858	-0.0142084	-0.0150739	-0.0117524	-0.0131975	-0.0141821
297	Ahrr	10	0.0426367	-0.0506986	-0.0337858	-0.019176	-0.0454567	-0.0607043	-0.0554485	0.302497	-0.0439459	-0.0411229	-0.0305787	1	-0.0174063	-0.0230102	0.182546	0.0624409	0.0521755	-0.0566615	-0.0640116	-0.0431662	-0.0635241	-0.0603201	-0.0643497	-0.0551237	-0.02891	-0.0520496	-0.0570676	0.582774	-0.0656368	0.306366
298	Ccr2	10	0.0607453	-0.034033	-0.0321802	-0.0235018	-0.0303767	-0.0383581	-0.0324641	-0.0251342	-0.0356614	-0.0354501	-0.0283745	1	-0.0341172	-0.0285917	-0.0560335	-0.0378493	-0.0335653	-0.0377204	-0.045669	-0.0241635	-0.041147	-0.04084	-0.0435017	-0.0309366	-0.0333158	-0.034666	-0.0366765	0.271985	-0.0387705	-0.0323646
299	Cmklr1	10	-0.0316319	-0.0331504	-0.0235406	-0.015541	-0.0285969	-0.0333589	-0.0454117	0.161055	-0.0130367	-0.0367334	0.0106637	1	-0.0270487	-0.0266434	-0.0397891	-0.0296813	-0.0469981	-0.0375089	-0.0464179	-0.0175821	-0.0449212	-0.0387846	-0.0363873	-0.0346614	-0.0186352	-0.0371808	-0.0345767	-0.0264304	-0.0454636	0.249801
300	Disc1	10	0.0230334	-0.0544595	-0.0274057	-0.0257537	-0.0357552	-0.0332729	-0.0058958	0.0560095	0.381608	-0.035154	0.365201	1	0.00829363	0.0218846	0.102234	0.0131689	0.0746552	-0.0579077	-0.0584321	-0.0369924	-0.0641789	-0.0631093	-0.0574123	-0.0448814	-0.0223371	-0.0453159	-0.0525232	0.156007	-0.0439097	0.158912
301	Fam105a	10	0.0667617	-0.0480381	-0.0396748	-0.00630284	-0.033426	0.800421	0.769651	0.141935	-0.0475193	-0.0420155	-0.039469	1	-0.0435625	0.0277543	-0.00211687	0.00947874	0.00704462	-0.0479576	-0.0595298	-0.026468	-0.0604474	-0.0514923	-0.0547352	-0.0487202	-0.0278002	-0.0471708	-0.0398947	0.407912	0.224293	-0.0438824
302	Gm42962	10	-0.0316979	-0.0341418	-0.0188313	-0.0181022	-0.0298401	-0.0375329	-0.0355087	0.0496841	-0.0364278	-0.018661	-0.0321154	1	-0.027	-0.0331753	-0.0283222	-0.0149499	-0.0359647	-0.0367202	-0.042171	-0.0322079	-0.0418705	-0.037985	-0.0348311	-0.0310449	-0.0141446	-0.0273671	-0.034964	-0.0268142	-0.0257953	-0.0307079
303	Il6ra	10	0.082346	-0.144937	-0.112447	-0.0345981	0.0598332	0.516573	0.565144	0.37503	-0.0957592	0.0155154	0.129194	0.813842	1	0.082311	-0.198922	-0.101331	-0.194825	-0.141731	-0.0242914	-0.0829218	0.210518	-0.15995	-0.140388	0.0182525	-0.0594195	-0.0876546	-0.0948346	0.0816933	-0.116649	-0.0217033
304	Lilrb4a	10	-0.0052214	-0.0212858	-0.0170903	-0.0131588	-0.0172374	-0.0245122	-0.0248177	-0.0191942	-0.0216931	-0.0121799	-0.0186966	1	-0.0275167	-0.0214726	-0.0271507	-0.0184114	-0.0339695	-0.023131	-0.0281384	-0.0162543	-0.0257803	-0.0247165	-0.0232101	-0.0219812	-0.0123587	-0.0198392	-0.0228021	0.0409661	-0.0248271	-0.019333
305	Ms4a14	10	-0.0326555	-0.0391918	-0.0125769	-0.0166021	-0.0100321	-0.0360339	0.0749866	-0.0282103	-0.0369821	-0.029016	-0.032614	1	-0.0479009	-0.038069	-0.0360779	-0.0303339	-0.0368492	-0.0432575	-0.0292441	-0.0334749	-0.0458201	-0.0423059	-0.0376588	-0.0208459	-0.0081283	-0.0236702	-0.0308884	-0.0332611	-0.0261929	-0.0419577
306	Ms4a4a	10	-0.00899078	-0.01762	-0.0104791	-0.0121437	-0.0166314	-0.0161962	-0.020851	-0.0144992	-0.0213427	-0.0117928	-0.0182167	1	-0.0176964	-0.0167852	-0.0225219	-0.0127556	-0.0218154	-0.0179122	-0.0212267	-0.0125417	-0.0200528	-0.0183486	-0.0185486	-0.0172376	-0.00768486	-0.0172638	-0.0191805	-0.0137584	-0.017461	-0.0169893
307	Ms4a6d	10	-0.0241691	-0.0268701	-0.0269083	-0.017142	-0.0235814	-0.0368425	-0.032582	-0.0275174	-0.0275502	-0.0131289	-0.0284907	1	-0.0284831	-0.0302955	-0.0460153	-0.0253859	-0.0460303	-0.0294373	-0.0354577	-0.0265191	-0.0348534	-0.0308181	-0.0312639	-0.0290279	-0.0230841	-0.0277113	-0.0265135	-0.00491401	-0.0321815	-0.0243296
308	Ms4a7	10	-0.0170092	-0.0228979	-0.00420493	-0.0100894	-0.00576781	-0.0225922	-0.0243945	-0.0177428	-0.0179869	-0.0147254	-0.0198506	1	-0.0248819	-0.0207842	-0.0319497	-0.0103824	-0.044139	-0.0276732	0.0180333	-0.00964725	-0.0220355	-0.0275061	-0.0252528	-0.0101867	0.00668598	0.00159028	-0.00871415	-0.0027722	-0.0248211	-0.0151956
309	Pik3r6	10	0.00750983	-0.031681	-0.0199514	-0.0199728	-0.0278425	-0.0328368	-0.036452	-0.0359956	-0.0324503	-0.0185559	0.054933	1	-0.0373647	-0.0315376	-0.0358147	-0.00977613	-0.0531898	-0.0390177	-0.0429941	-0.0330902	-0.0426881	-0.0368231	-0.0374559	-0.0309623	-0.0227905	-0.0323128	-0.0163759	0.00515945	-0.0205828	0.496999
310	Pla2g7	10	-0.0240928	0.0515645	0.00510744	0.00199054	-0.0187605	-0.0224813	-0.0376457	0.0608852	0.233684	0.107506	-0.0236282	1	-0.0289721	-0.0263991	0.016288	0.00086552	0.0861759	-0.0299691	-0.0358932	-0.0179533	-0.0331904	-0.0340552	-0.0268296	-0.0364714	-0.0388376	-0.0363291	-0.0152495	-0.0321052	-0.0273753	-0.0118029
311	Serpinb8	10	-0.0282678	-0.0370612	-0.0195345	-0.0246339	-0.0259088	-0.00995462	-0.0396267	-0.0142357	-0.0354123	-0.012537	-0.0321487	1	0.0300033	-0.00363016	-0.0185967	-0.0119237	-0.00618907	-0.0358685	-0.0441267	-0.0275203	-0.036431	-0.0392161	-0.0348352	-0.0294887	-0.0215593	-0.0214012	-0.0247904	-0.0368284	-0.0325983	0.093575
312	2010300F17Rik	11	0.093633	-0.0328582	-0.0263974	-0.0198532	-0.0244062	-0.032472	0.0132975	-0.0179868	-0.0283204	-0.0325715	-0.0303946	-0.0248379	-0.0387779	-0.0342344	0.477192	-0.0143803	0.525487	-0.0339518	-0.0380942	-0.0290679	-0.0372653	-0.0338582	-0.032516	-0.0306817	-0.0229776	-0.029599	-0.0277553	1	-0.0354273	-0.0263725
313	4933406I18Rik	11	0.18222	-0.10659	-0.0793676	0.00684056	-0.0866443	0.376613	0.380951	0.218818	-0.00829256	-0.087552	0.00130966	0.618783	-0.040136	1	0.328278	-0.0369498	0.217229	-0.0873679	-0.158764	-0.0882417	-0.153838	-0.125355	-0.0916745	-0.0997207	-0.0716082	-0.101352	-0.104864	0.914445	-0.0929888	-0.0702949
314	Adgrg5	11	0.089168	-0.04274	-0.0316539	-0.0300322	-0.0408276	-0.0358371	-0.0480635	-0.0466813	-0.0432582	-0.031817	-0.0364746	0.935209	-0.041507	-0.0415682	-0.0568259	-0.046166	-0.0505762	-0.044042	-0.053153	-0.0291107	-0.0459821	-0.042714	-0.0445866	-0.0424127	-0.0239419	-0.0381037	-0.041513	1	-0.0485208	-0.0480394
315	Cd160	11	0.083418	-0.0249054	-0.0123914	-0.0197057	-0.0222753	-0.0134381	-0.0198311	-0.0182857	-0.0252342	-0.0199398	-0.0310865	-0.0112802	-0.0235735	-0.0182627	-0.00203309	-0.0138694	0.0203027	-0.0266951	-0.0268259	-0.0262377	-0.0302475	-0.0231605	-0.0212398	-0.0172838	-0.0172383	-0.0253388	-0.0207849	1	-0.0173669	-0.0307002
316	Cd200r1	11	0.105058	-0.0230757	-0.0125019	-0.0176986	-0.0216803	-0.022352	-0.0218479	-0.0229622	-0.024383	-0.0205732	-0.023919	0.431543	-0.0201376	-0.0242608	-0.0247946	-0.0244239	-0.0304499	-0.0250059	-0.0276178	-0.0182497	-0.0264739	-0.0220382	-0.0228537	-0.0243235	-0.012119	-0.0202311	-0.021679	1	-0.00636733	-0.0210911
317	Cd200r4	11	0.0756474	-0.0331616	-0.00819296	-0.0272631	-0.0289844	-0.0313233	-0.0401749	-0.0368673	-0.0364228	-0.0262903	-0.0363534	0.131956	-0.0303908	-0.0376664	-0.0338368	-0.0201281	-0.0445898	-0.0369337	-0.0382882	-0.0309752	-0.0382077	-0.0377745	-0.0342168	-0.0337777	-0.0189506	-0.0308499	-0.0337455	1	-0.0291039	-0.0279679
318	Cd247	11	0.0975203	-0.0128214	-0.00960461	-0.00899875	-0.0117036	-0.0055495	0.000330176	-0.0111279	-0.00839801	-0.00546617	-0.0124153	-0.00132906	0.00234029	-0.0109111	-0.0108143	-0.0120126	-0.00946436	-0.0147203	-0.0186595	-0.0229543	-0.0194488	-0.0140651	-0.00967074	-0.0111839	-0.00944961	-0.00680214	-0.0121069	1	-0.0106504	0.00583695
319	Cd3e	11	0.077921	-0.0149499	-0.0112837	-0.0144436	-0.0162791	-0.0167074	-0.0184681	-0.019845	-0.0188873	-0.0135494	-0.0166794	-0.0112258	-0.0187905	-0.0183513	-0.0220301	-0.0163642	-0.021771	-0.0189052	-0.0213668	-0.0151029	-0.0211707	-0.0172539	-0.0180338	-0.0194858	-0.0143253	-0.0184161	-0.016385	1	-0.0202687	-0.0188485
320	Cd48	11	0.53981	-0.036178	-0.0317579	-0.0287886	-0.0301327	-0.0334326	-0.0302076	-0.0301884	-0.0339574	-0.0265616	-0.0315215	0.743365	-0.0409922	-0.0314729	-0.0475945	-0.0315776	-0.0431334	-0.0367207	-0.0399571	-0.0230515	-0.0388894	-0.0373185	-0.0385808	-0.037409	-0.0292176	-0.0330907	-0.0341372	1	-0.0379837	-0.0346634
321	Cd96	11	0.0917129	-0.016336	-0.00952613	-0.0141953	-0.0149943	-0.01012	-0.0186671	-0.0169663	-0.0160034	-0.0141966	-0.0164455	-0.0159251	-0.0182654	-0.0168532	-0.0139556	-0.017451	-0.0169951	-0.0171333	-0.0185631	-0.0174615	-0.0193646	-0.0189902	-0.0174263	-0.0147613	-0.0108921	-0.0147345	-0.0150867	1	-0.0159842	-0.014808
322	Gm16158	11	1	-0.0504052	-0.0548377	-0.0283638	-0.039418	-0.0434629	-0.0360583	-0.04037	-0.0409179	-0.0259724	-0.0416469	-0.00427892	-0.0453816	-0.0335728	-0.0385794	-0.0333796	-0.0333383	-0.0472357	-0.050629	-0.0485587	-0.0457504	-0.051082	-0.0396207	-0.0416721	-0.0530897	-0.045794	-0.0321494	0.327592	-0.0432008	-0.0398763
323	Gm44174	11	0.0837519	-0.0256449	-0.0130487	-0.0224556	-0.0220316	-0.0267905	-0.0295268	-0.0261256	-0.0270321	-0.0166086	-0.0242396	-0.0133629	-0.0262255	-0.0243438	-0.0274068	-0.0263613	-0.0315412	-0.0274555	-0.0285952	-0.0233087	-0.0293949	-0.0253357	-0.0252323	-0.0239443	-0.016407	-0.0226348	-0.0235529	1	-0.030803	-0.0288954
324	Il27ra	11	0.539338	-0.0454229	-0.0393449	-0.0287301	-0.0368198	-0.0416621	-0.0420481	-0.0267361	-0.0220543	-0.0322371	0.00311595	0.0201068	-0.0427954	-0.0420284	-0.0594381	-0.0368346	-0.0510627	-0.0475928	-0.0512238	-0.0433999	-0.0523335	-0.0475645	-0.0537136	-0.0438282	-0.0430924	-0.0416009	-0.0322937	1	-0.0477079	0.0217857
325	Itgal	11	0.701816	-0.044234	-0.0369136	-0.033399	-0.0271171	-0.0108888	-0.0179248	-0.0428521	-0.0357596	-0.0261067	-0.0341962	0.381629	-0.0486692	-0.0378746	-0.0434121	-0.0351921	-0.0428626	-0.0443254	-0.0445278	-0.0318346	-0.045511	-0.0409398	-0.0467021	-0.0352693	-0.0343904	-0.0345914	-0.0282074	1	-0.039129	-0.0452711
326	Itk	11	0.0975603	-0.014465	-0.0115004	-0.0130668	-0.0127409	-0.0157653	-0.0155089	-0.0154874	-0.0119236	-0.0131527	-0.0132749	-0.00724235	-0.0160066	-0.0145168	-0.0152893	-0.0164698	-0.0123851	-0.0158544	-0.0161157	-0.0127343	-0.0170359	-0.0146417	-0.0153533	-0.0134819	-0.0104913	-0.0131694	-0.0136288	1	-0.0163826	-0.0151087
327	Klra7	11	0.124635	-0.0285361	-0.0159946	-0.0246805	-0.0293822	-0.0323661	-0.0275744	-0.0273799	-0.0272422	-0.0281253	-0.0303012	-0.0185666	-0.0260301	-0.0313431	-0.0286196	-0.0260927	-0.0367766	-0.0300226	-0.0323911	-0.0263579	-0.0331801	-0.0320487	-0.0309985	-0.0303167	-0.0200767	-0.0247647	-0.0262175	1	-0.0309543	-0.0312235
328	Nlrc5	11	0.242006	-0.0297262	-0.00129236	-0.0212249	-0.0349049	-0.0316527	-0.0466959	-0.00814892	0.17663	-0.0223901	0.119819	0.445479	-0.0143333	-0.020391	-0.0527151	-0.0142792	-0.0299075	-0.0418445	-0.0536883	-0.0403714	-0.0485101	-0.0338812	-0.0326491	-0.0426238	-0.0226272	-0.0278355	-0.0325757	1	-0.0406632	0.279011
329	Prkch	11	0.100247	-0.0376988	-0.0515475	-0.032663	0.000501626	-0.00771195	0.0214415	-0.049372	-0.0634053	0.0238283	0.344371	0.156598	-0.0445836	-0.0532648	-0.101929	-0.0618146	-0.09265	-0.0387638	-0.0489925	-0.0548547	0.00212505	-0.0631555	-0.0374467	-0.0113968	-0.0574214	-0.0449098	-0.0505611	1	-0.0598161	0.663904
330	Rinl	11	0.120885	-0.0244728	-0.0140693	-0.015836	-0.0111571	-0.00322819	0.00716313	-0.0210699	0.00701487	-0.0116834	-0.00846418	0.138536	-0.0207664	-0.0193363	-0.024646	0.000328537	0.00112645	-0.0228652	-0.0224007	-0.0137028	-0.0254628	-0.0245901	-0.0210455	-0.0153953	-0.0140979	-0.0143258	-0.0214981	1	0.0270445	-0.00961434
331	Sla	11	0.694727	-0.0401932	-0.0328577	-0.0267097	-0.0320601	-0.03573	-0.0459468	-0.0341299	-0.0417116	-0.0180312	-0.0359173	1	-0.0258563	-0.034688	-0.0499671	-0.0259465	-0.0376297	-0.0398354	-0.0503132	-0.0260365	-0.0461308	-0.0356984	-0.0422631	-0.0376067	-0.0386137	-0.0453542	-0.0313308	0.740467	-0.0386345	-0.0281101
332	Tnfsf8	11	0.0937333	-0.0301644	-0.017782	-0.0254936	-0.0174996	-0.0226435	-0.022423	-0.0277072	-0.0274622	-0.0240361	-0.00967733	0.141149	-0.0312827	-0.0251479	-0.0296028	-0.0302747	-0.0159114	-0.029527	-0.0307487	-0.030206	-0.0325929	-0.0273555	-0.0295889	-0.0269938	-0.0189572	-0.0206801	-0.0208529	1	-0.0245531	-0.0200306
333	Zap70	11	0.0936197	-0.0289392	-0.0204003	-0.0183709	-0.0236996	-0.02359	-0.0358879	-0.0304804	-0.0272854	-0.0262762	-0.0319863	-0.0177362	-0.0311513	-0.0288889	0.0284356	-0.0267263	0.0572577	-0.0310358	-0.0324786	-0.0239748	-0.0331788	-0.0270318	-0.0283642	-0.0279727	-0.0226918	-0.025968	-0.0280164	1	-0.0298287	-0.0212091

## Sheet: GF_crypt_apex_and_mucosa
	Gene	Submodule	B_cell	Colonocyte_1	Colonocyte_2	Cycling_TA_1	Cycling_TA_2	Enteroendocrine_1	Enteroendocrine_2	Fibroblast	Glia	Goblet	Lymphatic	Macrophage	Mesothelial	Myocyte	Neuron_1	Neuron_2	Neuron_3	Stem	TA_1	TA_2	TA_3	TA_4	TA_5	TA_6	TA_7	TA_8	TA_9	T_cell	Tuft	Vascular
0	Cyp2c68	1	0.0212052	-0.149002	-0.403066	0.0471378	-0.0458279	0.181405	0.837965	-0.0555165	-0.104873	0.0396958	-0.0107129	-0.0287308	-0.181319	-0.101099	-0.355222	-0.127355	-0.378332	0.133088	-0.26481	-0.209588	-0.17898	0.272446	1	0.208219	-0.387	0.0337556	-0.133114	-0.133234	-0.146201	-0.0555705
1	Gk	1	0.0582362	-0.0940414	-0.324056	0.0606453	-0.0602232	-0.0715663	-0.0349987	0.00745886	-0.0155209	0.0319698	0.00321434	0.00749188	-0.133861	-0.0190147	-0.179397	-0.0946332	-0.216521	0.133043	-0.226754	-0.191346	-0.206647	0.147568	1	0.17381	-0.386123	-0.0330686	-0.113492	-0.0629355	-0.176521	-0.0137214
2	Gm15401	1	0.0737758	-0.15361	-0.505014	0.0389167	-0.0394971	-0.146612	-0.129036	0.000799284	-0.0921304	0.131573	0.042579	0.0217172	-0.190018	-0.0437214	-0.396348	-0.179338	-0.420768	0.110665	-0.199128	-0.206116	-0.0610601	0.190014	1	0.211395	-0.475419	-0.0233133	-0.198059	-0.118132	-0.224284	-0.00265907
3	Gsdmc3	1	-0.0124667	-0.211152	-0.50924	0.0599513	-0.0963463	-0.129272	-0.122675	-0.0560422	-0.104201	-0.137638	0.000499496	-0.0293032	-0.204679	-0.0811149	-0.425054	-0.209567	-0.434579	0.287649	-0.350854	-0.162536	-0.32129	0.282201	1	0.297266	-0.301943	-0.104716	-0.154575	-0.132881	-0.201528	-0.0356273
4	Slc6a14	1	-0.0213502	-0.0180062	0.161493	0.0733661	-0.0965891	-0.126725	-0.130378	-0.0940164	-0.126047	-0.243039	-0.0540136	-0.0529268	-0.314576	-0.125834	-0.594658	-0.349203	-0.616898	0.177106	-0.341644	-0.0390889	-0.359912	0.478281	1	0.206313	-0.35243	0.210974	0.146832	-0.124407	-0.179724	-0.0554711
5	Clec2h	2	-0.185429	0.36155	0.487327	-0.0569174	0.462368	-0.19998	-0.338729	-0.204204	-0.225639	0.666031	-0.18076	-0.185141	-0.425791	-0.20031	-0.724757	-0.334985	-0.742314	-0.353253	-0.0652367	-0.105393	1	0.202102	-0.0210112	0.0059645	-0.15311	0.364721	0.539292	-0.119175	-0.264266	-0.162405
6	F3	2	-0.0485861	-0.125195	-0.0857458	-0.00754268	0.143748	-0.0825944	-0.0860265	0.209902	0.131898	1	-0.0448351	-0.0474084	-0.0354766	0.138257	-0.219497	-0.120307	-0.213711	-0.0889658	-0.0897356	-0.0526337	0.541949	-0.151983	-0.13401	-0.0376592	-0.111658	-0.148053	-0.0847578	-0.0904175	-0.111651	-0.0709654
7	Fer1l6	2	-0.0687664	-0.171139	-0.0385207	-0.0518167	0.443535	-0.0828775	-0.175431	-0.0717196	-0.0904507	0.696459	-0.0657844	-0.0644902	-0.165669	-0.0762208	-0.259746	-0.112736	-0.263856	-0.180674	-0.0366787	-0.0439923	1	-0.192464	-0.17296	-0.00747872	0.0130942	-0.00343566	0.0331875	-0.0535573	-0.0899189	-0.0747426
8	Gm6086	2	0.0487523	-0.139904	-0.268386	-0.0354566	0.220292	-0.0209722	-0.137984	-0.0182504	-0.0768267	1	-0.00248394	-0.0258066	-0.133805	-0.0195269	-0.270218	-0.197705	-0.274576	-0.16296	-0.0788992	-0.101724	0.955623	-0.168005	-0.183569	0.057601	-0.172208	-0.176462	-0.0197667	-0.0745951	-0.142227	-0.00620011
9	Hepacam2	2	-0.128741	-0.391693	-0.097475	-0.168203	0.639916	0.356031	0.398607	-0.204223	-0.196063	0.581321	-0.152012	-0.0567552	-0.37598	-0.200814	-0.632767	-0.247617	-0.634303	-0.423782	0.5692	-0.0863001	1	-0.439919	-0.392328	0.19087	0.225099	0.154023	0.0865075	-0.0969679	0.508641	-0.155017
10	Rab27b	2	-0.188783	-0.346945	-0.0602207	-0.0728382	0.540704	0.271899	-0.28572	-0.229163	-0.215927	0.504671	-0.174128	-0.178504	-0.140444	-0.198318	-0.359744	0.245559	-0.36439	-0.278296	0.348187	-0.158482	1	-0.349416	-0.169211	0.128208	0.114023	0.171021	0.0229545	-0.145921	0.146151	-0.188259
11	Scnn1b	2	-0.103565	-0.14218	-0.0550373	-0.017547	0.342626	-0.0638902	0.00891482	-0.0837564	-0.105196	1	-0.0909511	-0.101879	-0.176594	-0.0898475	-0.273468	-0.115566	-0.274419	-0.182875	0.124141	-0.0924174	0.76622	-0.198915	-0.162041	-0.0391867	-0.00315288	0.0138179	-0.00438495	-0.0571882	-0.142949	-0.0940299
12	Scnn1g	2	-0.0399924	0.00527079	-0.0602085	0.00721211	0.16512	-0.0394183	-0.0202295	-0.0182428	-0.0571029	1	-0.028304	-0.0520807	-0.0762422	-0.0287845	-0.10274	-0.0718412	-0.101188	-0.0662734	-0.0750162	-0.0569125	0.436367	-0.0765151	-0.079551	-0.0691994	-0.117624	-0.0861259	-0.0351303	-0.0491854	-0.0754313	-0.0395622
13	Slfn4	2	-0.0781122	-0.00491631	0.0490528	-0.00686823	0.273835	-0.0680508	-0.123934	-0.0551116	-0.0925389	1	-0.0724913	-0.0779857	-0.141971	-0.0772885	-0.214729	-0.112035	-0.211354	-0.102021	-0.117036	-0.0560403	0.638073	-0.0143839	-0.109992	-0.0749452	-0.0837464	-0.00411235	0.078742	-0.078407	-0.0966036	-0.0215944
14	Spink1	2	-0.00262282	0.0118592	-0.0899784	0.0084198	0.0944764	-0.054627	-0.054794	0.00987017	-0.0348842	1	0.0111607	-0.0140562	-0.0475323	-0.0125328	-0.120576	-0.0534833	-0.132874	-0.0478712	-0.101389	0.00454408	0.393217	-0.0732276	-0.0197252	-0.0759169	-0.158622	-0.118011	-0.0666664	-0.0557944	0.0507642	-0.0278624
15	Sytl2	2	-0.181629	-0.358297	0.00702893	-0.146344	0.673326	-0.143758	-0.160981	-0.183153	-0.199369	0.528346	-0.173712	-0.16332	-0.338091	-0.139462	-0.576527	-0.215599	-0.572113	-0.422597	0.604683	-0.137432	1	-0.424633	-0.332956	0.193632	0.262734	0.272577	0.166448	-0.0159758	-0.207466	-0.165128
16	Ahnak	3	-0.040712	0.695445	0.134121	0.0195412	-0.0713128	-0.153139	-0.280602	0.347812	-0.0386217	1	0.510082	0.129958	0.958424	0.10165	-0.511918	-0.212497	-0.541606	-0.141594	-0.466279	0.0139788	0.0203989	0.284537	0.473995	-0.204571	-0.687225	-0.0524467	0.178343	-0.0418677	-0.340083	0.262872
17	Apob	3	-0.115149	0.575058	1	0.025503	-0.0118667	0.203191	0.635883	-0.0726239	-0.0809504	0.513618	-0.120442	-0.084295	-0.137533	-0.0505418	-0.232924	-0.191975	-0.24219	-0.0758015	-0.0891114	-0.0846553	-0.120291	0.0782119	-0.0309162	-0.126628	-0.283595	0.0863459	0.289453	-0.0636851	-0.0773304	-0.0893839
18	Apobec1	3	0.0269638	0.607123	0.419868	0.00304101	0.105271	-0.1161	-0.1625	-0.0283913	-0.00568384	1	0.0183803	0.846827	-0.188722	-0.0865821	-0.290878	-0.199332	-0.335845	-0.183041	-0.202768	-0.158173	0.263025	0.204945	-0.0380509	-0.211405	-0.484576	0.168918	0.288417	-0.0775203	0.178998	-0.103516
19	Atp12a	3	-0.0202192	0.566432	0.0670804	0.0193898	0.0145346	-0.0555333	-0.0670709	0.00812054	-0.063288	1	-0.0323514	-0.0134281	-0.100466	0.0171263	-0.153453	-0.124544	-0.172338	-0.0739263	-0.103949	-0.093129	0.0682563	0.0381522	-0.0287427	-0.133287	-0.412751	-0.0251723	-0.0125035	-0.0688197	-0.0964699	-0.0559442
20	Bmp2	3	-0.0697942	0.461896	0.227498	0.0199433	0.0175198	0.193416	-0.0737289	0.231523	-0.0796921	1	-0.0800052	-0.0309157	-0.0522671	-0.0402567	-0.190315	-0.143493	-0.192457	-0.0856549	-0.0972098	-0.072869	0.0417177	0.000895229	0.0661377	-0.11921	-0.377979	-0.0308152	0.0342803	-0.0875485	0.0783689	-0.0633413
21	Car4	3	-0.0349867	0.941717	0.593816	0.00861768	-0.0545127	-0.0800372	-0.0912037	0.00526742	-0.0849188	1	-0.0345704	-0.0295283	-0.148768	-0.0217571	-0.288399	-0.167868	-0.28968	-0.0752947	-0.152713	0.0496335	-0.104134	0.0550499	-0.194277	-0.221868	-0.492639	-0.0535254	0.219661	-0.0577712	-0.0933029	0.00112652
22	Cdhr2	3	-0.171501	0.667933	1	0.0306628	0.0503892	-0.0151237	-0.012464	-0.141906	-0.168252	0.680063	-0.171619	-0.141806	-0.305518	-0.135128	-0.411046	-0.239138	-0.420787	-0.0869817	-0.15252	-0.1239	-0.00948763	0.200484	0.0879244	-0.0946022	-0.346568	0.175641	0.409119	-0.1044	0.29993	-0.149684
23	Ces2e	3	-0.106062	0.291611	1	0.0318161	0.00686465	-0.0104883	-0.0655069	-0.0728541	-0.0460562	0.18989	-0.090517	-0.086096	-0.137752	-0.0635754	-0.188057	-0.148222	-0.207135	-0.048534	-0.0438209	0.00132227	-0.0796874	0.140125	0.0556065	-0.0813569	-0.174799	0.121361	0.2065	-0.0412042	-0.0184344	-0.0324601
24	Clic5	3	-0.14854	0.769671	0.584563	0.00867364	0.0888551	-0.0888246	-0.0982096	-0.0980828	-0.167581	1	0.0979021	-0.120535	-0.23783	-0.0895397	-0.394594	-0.219956	-0.402219	-0.176134	-0.137225	-0.109063	0.139905	0.158588	0.0118907	-0.17943	-0.465986	0.151874	0.298857	-0.117823	0.139185	0.0859622
25	Coro2a	3	-0.000936165	0.826388	0.646633	0.0770137	-0.059589	-0.146866	-0.229193	-0.226482	-0.158995	0.471944	-0.264583	-0.122467	-0.452417	-0.226042	-0.374688	-0.118503	-0.310893	-0.0226253	-0.524737	-0.177884	-0.41568	1	0.433997	-0.00137905	-0.474343	0.67219	0.7765	0.448306	-0.296969	-0.00812846
26	Cyp2c65	3	-0.240236	0.273894	1	0.0340043	-0.0210443	-0.0538823	-0.163047	-0.168051	-0.131464	-0.302825	-0.205169	-0.219394	-0.229733	-0.116911	-0.352546	-0.199288	-0.342408	0.00366652	-0.173415	0.111599	-0.22651	0.531462	-0.215989	-0.00423266	0.250322	0.346676	0.640717	0.0035879	-0.0813743	-0.0958604
27	Cyp2d12	3	-0.0524439	0.442019	0.0471731	0.0115219	0.0535948	-0.0532743	-0.0734683	-0.0413102	-0.0567638	1	-0.0478999	-0.0541665	-0.102303	-0.0344884	-0.112341	-0.0706469	-0.111445	-0.0720411	-0.0810328	-0.0675092	0.184478	-0.0613639	-0.0112943	-0.0909416	-0.235789	-0.0867403	0.0157172	-0.0797507	-0.0728318	-0.0479766
28	Cyp2d34	3	-0.109695	0.760714	0.475787	0.0152668	0.104662	-0.100274	-0.145077	-0.0700189	-0.117928	1	-0.102934	-0.0885745	-0.220137	-0.0808613	-0.286643	-0.142887	-0.295927	-0.149336	-0.166568	-0.128745	0.262826	0.122866	0.0240672	-0.166437	-0.461303	0.133275	0.252139	-0.105615	-0.124781	-0.0985262
29	Cyp3a13	3	-0.16129	1	0.977356	0.0310999	-0.00706409	-0.0772985	-0.137688	-0.111675	-0.104452	0.650596	-0.155748	-0.132961	-0.194216	-0.099323	-0.336703	-0.202103	-0.356313	-0.123513	-0.194215	-0.0994998	-0.189885	0.312817	0.0406516	-0.143849	-0.442276	0.259052	0.653344	-0.0914254	-0.12182	-0.113366
30	Cyp4f14	3	-0.115457	0.493354	1	0.0160506	0.00744419	-0.0169606	-0.0714619	-0.0744918	-0.0716932	0.269658	-0.106005	-0.0840517	-0.145914	-0.0535529	-0.21165	-0.151257	-0.208447	-0.0710096	-0.0788662	-0.0112635	-0.100473	0.168356	-0.122917	-0.109531	-0.203389	0.166934	0.39558	-0.047104	0.0450647	-0.0753142
31	Eif2s2	3	-0.0568519	0.556396	0.386191	0.0201589	0.108753	-0.120565	-0.181437	-0.0471475	-0.147055	1	-0.0696353	-0.0905391	-0.206816	-0.0755491	-0.458928	-0.173919	-0.427832	-0.114649	-0.187402	0.0739378	0.177582	0.171901	0.211291	-0.113128	-0.423784	0.120836	0.238906	-0.0474358	-0.176338	-0.085065
32	Fbxo32	3	-0.0635127	0.641193	0.244307	0.00992763	0.0562116	-0.0689239	-0.104334	-0.0412703	-0.100072	1	-0.0770243	-0.0658817	-0.125864	0.544902	-0.448461	-0.244357	-0.463294	-0.168469	-0.0989404	-0.143565	0.141447	-0.121946	0.0634737	-0.0827035	-0.501979	-0.097775	0.0597866	-0.112236	-0.238621	-0.12313
33	Fhl1	3	-0.0896753	0.389195	0.0488404	0.0102275	0.11064	-0.158801	-0.0625125	0.188232	-0.0976256	1	0.0350298	-0.0854751	-0.0134181	0.347696	-0.138628	-0.0905105	-0.202472	-0.171835	-0.155075	-0.0103276	0.368431	-0.00311708	0.00713716	-0.195973	-0.420423	-0.0533417	0.0197731	-0.122276	-0.188197	-0.0286555
34	Fmo5	3	-0.162055	0.863372	0.858967	0.0238031	0.0122239	-0.0549782	-0.113516	-0.0683793	-0.0355379	0.141132	-0.113594	-0.102993	-0.0356758	-0.040296	-0.361316	-0.179813	-0.37511	-0.177145	-0.185562	-0.0339549	-0.179138	0.347421	-0.134727	-0.141874	-0.101557	0.464675	1	0.0185443	-0.129123	-0.0322146
35	Gcnt1	3	0.0863052	0.540224	0.293651	-0.0138693	0.0784736	-0.0634748	-0.083491	-0.0366014	-0.0543228	1	-0.0556203	0.11235	0.0275915	-0.0547175	-0.201947	-0.142182	-0.206071	-0.110757	-0.0644498	-0.101623	0.18917	-0.123057	-0.145744	-0.101797	-0.315317	-0.127785	0.114766	0.129575	-0.0408658	-0.00814405
36	Ggh	3	-0.0151909	0.614541	0.161831	0.0389642	-0.0261687	-0.0954561	-0.0850238	-0.0024776	-0.0576877	1	-0.0373621	0.00191105	-0.181361	-0.0474252	-0.312558	-0.223897	-0.307447	-0.0529672	-0.172102	-0.11097	-0.138833	0.167575	0.657185	-0.0595637	-0.652732	0.0644343	0.016901	-0.0845463	-0.118596	-0.0490649
37	H2-Q1	3	-0.0977009	0.564291	1	0.0204124	0.00388769	-0.0294081	-0.0572287	-0.0583934	-0.0567066	0.680426	-0.0859474	-0.0786725	-0.109339	-0.0463909	-0.157958	-0.139299	-0.149087	-0.0764479	-0.0606178	-0.0588441	-0.0469925	-0.0358901	-0.0889306	-0.120523	-0.232114	-0.0389195	0.33193	-0.0469615	-0.0526588	-0.0523975
38	H2-Q2	3	-0.116663	0.386294	1	0.0170058	0.027861	0.22965	0.136008	-0.103684	-0.0778192	0.384545	-0.130665	-0.0896213	-0.187168	-0.0931609	-0.290872	-0.259519	-0.302072	-0.0788847	0.0144259	0.0313257	-0.0685591	0.0468	-0.0492604	-0.0835552	-0.142602	0.0349633	0.262053	-0.0434282	-0.0657609	-0.0822282
39	Hkdc1	3	-0.126009	0.545353	1	0.00707194	0.00381855	-0.00725848	-0.0786257	-0.101508	-0.0709453	-0.159501	-0.130007	-0.123595	-0.125018	-0.0601391	-0.233974	-0.126209	-0.234185	-0.0965787	-0.124752	-0.0215215	-0.154044	0.266661	-0.180958	-0.0813564	0.050893	0.331626	0.836253	0.0107743	-0.081423	-0.0705419
40	Hsd3b2	3	-0.234177	0.381311	0.59362	0.0520256	-0.0178236	-0.115282	-0.206138	-0.198525	-0.196845	-0.0512058	-0.234371	-0.232107	-0.288834	-0.175623	-0.420366	-0.192513	-0.416712	0.054284	-0.409815	-0.195648	-0.390976	1	0.0266517	0.13923	-0.0346801	0.710785	0.730107	-0.132724	-0.163205	-0.145094
41	Ifit1bl1	3	-0.0586988	0.726648	0.367771	0.0139725	-0.0177071	-0.0606165	-0.0655584	-0.0263229	-0.0484244	1	-0.0506114	-0.0342641	-0.091933	-0.033078	-0.128371	-0.0820424	-0.118538	-0.0704298	-0.0754179	-0.0803596	-0.0756169	-0.0535835	-0.0701248	-0.123802	-0.32328	-0.102454	0.11714	-0.0322994	-0.0516287	-0.0460921
42	Lama3	3	-0.110855	1	0.615563	0.000683698	-0.0116447	-0.0521373	-0.109976	-0.0670735	-0.0964798	0.62588	-0.115952	-0.0925356	0.0951016	-0.0400528	-0.173477	-0.117489	-0.193296	-0.12812	-0.141012	-0.115673	-0.119061	-0.0257423	-0.0981994	-0.147569	-0.266136	0.0262036	0.537897	-0.0850717	-0.10189	0.510135
43	Lamb3	3	0.139429	0.628133	1	0.0184353	0.0458735	-0.0555681	-0.139644	-0.0975677	-0.129662	0.661947	-0.152511	-0.107764	-0.269738	-0.120906	-0.342878	-0.256634	-0.358713	-0.119775	-0.198968	-0.117178	0.0117442	0.271723	0.149616	-0.115218	-0.333156	0.247336	0.523078	0.0887803	-0.129737	-0.120057
44	Lypd8	3	-0.0169194	0.97604	0.331911	0.0364773	-0.0692162	-0.238986	-0.300004	-0.0479737	-0.203379	1	-0.0139824	-0.092771	-0.528418	-0.0966872	-1.13175	-0.503477	-1.14611	0.00513815	-0.53689	0.295473	0.212399	0.444407	0.35871	-0.280438	-0.795804	0.0135763	0.346943	-0.109179	-0.160909	-0.0188533
45	Mcl1	3	0.107628	0.721164	0.313829	0.00392559	-0.00412253	-0.123969	-0.150734	0.0476905	-0.0795025	1	0.0303808	0.130648	-0.10895	-0.0677291	-0.489774	-0.201935	-0.469697	-0.091728	-0.192513	0.0261055	0.00908199	0.144288	0.223455	-0.146829	-0.632697	0.00918726	0.0963506	-0.0438244	-0.162528	0.00454929
46	Mep1a	3	-0.210476	0.826324	1	0.0271584	-0.025881	-0.056388	-0.141695	-0.107941	-0.133548	0.713007	-0.170966	-0.149676	-0.2285	-0.0972425	-0.379449	-0.253133	-0.39233	-0.0703291	-0.15971	0.00965405	-0.192323	0.324775	-0.0849428	-0.153717	-0.33759	0.19554	0.455407	-0.0757371	-0.0764971	-0.0894962
47	Neu1	3	-0.113116	0.689453	1	0.0202201	0.0344141	0.00865176	-0.137752	-0.0962096	-0.0877754	0.676606	-0.122649	-0.0716555	-0.180852	-0.0700562	-0.226461	-0.113132	-0.245963	-0.11535	-0.0702112	-0.0186081	0.00206874	0.0394448	-0.0517287	-0.148341	-0.30255	0.0418592	0.349319	-0.0280299	-0.0479835	-0.0911456
48	Nlrp9b	3	-0.146556	1	0.629337	0.00638424	-0.0219234	0.195048	-0.100579	-0.0683583	-0.123239	0.569142	-0.144892	-0.119311	-0.167007	-0.0771096	-0.246477	-0.17059	-0.269466	-0.169448	-0.175667	-0.154523	-0.182578	0.439225	-0.0625648	-0.171206	-0.39783	0.480466	0.69186	-0.105209	-0.122853	-0.120475
49	Noct	3	-0.188883	1	0.775509	-0.0120626	0.138817	-0.0547032	-0.149767	-0.107268	-0.1603	0.746636	-0.151579	-0.102419	-0.236078	-0.0937061	-0.365477	-0.160653	-0.35356	-0.216307	-0.0939129	-0.149744	0.0758867	0.173092	-0.182801	-0.139048	-0.392604	0.331712	0.687481	-0.0775843	-0.128897	-0.14903
50	Nt5e	3	-0.0373102	0.739702	0.375051	0.0351842	-0.0485185	0.198439	0.146557	-0.0499162	-0.119135	1	-0.104096	-0.0782598	0.0348879	0.171433	-0.198337	-0.173948	-0.216357	-0.0966979	-0.149169	-0.174968	-0.153442	0.119955	0.139131	-0.145817	-0.56022	0.0378964	0.0420057	0.359713	-0.133882	-0.090574
51	Pcsk5	3	-0.346833	0.398702	0.777804	0.0684199	-0.00492841	-0.159172	-0.274061	0.606729	-0.276603	-0.313426	-0.328312	-0.33166	0.13232	-0.0927443	-0.572031	-0.17603	-0.598461	0.0815618	-0.597166	-0.258873	-0.546558	1	-0.14887	0.143417	0.00916279	0.77562	0.962848	-0.195108	-0.203044	-0.045881
52	Phlpp2	3	-0.108593	1	0.494814	0.0342139	-0.0769601	0.172109	0.254696	0.0697689	-0.0484476	0.943561	-0.0885093	-0.061463	0.11074	0.0307801	0.0592768	-0.12136	0.0185741	-0.130578	-0.281031	-0.245771	-0.268021	0.374169	0.199402	-0.162272	-0.634794	0.262865	0.369183	-0.148433	-0.16348	-0.0851639
53	Plac8	3	-0.0197742	0.897014	0.267212	0.0346409	-0.0380489	-0.145169	-0.158133	0.102913	-0.161709	1	-0.0357765	-0.0261838	-0.31401	-0.0715891	-0.645746	-0.375694	-0.696814	-0.116947	-0.344078	0.0415532	0.00455456	0.495868	0.378852	-0.232531	-0.751875	0.293081	0.408949	-0.0817364	-0.0824583	-0.0849707
54	Ptprh	3	-0.182049	1	0.951561	0.0206309	0.0219101	-0.0761333	-0.17787	-0.12523	-0.164519	0.583564	-0.181983	-0.157925	-0.242573	-0.112557	-0.373767	-0.235348	-0.398891	-0.150414	-0.260775	-0.147258	-0.10391	0.478311	-0.0210658	-0.137124	-0.381123	0.455237	0.808525	-0.0988085	-0.0385944	-0.139153
55	Rdh16	3	-0.155263	0.934012	0.351283	0.0420797	-0.0556957	-0.120825	-0.180495	-0.0889058	-0.188383	1	-0.149678	-0.12609	-0.289111	-0.110855	-0.412752	-0.292956	-0.436285	-0.0682958	-0.311478	-0.311231	-0.187094	0.664248	0.231323	-0.0926109	-0.685898	0.46929	0.30895	-0.165851	-0.238652	-0.144962
56	Rhob	3	-0.0750625	0.573066	0.442278	0.00922033	-0.0240004	-0.0372096	-0.0771327	0.0357711	-0.0519328	1	0.154183	0.000742257	-0.0416431	0.0350724	-0.0702286	0.0161811	-0.112695	-0.0749271	-0.109671	0.0183617	-0.00898567	-0.0199438	-0.0705708	-0.171974	-0.453956	-0.130674	0.0376922	-0.0791892	-0.0865477	0.0264988
57	Saa1	3	0.0785425	0.636253	0.240014	0.0157711	-0.0212525	-0.0908126	-0.0444813	0.027588	-0.0473079	1	0.0633488	0.0394282	-0.120273	-0.0168422	-0.220382	-0.094822	-0.227706	-0.0352185	-0.169174	0.0445368	0.0836983	-0.0526905	-0.0682121	-0.189186	-0.479835	-0.185785	-0.0544607	-0.0579537	-0.0890553	-0.0217659
58	Sectm1b	3	-0.0881635	0.802062	0.709833	0.0232905	-0.0129681	-0.0693782	-0.0995539	-0.0356891	-0.0846306	1	-0.0883022	-0.0617163	-0.139963	-0.0491022	-0.239082	-0.17662	-0.263055	-0.0910871	-0.110294	-0.0569203	-0.0327084	0.0734657	-0.134483	-0.188606	-0.458511	0.0518969	0.255917	-0.0496636	-0.0956023	-0.0674836
59	Sepp1	3	-0.107225	0.847455	0.685854	0.024251	-0.0656853	0.226635	0.0720454	0.012085	-0.0631121	1	0.168238	0.164699	-0.136389	-0.0477842	-0.40763	-0.265674	-0.411829	-0.112645	-0.149228	0.0635464	-0.0490568	-0.00521601	0.0281056	-0.251396	-0.551512	-0.11911	0.176419	-0.0621755	0.0203937	0.00110526
60	Sgk1	3	-0.179237	0.862469	0.77731	0.0194193	0.0266645	-0.109895	-0.187614	-0.0981888	-0.15748	1	-0.106825	-0.122321	-0.167498	-0.119246	-0.305154	-0.254256	-0.42441	-0.0987872	-0.150356	0.0233342	0.0371976	0.186646	-0.23296	-0.2103	-0.384188	0.126355	0.388955	-0.0841507	-0.186926	-0.0669967
61	Sgk2	3	-0.14884	0.887944	1	0.000628504	-0.00101556	-0.0443673	-0.104502	-0.0964679	-0.105882	0.448773	-0.13706	-0.121431	-0.17604	-0.0700487	-0.263726	-0.136517	-0.279341	-0.129202	-0.106427	-0.0210953	-0.150237	0.179009	-0.220288	-0.152359	-0.223575	0.208207	0.723575	-0.0546142	-0.0848367	-0.0704871
62	Slc10a2	3	-0.146437	0.622233	1	0.0157501	0.017771	-0.00167846	-0.0888622	-0.111455	-0.0776939	-0.160169	-0.146398	-0.12851	-0.1382	-0.0490475	-0.267376	-0.1799	-0.264181	-0.117626	-0.0792278	0.0516126	-0.134974	0.121944	-0.239129	-0.125466	0.0878107	0.346921	0.985365	0.0523109	-0.0587715	-0.0743176
63	Slc13a1	3	-0.143108	0.59573	0.841526	0.0307007	0.0305375	0.582803	-0.0370141	-0.133151	-0.102275	-0.212231	-0.154791	-0.140009	-0.167387	-0.096398	-0.236437	-0.029347	-0.23378	-0.0564084	-0.200367	-0.0869558	-0.204914	0.17307	-0.166949	-0.0474401	0.0115008	0.418417	1	-0.0338758	-0.0753703	-0.094239
64	Slc13a2	3	-0.188664	0.642701	1	0.0376667	0.00385346	-0.0901393	-0.178405	-0.143096	-0.161239	0.113597	-0.176018	-0.169608	-0.294336	-0.135496	-0.494235	-0.275961	-0.503862	-0.142086	-0.292343	-0.131896	-0.25681	0.907401	0.400255	-0.0473569	-0.43136	0.808656	0.853432	-0.0866405	-0.134111	-0.108702
65	Slc15a1	3	-0.0622872	0.740836	0.313036	0.0104383	-0.0268986	0.0127782	0.228528	-0.00873033	-0.0642267	1	-0.0674322	-0.0374663	-0.118951	-0.0243979	-0.163601	-0.126924	-0.170845	-0.0754609	-0.0870916	-0.101028	-0.079364	0.0412693	-0.0750779	-0.144815	-0.437202	-0.0067237	0.0707474	-0.0802025	-0.0848347	-0.0662488
66	Slc20a1	3	-0.0561653	0.841751	0.342373	0.0290708	-0.0385751	-0.081183	-0.125084	-0.0349479	-0.0611828	1	-0.0627382	-0.0386458	-0.2159	-0.0355966	-0.185267	-0.131477	-0.22695	-0.0691071	-0.208078	-0.121606	-0.197674	0.27876	0.130062	-0.115355	-0.553485	0.140664	0.213331	-0.0129507	-0.14569	-0.0715806
67	Slc26a3	3	-0.129472	1	0.494653	0.0114689	-0.0375054	-0.0918257	-0.153109	-0.0431784	-0.153355	0.991462	-0.114049	-0.0868731	-0.263608	-0.0766822	-0.459891	-0.236516	-0.485019	-0.108036	-0.307413	-0.0964954	-0.255236	0.677855	0.0128806	-0.136358	-0.611337	0.445117	0.465038	-0.131079	-0.143447	-0.098795
68	Slc40a1	3	-0.16016	0.882145	0.554701	0.0697711	-0.054141	-0.129203	-0.0756637	0.0234985	-0.172232	1	-0.117666	0.044119	-0.0756702	-0.0958969	-0.43844	-0.314839	-0.467196	-0.128421	-0.269626	-0.160949	-0.261838	0.578686	0.67748	-0.12057	-0.685979	0.352371	0.375252	-0.150976	-0.247941	-0.124933
69	Slc51a	3	-0.0851916	0.16204	1	0.0169561	-0.00606739	0.0155857	-0.0464652	-0.0621263	-0.0358919	-0.209039	-0.0771638	-0.0799329	-0.0952204	-0.0395745	-0.160375	-0.132372	-0.15851	-0.0405725	-0.0215249	0.0579571	-0.0778451	0.132323	-0.134343	-0.0592794	0.0758703	0.0898616	0.302599	0.0309474	-0.0534587	-0.0406998
70	Slc6a8	3	-0.0593249	0.577697	0.24766	0.0365352	0.00179812	-0.0923776	-0.0793405	-0.00628043	-0.100547	1	-0.0578067	-0.0489029	-0.19499	-0.0397711	-0.279257	-0.177091	-0.295485	-0.0925145	-0.152552	-0.0859314	0.0155597	0.265599	0.364609	-0.135886	-0.618821	0.15692	0.0805124	-0.110979	-0.0713401	-0.0680131
71	Slc9a2	3	-0.227979	1	0.951909	0.0398904	-0.0376718	0.103817	-0.128224	-0.160048	-0.202549	0.551308	-0.21384	-0.196672	-0.300354	-0.146699	-0.449446	-0.248149	-0.476781	-0.0441743	-0.338078	-0.201108	-0.345712	0.584465	0.0809232	-0.0727589	-0.395375	0.478119	0.781007	-0.136306	-0.173154	-0.168203
72	Slco2a1	3	-0.170817	1	0.81335	0.0115711	0.0138177	0.166189	0.0898107	-0.0827945	-0.132986	0.894916	-0.132057	-0.142631	-0.168366	-0.09137	-0.189365	-0.19143	-0.296531	-0.176024	-0.0580176	-0.138674	-0.162191	0.0543249	-0.108684	-0.177118	-0.436319	0.117253	0.457345	-0.11062	-0.103907	0.719893
73	Sprr2a3	3	-0.0126865	0.490541	0.328584	0.0152181	-0.0203702	-0.0788725	-0.0823779	0.0212492	-0.0521694	1	0.00858087	0.00525762	-0.114835	-0.00533956	-0.226089	-0.13754	-0.233148	-0.0476562	-0.104938	0.072654	0.0925766	-0.0272369	-0.0795897	-0.171412	-0.369523	-0.126773	-0.00706153	-0.0463675	-0.0968474	-0.0128105
74	Tmigd1	3	-0.0935904	0.242215	1	0.00499042	0.00701803	0.00441884	-0.0636108	-0.0677492	-0.0395524	-0.143146	-0.0967068	-0.0862285	-0.0878903	-0.0291734	-0.158983	-0.104004	-0.155118	-0.0518652	-0.00899332	0.0820909	-0.0558609	0.0860099	-0.169854	-0.0895044	-0.00240851	0.105619	0.373387	-0.00337248	-0.00673955	-0.0229483
75	Trpm6	3	-0.185189	1	0.65411	0.0539041	-0.053754	-0.131024	-0.205255	-0.130912	-0.205385	0.766415	-0.167992	-0.174306	-0.269247	-0.139953	-0.477829	-0.263381	-0.487564	-0.0599716	-0.363599	-0.309114	-0.369711	0.71991	0.451119	-0.0461721	-0.662004	0.530839	0.616642	-0.153437	-0.22246	-0.111274
76	Upp1	3	-0.0380156	0.704713	0.110938	0.01866	-0.0258593	-0.0285647	0.0216502	-0.0135602	-0.0682399	1	-0.0355475	-0.0152603	-0.106713	-0.0299293	-0.138499	-0.10496	-0.171995	-0.0659041	-0.100987	-0.0567078	-0.0690479	0.00672395	-0.00461541	-0.129433	-0.386006	-0.0801498	0.0778087	-0.0333646	-0.0836962	0.0339797
77	Adcy5	4	-0.0546959	-0.0731796	-0.068343	0.0280212	-0.0495001	-0.0617194	-0.0881718	0.132057	-0.0386994	-0.0722353	-0.0515339	-0.0711335	0.0750829	0.816784	0.532003	0.149764	0.236365	-0.0473235	-0.0999074	-0.0131219	-0.0987184	-0.0899754	-0.0871978	-0.0614174	-0.0318945	-0.0744518	-0.069618	-0.0674578	1	-0.0515001
78	Fam221a	4	-0.0276938	-0.0390117	-0.000344934	-0.0107867	0.0535591	0.0936167	0.0657906	-0.0277627	-0.00913206	0.0214031	-0.0213135	-0.023415	0.0148011	-0.0252915	-0.056955	-0.0329983	-0.0651721	-0.044785	0.0272595	-0.00951556	0.0702463	-0.0507822	-0.0307816	9.84952e-05	0.0110116	0.0116814	-0.00542365	-0.0184167	1	-0.0223946
79	Fyb	4	0.0286901	-0.0213829	-0.0142013	-0.00767208	-0.0168666	-0.0192418	-0.0243504	-0.0168822	-0.0135759	-0.0156107	-0.0177371	0.505212	-0.00665336	-0.0010175	-0.0281821	-0.0149485	-0.0288313	-0.0198129	-0.0271419	-0.00866184	-0.0260587	-0.0219841	-0.0187315	-0.0184017	-0.0103578	-0.0206621	-0.0225029	0.381358	1	-0.0190782
80	Gm21954	4	-0.0194719	-0.0217057	-0.0119508	0.000524061	-0.0157274	-0.0225858	-0.0226713	0.0190995	-0.014145	-0.0186656	-0.0198217	-0.0232979	-0.0121491	0.00321297	0.177193	0.0701038	0.314428	-0.0231205	-0.0285989	-0.0152987	-0.0278626	-0.0248965	-0.0216702	-0.0214216	-0.00422647	-0.0198932	-0.0203323	-0.0240478	1	-0.0205768
81	Hpgds	4	0.00193339	0.0562066	0.00625695	-0.000599186	-0.0120166	0.206915	0.388813	-0.0368248	-0.0384309	0.117501	-0.0435997	0.488332	-0.0247751	-0.0366838	-0.0516169	-0.035813	-0.0412323	-0.00959634	-0.0444598	-0.0483324	-0.0529392	-0.0543263	-0.0445299	-0.00894614	-0.0364506	-0.0358545	-0.01441	0.0732524	1	-0.0429419
82	Inpp5d	4	0.589678	-0.0439403	-0.0367548	-0.0230906	-0.0329947	-0.0405268	-0.0424971	-0.0404298	-0.0439227	-0.031251	0.049986	0.815481	-0.0410716	-0.0416071	-0.051545	-0.0332322	-0.0540219	-0.0379496	-0.0473132	-0.0323987	-0.047776	-0.0476784	-0.0410302	-0.0350881	-0.0276884	-0.0407627	-0.0431435	0.475088	1	0.1302
83	Lrmp	4	0.175559	-0.0304909	-0.043067	-0.00880401	0.00209147	-0.0245487	-0.0356719	-0.0216074	-0.0250994	0.057714	-0.0138281	0.114657	-0.0361963	-0.0236768	-0.054971	-0.0264382	-0.0569791	-0.032849	-0.0216512	-0.0264676	0.0502607	-0.0155107	0.0267191	-0.00308721	-0.0408586	-0.0161899	-0.0276833	0.181525	1	-0.0185187
84	Myo1b	4	-0.0966797	-0.0777543	0.0873782	-0.003802	0.0605816	0.0437714	0.127217	-0.0508949	-0.0963586	-0.081596	0.0765357	-0.0815271	-0.104331	-0.0640899	-0.0800401	-0.00165526	-0.144436	-0.0161373	0.0343024	-0.0936717	0.042292	-0.0875881	-0.099621	0.0454961	0.0737443	0.0580858	0.0348159	-0.0777418	1	0.00816366
85	Plcg2	4	0.372449	-0.0347703	-0.0187696	-0.00914276	-0.0107903	0.00361781	0.00176879	-0.0277973	-0.0316691	-0.025924	-0.025946	0.224368	-0.0105065	-0.02946	-0.0357776	-0.0239531	-0.0444218	-0.0159884	-0.0211841	-0.017668	-0.0349945	-0.0350772	-0.0305511	-0.0103138	-0.00734994	-0.0189445	-0.0236523	0.115242	1	0.0765839
86	Ppp3ca	4	0.442185	-0.264239	-0.0529366	-0.0347818	0.131496	0.130764	0.23643	0.218616	-0.0694517	-0.094379	0.22835	0.236934	-0.0687934	0.0021077	0.260019	0.266544	0.3741	-0.082958	-0.0181438	-0.403996	0.0173764	-0.157339	0.0673065	0.136651	-0.177355	0.0906167	-0.017908	0.0104867	1	0.183759
87	Rgs13	4	-0.00865707	-0.0114916	-0.00635246	-0.0027193	-0.00640624	-0.00899931	-0.0125832	-0.0119787	-0.0121604	-0.0112418	-0.0103124	-0.0103275	-0.0116593	-0.0120915	-0.0158171	-0.00801052	-0.0168221	-0.0104911	-0.0106884	-0.000429933	-0.0109647	-0.0113759	-0.0123674	-0.0106738	0.000299495	-0.00969558	-0.0102633	-0.00940232	1	-0.00977719
88	Runx1	4	0.330694	-0.103185	-0.0101995	-0.0256968	0.0531852	-0.0879992	-0.106371	0.0445056	-0.0961583	-0.00689314	-0.0769079	0.515083	-0.117205	-0.0775784	-0.188658	-0.0728172	-0.197704	-0.0399348	0.045801	-0.0259193	0.0291984	-0.0877864	-0.0629426	0.0312688	0.0292805	0.0278031	-0.00558569	0.199213	1	-0.0826778
89	Siglecf	4	-0.0184545	-0.0226146	-0.000306046	-0.00564918	-0.0137035	-0.021071	-0.0293532	-0.027431	-0.0269841	-0.0243455	-0.0257837	-0.0132371	-0.0260615	-0.0235547	-0.036893	-0.0220466	-0.0276012	-0.0251995	-0.0235137	0.0033985	-0.0292727	-0.0267731	-0.0288651	-0.0235017	-0.00566346	-0.0220761	-0.0150234	-0.0210869	1	-0.0290506
90	Trpm5	4	-0.00953176	-0.0132283	-0.00714078	-0.00212753	-0.00938893	-0.0120657	-0.0132188	-0.00824549	-0.0131433	-0.0146309	-0.0115115	-0.011783	0.0316437	-0.0115925	-0.0156698	-0.00621945	-0.0147994	-0.00925353	-0.0142534	-0.00304963	-0.0143632	-0.0109694	-0.0130025	-0.0113869	0.00019474	-0.0108156	-0.0114118	-0.00606557	1	-0.0126239
91	Vav1	4	0.220842	-0.0266885	-0.0183428	-0.00922384	-0.0122999	-0.0115023	-0.0107159	-0.0230358	-0.0273654	-0.017982	-0.0190874	0.254358	-0.031211	-0.027149	-0.0426841	-0.0261318	-0.0433158	-0.0169357	-0.0193439	-0.0146854	-0.0169367	-0.0303565	-0.0122689	-0.0128208	-0.00948542	-0.0214172	-0.0233115	0.233317	1	-0.0186539
92	5031414D18Rik	5	1	-0.0529443	-0.0346817	-0.0294137	-0.0358887	-0.0482335	-0.0464358	0.0163709	0.0278065	-0.0366792	-0.0472562	0.652122	-0.0616796	-0.041189	-0.069611	-0.034148	-0.0573346	-0.0536403	-0.060781	-0.0502819	-0.0608167	-0.0567674	-0.0502253	-0.0474265	-0.0457456	-0.0439234	-0.0335246	-0.0276034	-0.0399255	-0.0529545
93	A430078G23Rik	5	1	-0.0583532	-0.0524437	-0.0155781	-0.0398511	-0.0577682	-0.0651674	-0.0580841	-0.0579906	-0.0553184	-0.0520662	0.0188945	-0.046036	0.456428	-0.0750349	-0.040218	-0.0660812	-0.0575963	-0.0664782	-0.0454724	-0.0698596	-0.0613385	-0.0574998	-0.0561151	-0.0397008	-0.0584731	-0.0494817	0.669761	-0.0650706	-0.0456172
94	A630001G21Rik	5	1	-0.039973	-0.0972749	0.000835603	-0.0657148	-0.077632	-0.0434441	-0.0415061	-0.0670934	-0.0164198	0.085652	0.572817	-0.0842277	-0.0542262	-0.145364	-0.0815896	-0.14932	0.0544874	-0.135894	-0.114997	-0.103838	-0.0674258	0.0582727	0.0319702	-0.131177	-0.0928384	-0.118535	0.332153	0.274729	-0.0108003
95	AI607873	5	-0.0129304	-0.0189688	-0.0125652	-0.00886515	-0.0180236	-0.0175629	-0.0179631	0.0570412	-0.0180285	-0.00920032	-0.0149901	1	-0.00458619	-0.0169888	-0.0221754	-0.0116304	-0.0324023	-0.0199295	-0.0245652	-0.0152133	-0.0242187	-0.0230193	-0.0203365	-0.0205665	-0.00860825	-0.0201971	-0.0214103	-0.02049	-0.0233652	-0.00982082
96	Aff3	5	1	-0.0740835	-0.0538589	-0.0159635	-0.0500147	0.00665913	-0.0588552	0.450914	0.465359	-0.057193	-0.0432186	0.0314204	0.159098	0.243888	0.129018	0.102188	0.111108	-0.0750714	-0.0925266	-0.0477375	-0.089808	-0.0790692	-0.0772298	-0.0719874	-0.0400792	-0.0660767	-0.0590152	0.328154	-0.0761436	-0.0664155
97	Arhgap15	5	0.977003	-0.0411861	-0.0355624	-0.0275304	-0.0334479	-0.0387945	-0.0348532	-0.00540772	-0.0341318	-0.0324233	-0.0342781	0.715033	-0.0348246	-0.0328035	0.328899	-0.0193178	0.0179654	-0.0408911	-0.0458045	-0.0304916	-0.045997	-0.0431951	-0.0442865	-0.041733	-0.0326582	-0.0383665	-0.0387709	1	-0.0367915	-0.0319647
98	Arhgap30	5	0.808226	-0.0373233	-0.0327738	-0.0264404	-0.0307531	-0.0342583	-0.0337919	-0.0317827	-0.0276423	-0.0294925	-0.0305908	1	-0.0418183	-0.0318507	-0.048875	-0.0303985	-0.0442803	-0.0372694	-0.043736	-0.0248122	-0.0418993	-0.0399415	-0.0390948	-0.0356293	-0.025888	-0.0321161	-0.038105	0.814236	-0.0415367	-0.0339337
99	Bank1	5	1	-0.0245479	-0.0308935	-0.0178374	-0.0213209	-0.0219222	-0.0215395	-0.0200589	-0.0219944	-0.019641	-0.0182199	0.34174	-0.0195243	-0.0212877	-0.0241016	-0.0189859	-0.0286886	-0.0231433	-0.0272844	-0.0202215	-0.0257683	-0.0263777	-0.0280293	-0.0248346	-0.0280179	-0.0264306	-0.0241549	-0.0124352	-0.0225864	-0.0200896
100	Bcl11a	5	1	-0.14303	0.00964061	0.0209283	-0.0467575	0.158608	0.240832	-0.156522	-0.140608	-0.140421	-0.138323	-0.0396559	-0.161277	0.25323	-0.217512	-0.0400193	-0.242187	0.146672	-0.169635	-0.177214	-0.234636	-0.0850674	-0.111904	0.100829	0.0171822	-0.014416	-0.0226599	-0.139667	0.432133	-0.146677
101	Blk	5	1	-0.0252908	-0.0334626	-0.0201639	-0.0212133	-0.0264784	-0.0118787	-0.0275036	-0.0292825	-0.0201149	-0.0193605	0.000839374	-0.0353879	-0.0258331	-0.0293707	-0.0189639	-0.0371467	-0.0255688	-0.0326351	-0.0291488	-0.0329935	-0.027246	-0.0310187	-0.0248481	-0.0386324	-0.0269281	-0.0228861	0.0304573	-0.0249983	-0.023686
102	Btla	5	1	-0.0263331	-0.0315195	-0.0174145	-0.0216644	-0.0236296	-0.022476	-0.0225688	-0.0221741	-0.0239359	-0.0204705	0.196703	-0.0247864	-0.0230995	-0.0275509	-0.022191	-0.015649	-0.0244725	-0.0289916	-0.0231676	-0.027842	-0.0270871	-0.0298506	-0.025873	-0.0287616	-0.0260257	-0.0245066	0.0601763	-0.0237691	-0.0225971
103	Ccr1	5	0.00197304	-0.0195498	0.0194039	-0.0149354	-0.0207277	-0.028127	-0.0383765	-0.024664	-0.0253678	-0.00996243	-0.0266061	1	-0.020964	-0.0229732	-0.0365786	-0.0252524	-0.0412329	-0.0301236	-0.0338553	-0.0018374	-0.0347573	-0.0200584	-0.0245978	-0.0335772	-0.0277492	-0.0186535	-0.00612806	-0.0126748	-0.0340209	-0.0189795
104	Ccr2	5	0.0607453	-0.034033	-0.0321802	-0.0235018	-0.0303767	-0.0383581	-0.0324641	-0.0251342	-0.0356614	-0.0354501	-0.0283745	1	-0.0341172	-0.0285917	-0.0560335	-0.0378493	-0.0335653	-0.0377204	-0.045669	-0.0241635	-0.041147	-0.04084	-0.0435017	-0.0309366	-0.0333158	-0.034666	-0.0366765	0.271985	-0.0387705	-0.0323646
105	Cd160	5	0.083418	-0.0249054	-0.0123914	-0.0197057	-0.0222753	-0.0134381	-0.0198311	-0.0182857	-0.0252342	-0.0199398	-0.0310865	-0.0112802	-0.0235735	-0.0182627	-0.00203309	-0.0138694	0.0203027	-0.0266951	-0.0268259	-0.0262377	-0.0302475	-0.0231605	-0.0212398	-0.0172838	-0.0172383	-0.0253388	-0.0207849	1	-0.0173669	-0.0307002
106	Cd180	5	1	-0.023819	-0.0257835	-0.0138792	-0.024083	0.0193173	-0.00310087	-0.0155438	-0.039106	0.0129795	-0.027642	0.411037	0.00429513	-0.00537594	-0.0286671	-0.0304631	-0.0286857	-0.0317106	-0.042982	-0.0324928	-0.0355633	-0.02229	-0.0170306	-0.0285827	-0.0398804	-0.0255879	-0.0188467	-0.0299827	0.0819671	0.00502507
107	Cd33	5	-0.0212474	-0.0270779	-0.00928686	-0.0157315	-0.0161613	-0.0288687	-0.0313426	-0.0261993	-0.0316213	-0.0203119	-0.0283656	1	-0.023456	-0.0284699	-0.0471892	-0.0312542	-0.052032	-0.0332252	-0.0191842	-0.0157181	-0.0314224	-0.033286	-0.0285549	-0.0233302	-0.0100408	-0.0212959	-0.0226706	-0.0317662	-0.0344027	-0.029842
108	Cd48	5	0.53981	-0.036178	-0.0317579	-0.0287886	-0.0301327	-0.0334326	-0.0302076	-0.0301884	-0.0339574	-0.0265616	-0.0315215	0.743365	-0.0409922	-0.0314729	-0.0475945	-0.0315776	-0.0431334	-0.0367207	-0.0399571	-0.0230515	-0.0388894	-0.0373185	-0.0385808	-0.037409	-0.0292176	-0.0330907	-0.0341372	1	-0.0379837	-0.0346634
109	Cd53	5	1	-0.0421455	-0.0433209	-0.0267816	-0.031795	-0.0430329	-0.0374446	-0.0319261	-0.0340508	-0.0338022	-0.029958	0.613662	-0.0517344	-0.037953	-0.0612146	-0.0360463	-0.0530452	-0.0409487	-0.052233	-0.0265841	-0.0503249	-0.0395879	-0.0486412	-0.0409801	-0.0370639	-0.0451603	-0.0373148	0.929468	-0.0416927	-0.0293063
110	Cd84	5	0.532867	-0.0285119	-0.0235305	-0.0186906	-0.0223268	-0.0271197	-0.0271276	-0.0292926	-0.0330225	-0.0222451	-0.0259719	1	-0.0313715	-0.0268127	-0.0363282	-0.0163515	-0.0285007	-0.0290603	-0.0367917	-0.0260412	-0.0355882	-0.0317573	-0.0291286	-0.0282426	-0.020193	-0.027603	-0.0301204	0.457348	-0.0209799	-0.0252466
111	Cd86	5	0.243172	-0.0223791	-0.0188539	-0.0137061	-0.0200465	-0.0216478	-0.023656	-0.02043	-0.0230198	-0.0154597	-0.022856	1	-0.0237686	-0.0235491	-0.0285184	-0.0213917	-0.0311426	-0.0242428	-0.0302194	-0.0223489	-0.0287446	-0.0248251	-0.0249895	-0.0220422	-0.0152609	-0.0193975	-0.0236998	0.00663253	-0.0249059	-0.0191537
112	Chst3	5	1	-0.0253563	-0.0277703	-0.0171355	-0.015688	-0.0276205	-0.0286828	-0.0167968	-0.0021417	-0.0141956	-0.0219219	-0.00997485	-0.0289115	-0.0183043	-0.0327017	-0.0201518	-0.0206648	-0.0258401	-0.0290292	-0.0250391	-0.0280635	-0.0268546	-0.0280304	-0.0235628	-0.0324282	-0.0247649	-0.0170787	-0.0219658	-0.0215652	0.0125124
113	Ciita	5	1	-0.0351083	-0.0260856	-0.0185911	-0.0330614	-0.0314582	-0.0395586	-0.0297415	-0.0196853	-0.0268897	-0.0219492	0.954705	-0.0145213	-0.0296169	-0.0378076	-0.0254343	-0.0317838	-0.0315691	-0.0448707	-0.0280937	-0.0445322	-0.0316276	-0.0296224	-0.0308646	-0.0284966	-0.0279191	-0.0317272	-0.0199211	-0.0323749	-0.0288067
114	Clec2i	5	0.805247	-0.0491973	-0.0409793	-0.04075	-0.0396689	-0.0449471	-0.056745	-0.0516106	-0.04586	-0.0384608	-0.0445229	0.293062	-0.0533021	-0.0527858	-0.0676787	-0.0421801	-0.0674936	-0.052034	-0.051442	-0.0494471	-0.0505718	-0.0529829	-0.0557576	-0.0466205	-0.0389705	-0.0377758	-0.0366321	1	-0.0482873	-0.0490655
115	Cr2	5	1	-0.0276388	-0.0333106	-0.0128491	-0.0222418	-0.0198003	-0.00530796	0.00346677	0.0190218	-0.02258	-0.0107852	0.011503	0.0101997	-0.0177123	0.00222495	-0.00863233	-0.00734117	-0.0227523	-0.0323273	-0.0242056	-0.0299908	-0.0303913	-0.0276238	-0.026744	-0.031307	-0.0282748	-0.0287717	0.00174469	-0.0189898	-0.00872786
116	Csf2rb	5	0.0517855	-0.0304413	-0.0238256	-0.0111624	-0.0236141	-0.0281647	-0.0237911	0.0324311	-0.0324602	-0.0183583	-0.0228346	1	-0.0215271	-0.0159926	-0.0363918	-0.00902763	-0.0372494	-0.0318749	-0.0383622	-0.0126301	-0.0317036	-0.0320979	-0.0332439	-0.0280047	-0.0153692	-0.0262595	-0.0298881	-0.0229113	-0.0281848	0.171895
117	Cxcr5	5	1	-0.0332674	-0.0376569	-0.0170988	-0.0152893	-0.0267659	-0.0111854	-0.0315295	-0.0251042	-0.022457	-0.0218588	0.0223154	-0.0475411	-0.0245005	-0.0294197	-0.00832515	-0.0215857	-0.0363747	-0.0437978	-0.0377558	-0.0448094	-0.0306755	-0.0318489	-0.02855	-0.0368884	-0.0217383	-0.0277004	0.0410306	-0.0300119	-0.0266106
118	Cyth4	5	0.26783	-0.0260849	-0.0219574	-0.01813	-0.0239036	-0.0264003	-0.0190445	-0.0208659	-0.0257681	-0.0234451	-0.0195043	1	-0.0273878	-0.0223084	-0.0346761	-0.0196698	-0.0346505	-0.028927	-0.0329043	-0.0102659	-0.0317812	-0.0295559	-0.0287875	-0.0295969	-0.0200676	-0.026789	-0.025353	0.449014	-0.0266648	-0.0113799
119	Dnase1l3	5	0.0216796	-0.027169	-0.0265743	-0.0161181	-0.0232531	-0.0263412	-0.0387535	-0.021247	-0.0329472	-0.000247577	-0.0198082	1	-0.0393644	-0.0282382	-0.0154211	-0.0159406	-0.0230892	-0.0280812	-0.0374293	-0.0234995	-0.0334459	-0.0253167	-0.00506771	-0.0247637	-0.0224324	-0.0208389	-0.0364923	-0.0219858	-0.0232724	-0.0202495
120	Dock10	5	0.672111	-0.060497	-0.0446912	-0.0140882	-0.0447091	-0.022818	-0.0520141	0.158379	0.646424	-0.052929	-0.0315774	0.635851	-0.0165306	0.042926	0.189934	0.0307881	0.617844	-0.0610129	-0.0735829	-0.0349488	-0.0704251	-0.0664646	-0.0669734	-0.0615535	-0.0266264	-0.0569582	-0.0541452	1	-0.0628333	-0.0508986
121	Dock2	5	0.966442	-0.0372609	-0.0348463	-0.0277833	-0.0324938	-0.031002	-0.038921	-0.0330625	-0.00992512	-0.0292306	-0.0312067	0.733998	-0.0386557	-0.0367646	-0.0429386	-0.0253372	0.085243	-0.0382949	-0.0433957	-0.0292646	-0.0428202	-0.0406877	-0.0411513	-0.0385971	-0.0312825	-0.0371544	-0.0367849	1	-0.0364993	-0.0309671
122	Ebf1	5	1	-0.0794691	-0.0842498	-0.0387355	-0.0646583	-0.078382	-0.0782784	0.326843	-0.0663585	-0.0622	0.619519	-0.0321128	-0.0376109	-0.0138292	0.25296	-0.0390318	-0.0643661	-0.0792242	-0.0906437	-0.0544375	-0.0887962	-0.0869257	-0.0899666	-0.0791206	-0.0746136	-0.0765669	-0.069397	-0.0579746	-0.0789902	0.940754
123	Fam105a	5	0.0667617	-0.0480381	-0.0396748	-0.00630284	-0.033426	0.800421	0.769651	0.141935	-0.0475193	-0.0420155	-0.039469	1	-0.0435625	0.0277543	-0.00211687	0.00947874	0.00704462	-0.0479576	-0.0595298	-0.026468	-0.0604474	-0.0514923	-0.0547352	-0.0487202	-0.0278002	-0.0471708	-0.0398947	0.407912	0.224293	-0.0438824
124	Fam169b	5	1	-0.0369506	-0.0206328	-0.0208911	-0.0184529	-0.0313557	-0.014315	-0.0327839	-0.0305116	-0.0300141	-0.0277308	-0.00707281	-0.0421811	-0.0289726	-0.0305464	-0.0190465	-0.0330818	-0.036028	-0.0320777	-0.0308609	-0.0323941	-0.0358484	-0.0306218	-0.0264854	-0.0231754	-0.024771	-0.0239893	0.395314	-0.0390406	-0.0249876
125	Fam65b	5	1	-0.0487621	-0.0390504	-0.0258744	-0.0290025	-0.0351402	-0.0390859	-0.0419293	-0.0351222	-0.0328016	0.14534	0.109564	-0.0494599	-0.0358988	0.0591582	-0.0280566	-0.0545589	-0.0409107	-0.0319154	-0.0394218	-0.0527616	-0.0520724	-0.046793	-0.0322478	-0.0295849	-0.0328706	-0.0390718	0.964289	0.00506427	0.0481859
126	Fcrl1	5	1	-0.0307749	-0.0401831	-0.0212447	-0.0233581	-0.0321441	-0.0220497	-0.0296278	-0.028645	-0.0257551	-0.0256754	0.0210244	-0.0334377	-0.0261764	-0.032783	-0.0225837	-0.0404608	-0.0287354	-0.0344666	-0.0331543	-0.034297	-0.0305522	-0.0348855	-0.0285606	-0.0374784	-0.0334559	-0.0283043	0.0113548	-0.0329568	-0.0229043
127	Fnbp1	5	0.424723	-0.195762	-0.0539933	-0.0263773	0.0328816	-0.018114	0.129543	-0.0272332	-0.0789651	-0.125067	-0.0432426	0.972609	0.228952	1	0.319743	0.0941157	0.483173	-0.156849	-0.0041068	-0.193338	-0.13301	-0.20842	-0.169114	-0.00499489	-0.0403096	-0.0188573	-0.0554718	0.810521	0.483871	-0.0155105
128	Gimap8	5	0.732201	-0.0438034	-0.0396282	-0.0268177	-0.0355443	0.0153609	0.0123218	-0.00359564	-0.0454585	-0.0380974	0.159805	-0.0173344	-0.0468693	-0.0402986	-0.0451374	-0.0204196	-0.0367542	-0.0404862	-0.0513534	-0.0304299	-0.0500258	-0.0444464	-0.0447844	-0.0441351	-0.0333676	-0.0419855	-0.0402479	1	0.272415	0.277582
129	Gm15987	5	1	-0.0317428	-0.0302525	-0.0171255	-0.0249413	-0.0281998	-0.0287845	-0.0050688	-0.026666	-0.0235674	-0.0230845	0.392465	-0.0295781	-0.0236532	-0.0275962	-0.0140604	-0.0246677	-0.0276088	-0.0347394	-0.0318675	-0.0361385	-0.0299723	-0.0333624	-0.0275183	-0.0263992	-0.0277279	-0.0234366	-0.0157294	-0.00961688	-0.0083069
130	Gm16158	5	1	-0.0504052	-0.0548377	-0.0283638	-0.039418	-0.0434629	-0.0360583	-0.04037	-0.0409179	-0.0259724	-0.0416469	-0.00427892	-0.0453816	-0.0335728	-0.0385794	-0.0333796	-0.0333383	-0.0472357	-0.050629	-0.0485587	-0.0457504	-0.051082	-0.0396207	-0.0416721	-0.0530897	-0.045794	-0.0321494	0.327592	-0.0432008	-0.0398763
131	Gm26740	5	1	-0.0346491	-0.0333315	-0.026069	-0.0326468	-0.0300455	-0.0340094	-0.033503	-0.0331277	-0.0219782	-0.0298005	0.87825	-0.032426	-0.0331478	-0.0416347	-0.0304248	-0.0475968	-0.0358321	-0.0426701	-0.0318643	-0.0414835	-0.0355469	-0.0382214	-0.0370951	-0.0340166	-0.0336859	-0.0357871	0.648126	-0.0394789	-0.0293475
132	Gm43388	5	1	-0.0253322	-0.0316417	-0.0186392	-0.0203384	-0.0245882	-0.0237686	-0.0236654	-0.0271499	-0.0176693	-0.0241031	0.00271044	-0.0265991	-0.0241363	-0.0292609	-0.0268475	-0.0245969	-0.0268993	-0.0298647	-0.0284757	-0.0318276	-0.0215914	-0.0135906	-0.0241837	-0.0350328	-0.0222928	-0.0258338	-0.0180991	-0.0309734	-0.0265053
133	Gm44174	5	0.0837519	-0.0256449	-0.0130487	-0.0224556	-0.0220316	-0.0267905	-0.0295268	-0.0261256	-0.0270321	-0.0166086	-0.0242396	-0.0133629	-0.0262255	-0.0243438	-0.0274068	-0.0263613	-0.0315412	-0.0274555	-0.0285952	-0.0233087	-0.0293949	-0.0253357	-0.0252323	-0.0239443	-0.016407	-0.0226348	-0.0235529	1	-0.030803	-0.0288954
134	Gpr174	5	1	-0.0417608	-0.0438931	-0.033493	-0.0335606	-0.0391059	-0.0417595	-0.0433145	-0.0326705	-0.0260694	-0.0357479	-0.0115097	-0.0550287	-0.0375638	-0.0569847	-0.0403955	-0.0569108	-0.0434626	-0.048049	-0.039209	-0.0474994	-0.041551	-0.0393932	-0.0370287	-0.0441719	-0.0361183	-0.0344361	0.475867	-0.0467506	-0.0421655
135	H2-DMb1	5	0.84945	-0.0432202	-0.0434823	-0.024347	-0.029802	-0.0354112	-0.0506361	-0.0274626	-0.038094	-0.0367558	-0.033369	1	0.115582	-0.0292762	-0.0550747	-0.01431	-0.0806419	-0.0394796	-0.039337	-0.0209542	-0.0424212	-0.0468015	-0.0203704	-0.0428806	-0.0310279	-0.0304521	-0.0377685	-0.0222927	-0.04304	-0.0171013
136	H2-Q7	5	0.42742	-0.0350416	-0.0172972	-0.0220464	-0.0142172	-0.0298431	-0.0295509	-0.010404	0.00851525	-0.0338113	0.0648556	0.13232	-0.000181001	-0.0291537	-0.0493944	-0.0209334	-0.0450793	-0.0368048	-0.0117926	0.000119363	-0.0369091	-0.0427733	-0.0424149	-0.0297011	-0.00835113	-0.0206237	-0.0208283	1	-0.0272805	0.227469
137	Hmha1	5	0.910571	-0.0375803	-0.0367873	-0.0254223	-0.0303424	-0.030794	-0.0292748	-0.0261319	-0.0341413	-0.0303791	-0.0283671	0.665027	-0.0107799	-0.0301832	-0.0219697	-0.0227694	-0.0295423	-0.037359	-0.0426437	-0.0286391	-0.0396384	-0.0370858	-0.0385041	-0.0356599	-0.0325433	-0.0377564	-0.033949	1	-0.0332949	-0.029801
138	Ikzf1	5	0.955763	-0.0375906	-0.0348476	-0.0291538	-0.0318866	-0.0333016	-0.0375806	-0.0286229	-0.0335751	-0.0261252	-0.0322024	0.695282	-0.00560492	-0.0341185	-0.0414199	-0.0339341	-0.0422668	-0.0379442	-0.0428465	-0.0305448	-0.0419166	-0.0385896	-0.0393556	-0.0358733	-0.0321459	-0.0368538	-0.0357298	1	-0.0368152	-0.0331854
139	Ikzf3	5	1	-0.0282153	-0.0284284	-0.021338	-0.0240374	-0.026866	-0.0264534	-0.0249734	-0.0238587	-0.0228758	-0.0227925	-0.00234884	-0.0302691	-0.0253991	-0.0308696	-0.02574	-0.0322898	-0.0273139	-0.0308129	-0.0253777	-0.0299668	-0.0289052	-0.0290786	-0.0277574	-0.0274115	-0.02805	-0.0270462	0.70497	-0.0266884	-0.02617
140	Il21r	5	1	-0.0511732	-0.0501106	-0.0361779	-0.0408608	-0.0478165	-0.0563108	-0.050095	-0.0544662	-0.0364824	-0.043788	0.464746	-0.0588023	-0.050683	-0.0642199	-0.0487392	-0.0650448	-0.0528351	-0.0593666	-0.0491748	-0.059911	-0.0560275	-0.054573	-0.0504625	-0.0454129	-0.0496032	-0.0421224	0.969913	-0.0507032	-0.0507439
141	Il27ra	5	0.539338	-0.0454229	-0.0393449	-0.0287301	-0.0368198	-0.0416621	-0.0420481	-0.0267361	-0.0220543	-0.0322371	0.00311595	0.0201068	-0.0427954	-0.0420284	-0.0594381	-0.0368346	-0.0510627	-0.0475928	-0.0512238	-0.0433999	-0.0523335	-0.0475645	-0.0537136	-0.0438282	-0.0430924	-0.0416009	-0.0322937	1	-0.0477079	0.0217857
142	Il6ra	5	0.082346	-0.144937	-0.112447	-0.0345981	0.0598332	0.516573	0.565144	0.37503	-0.0957592	0.0155154	0.129194	0.813842	1	0.082311	-0.198922	-0.101331	-0.194825	-0.141731	-0.0242914	-0.0829218	0.210518	-0.15995	-0.140388	0.0182525	-0.0594195	-0.0876546	-0.0948346	0.0816933	-0.116649	-0.0217033
143	Il7r	5	0.141153	-0.0259909	-0.0231997	-0.0200578	-0.0206248	-0.0235859	-0.016731	-0.0189788	-0.0198986	-0.0144698	-0.025041	0.26028	-0.0292334	-0.023117	-0.0320033	-0.0165882	-0.0122939	-0.0285381	-0.032692	-0.0205761	-0.0310221	-0.0280393	-0.0277849	-0.0262161	-0.0227374	-0.024791	-0.0241156	1	-0.0284282	-0.0205513
144	Inpp4b	5	1	-0.235093	-0.151153	-0.0705198	0.335451	-0.0610091	0.0596881	0.254713	-0.157632	0.513351	0.205218	0.400085	-0.235111	0.0197163	-0.324552	-0.166985	-0.086769	-0.245967	-0.116187	-0.221255	0.841977	-0.266833	-0.18191	-0.0298223	-0.138129	-0.0986265	-0.122763	0.971896	-0.134147	-0.0430178
145	Klhl6	5	1	-0.0498878	-0.0429213	-0.034623	-0.0431714	-0.0429765	-0.0523758	-0.0183452	-0.0473892	-0.0396727	-0.0359172	0.62626	-0.0569709	-0.0423113	-0.0587311	-0.0408456	-0.0656939	-0.0500268	-0.0580686	-0.0478942	-0.0555068	-0.0511187	-0.057232	-0.0461603	-0.0445596	-0.0493807	-0.0455098	0.809384	-0.049639	0.19964
146	Klra2	5	-0.0178199	-0.0193504	-0.00294107	-0.0141903	-0.0127449	-0.0203379	-0.0125898	-0.0182739	-0.0191649	-0.0132069	-0.0177231	1	-0.0166111	-0.0152273	-0.0192627	-0.00515483	-0.0246411	-0.0218805	-0.026548	-0.0195857	-0.0278578	-0.0227583	-0.0149698	-0.0170122	-0.00651588	-0.00835147	-0.0186036	-0.0212162	-0.0265484	-0.0164269
147	Klrd1	5	0.0982015	-0.0153246	-0.00671857	-0.0142953	-0.0168687	-0.0158047	-0.0158088	-0.0169199	-0.0167986	-0.0161364	-0.0168588	0.0401397	-0.0198741	-0.0187794	-0.0204285	-0.0135584	-0.0202045	-0.0183656	-0.0187407	-0.0107767	-0.0188179	-0.0186977	-0.0175408	-0.0176955	-0.00820256	-0.0163155	-0.0144129	1	-0.0163701	-0.0192819
148	Kynu	5	0.592237	-0.0239428	0.00393814	-0.0172545	-0.0216117	-0.0177626	-0.0314423	-0.0313706	-0.0404231	-0.0202212	-0.0332007	1	-0.0371778	-0.0305662	0.000338416	-0.00779525	0.00763414	-0.02947	-0.036814	-0.0253688	-0.04093	-0.01477	-0.0251831	-0.0223969	-0.0140281	-0.0153933	-0.00893643	-0.0187586	-0.023943	-0.0361787
149	Lair1	5	0.00178169	-0.0176171	-0.00953952	-0.0101025	-0.0166007	-0.0216894	-0.0250701	-0.0182041	0.0946785	-0.0117207	-0.0158161	1	-0.0242799	-0.0202104	-0.012422	0.000770943	-0.0175783	-0.0210223	-0.0257155	-0.0106122	-0.0247048	-0.0207446	-0.0201198	-0.0201469	-0.00845429	-0.0150385	-0.016709	-0.00553515	-0.0193566	-0.0212381
150	Lax1	5	1	-0.0449281	-0.0391231	-0.0244325	-0.0339334	-0.0375189	-0.0487836	-0.0317961	-0.0378344	-0.0402756	-0.0089887	-0.0178037	-0.0313957	0.121819	-0.0249933	-0.0143292	-0.025693	-0.0494626	-0.0559548	-0.0378381	-0.0544919	-0.0528448	-0.0520525	-0.0474873	-0.0412718	-0.0451868	-0.0425868	0.55266	-0.0460504	-0.034048
151	Lcp2	5	0.0950734	-0.0221162	-0.016471	-0.017191	-0.0215402	-0.0208094	-0.0226215	-0.0166357	-0.000903432	-0.0193276	-0.0211645	0.669265	-0.0227427	-0.021685	-0.0280497	-0.0143996	-0.0292149	-0.0249676	-0.0286014	-0.0182976	-0.0271118	-0.0240439	-0.0240336	-0.0233203	-0.0139443	-0.0219235	-0.0215104	1	-0.0258396	-0.0138591
152	Lilrb4a	5	-0.0052214	-0.0212858	-0.0170903	-0.0131588	-0.0172374	-0.0245122	-0.0248177	-0.0191942	-0.0216931	-0.0121799	-0.0186966	1	-0.0275167	-0.0214726	-0.0271507	-0.0184114	-0.0339695	-0.023131	-0.0281384	-0.0162543	-0.0257803	-0.0247165	-0.0232101	-0.0219812	-0.0123587	-0.0198392	-0.0228021	0.0409661	-0.0248271	-0.019333
153	Ly86	5	0.817678	-0.0310502	-0.0293063	-0.0181377	-0.0253003	-0.0240036	-0.0271171	-0.0282599	-0.0300965	-0.0214565	-0.0244563	1	-0.0288304	-0.025531	-0.034512	-0.0188416	-0.0321228	-0.0280183	-0.0353812	-0.0248738	-0.0359723	-0.0304359	-0.0324057	-0.0270209	-0.021226	-0.0304975	-0.0279601	-0.0217148	-0.0308027	-0.0235522
154	Mef2c	5	1	-0.0760184	-0.0673489	-0.0316033	-0.0591267	-0.076097	-0.0405194	-0.00144692	0.318196	-0.0643669	0.336155	0.568548	0.242529	0.219076	0.045302	-0.0100914	0.0557842	-0.0772991	-0.0907014	-0.0462255	-0.0870343	-0.0809958	-0.0854939	-0.0786339	-0.0551998	-0.0741574	-0.0690087	-0.0467282	-0.0781495	0.534114
155	Mir142hg	5	0.951359	-0.033834	-0.0319461	-0.0277318	-0.0290217	-0.031256	-0.0282772	-0.0312475	-0.0313416	-0.021807	-0.0272421	0.472424	-0.0379962	-0.0305671	-0.0388945	-0.0199718	-0.0397702	-0.0346771	-0.0398312	-0.0225752	-0.0391588	-0.034955	-0.0374533	-0.0349409	-0.0337499	-0.0345501	-0.0314595	1	-0.0318971	-0.031519
156	Mndal	5	1	-0.0554446	-0.0537546	-0.028098	-0.0416886	-0.0589474	-0.0592424	0.110518	-0.0483801	-0.0466819	-0.0120247	0.585749	0.254035	-0.0447749	0.0496004	0.00586335	-0.000698952	-0.0542046	-0.062147	-0.0429619	-0.0618157	-0.0568446	-0.0596427	-0.0576833	-0.0417318	-0.0551721	-0.0476354	0.826995	-0.0530473	0.609571
157	Ms4a4b	5	0.0860019	-0.0201879	-0.0166011	-0.0161586	-0.0149063	-0.0168222	-0.0191259	-0.00676497	-0.0161146	-0.0184202	-0.0178225	0.0604738	-0.0226581	-0.0183933	-0.0253047	-0.0203347	-0.0221411	-0.0204458	-0.0226061	-0.0166103	-0.0218878	-0.0201912	-0.0218446	-0.0200666	-0.0157416	-0.0158643	-0.0167318	1	-0.0150057	-0.0157908
158	Ms4a4c	5	1	-0.0463762	-0.0390312	-0.0262325	-0.0358301	-0.0258978	-0.0477306	-0.0430717	-0.0472861	-0.0385776	-0.0358177	0.240156	-0.0501977	-0.0419082	-0.0520834	-0.0447557	-0.0581738	-0.0477873	-0.0546231	-0.043858	-0.0547489	-0.0478205	-0.0487923	-0.0412522	-0.0436469	-0.0421699	-0.0351808	0.150833	-0.0474356	-0.044951
159	Ms4a6b	5	0.133731	-0.0221957	-0.0187924	-0.016161	-0.0209819	-0.0247691	-0.020409	-0.0183531	-0.0173842	-0.0171103	-0.0202435	1	-0.0248616	-0.0215258	-0.0309515	-0.0255485	-0.0283034	-0.0238633	-0.0282366	-0.0106581	-0.0271408	-0.0228452	-0.0245634	-0.0239747	-0.0156187	-0.021784	-0.0220548	0.517685	-0.0209202	0.00305463
160	Ms4a6c	5	0.288977	-0.0206374	-0.018153	-0.0143445	-0.0201483	-0.0187529	-0.0212152	-0.00766466	-0.0222877	-0.013472	-0.0176576	1	-0.0158784	-0.016722	-0.0266114	-0.0158969	-0.0191041	-0.0202004	-0.0258718	-0.0153098	-0.0226747	-0.0221866	-0.0217967	-0.0230287	-0.0157175	-0.0237219	-0.0231175	0.15374	-0.024455	-0.0193315
161	Napsa	5	1	-0.0388479	-0.0399478	-0.0250924	-0.0254896	-0.0274446	-0.0185745	-0.0344705	-0.0186997	-0.0285263	-0.0270328	0.279153	-0.0506237	-0.0380939	0.00625783	-0.0201455	-0.0103246	-0.0365274	-0.0465063	-0.0393477	-0.0471817	-0.0417271	-0.0445027	-0.0317415	-0.035913	-0.035853	-0.0327414	0.038148	-0.038145	-0.0424345
162	Pax5	5	1	-0.0226681	-0.0278217	-0.0154206	-0.0185904	-0.0204953	-0.0238278	-0.0203688	-0.0216297	-0.0207615	-0.0153644	-0.00472684	-0.0236895	-0.0214297	-0.0219215	-0.0159991	-0.0267755	-0.0219268	-0.0260002	-0.0206288	-0.024015	-0.0239462	-0.0236186	-0.0222491	-0.0275994	-0.0212799	-0.0202028	-0.0158323	-0.0139187	-0.0219282
163	Pid1	5	-0.0438176	-0.0599309	-0.05249	-0.000137867	-0.0376538	-0.0316843	-0.011838	0.81311	-0.0515814	-0.0454324	-0.0338785	1	0.182577	0.0849867	0.611619	0.0189514	0.451863	-0.0574946	-0.0756207	-0.0188103	-0.0707435	-0.0656737	-0.0679887	-0.0599463	-0.0329911	-0.0603018	-0.0487124	-0.0476731	-0.065699	-0.0342873
164	Pik3cd	5	0.405378	-0.0283891	-0.0237481	-0.0165325	-0.0221172	-0.0122227	-0.0222682	-0.0131174	-0.0144219	-0.024639	-0.0110306	0.43434	-0.00247894	-0.015463	0.14678	0.0818796	0.141089	-0.0275092	-0.0320244	-0.0129975	-0.0320181	-0.0299805	-0.0319458	-0.0275751	-0.0187043	-0.0251981	-0.0222201	1	-0.0219448	-0.0271936
165	Pou2af1	5	1	-0.0337582	-0.0333632	-0.0221808	-0.0229557	-0.0268039	-0.0266628	-0.0253876	-0.031403	-0.0290356	-0.00579504	0.0146782	-0.0339294	-0.022516	-0.0466722	-0.0326533	-0.0335379	-0.031149	-0.0390145	-0.0228454	-0.0372446	-0.0341206	-0.0318994	-0.0279495	-0.0374064	-0.0316342	-0.0241974	0.00155412	-0.0188102	-0.0192349
166	Pou2f2	5	1	-0.0328374	-0.0263367	-0.0162292	-0.0143652	-0.00931289	-0.027455	-0.0332932	-0.0284784	-0.0263089	-0.0254922	0.554359	-0.0357018	-0.0296282	0.148718	0.0167623	0.345764	-0.0338257	-0.0329684	-0.0182371	-0.030303	-0.0344973	-0.0379499	-0.0283693	-0.0266889	-0.0260574	-0.0278976	0.081965	-0.028969	-0.0268954
167	Ppp1r16b	5	0.884902	-0.0515735	-0.04548	-0.0298061	-0.0411666	-0.0497887	-0.0487872	-0.050021	-0.0489497	-0.0434713	0.238867	0.0444137	-0.0493645	-0.0482438	0.272069	0.0482126	0.308041	-0.0537208	-0.0593309	-0.0422278	-0.0585337	-0.0559868	-0.0566681	-0.0517921	-0.040245	-0.0480245	-0.0469773	1	-0.0586543	0.711113
168	Prkcb	5	0.734857	-0.0361839	-0.0480186	-0.00795314	-0.027682	-0.0365503	-0.0380515	-0.0264559	-0.0185614	-0.0377498	-0.0247601	0.520112	0.0288864	0.0690559	0.39466	0.185439	1	-0.0337654	-0.0429009	-0.0179732	-0.0419027	-0.0408518	-0.0419153	-0.0394152	-0.0311652	-0.042749	-0.0298334	0.321492	-0.0356777	-0.0276105
169	Ptpn22	5	0.248936	-0.0185764	-0.01102	-0.0141913	-0.0171988	-0.0192866	-0.0151817	-0.016018	-0.0178924	-0.0158608	-0.0178989	0.206971	-0.0185273	-0.0157458	-0.0175013	-0.00969931	-0.0160718	-0.0193094	-0.0215007	-0.0149483	-0.0213754	-0.0191254	-0.0180136	-0.0183155	-0.0133233	-0.0162232	-0.0180015	1	-0.0191495	-0.0147012
170	Ptprc	5	0.857969	-0.0398759	-0.0344463	-0.028558	-0.0362606	-0.0362079	-0.038363	-0.033562	-0.0385172	-0.0345043	-0.031926	0.683513	-0.0397664	-0.0363817	-0.0473362	-0.0287079	-0.0453023	-0.0380964	-0.0445117	-0.0224056	-0.0416691	-0.0403122	-0.0416614	-0.0407414	-0.0280661	-0.0402479	-0.0380123	1	0.421866	-0.034513
171	Rasgrp1	5	0.334588	-0.0227438	-0.0333072	-0.0161128	-0.0220867	-0.0221714	-0.0155734	-0.0204289	-0.0241593	-0.0118654	-0.0191638	0.166404	0.0134508	-0.0227815	-0.027313	-0.031297	-0.0352715	-0.0201541	-0.030176	-0.0241496	-0.0286723	-0.0242088	-0.00747819	-0.0160956	-0.027251	-0.0191101	-0.0288169	1	-0.0242623	-0.0186657
172	Rasgrp3	5	1	-0.0642833	-0.0723115	-0.0385893	-0.0542873	-0.0620688	-0.0525246	-0.0593188	-0.056439	-0.0578881	0.724137	0.207825	0.242576	-0.0563998	-0.0764145	-0.0510609	-0.0817631	-0.0666239	-0.073105	-0.0506799	-0.0744018	-0.0682228	-0.0749972	-0.0655841	-0.061734	-0.0688065	-0.0565782	-0.054089	-0.0676514	0.731151
173	Rinl	5	0.120885	-0.0244728	-0.0140693	-0.015836	-0.0111571	-0.00322819	0.00716313	-0.0210699	0.00701487	-0.0116834	-0.00846418	0.138536	-0.0207664	-0.0193363	-0.024646	0.000328537	0.00112645	-0.0228652	-0.0224007	-0.0137028	-0.0254628	-0.0245901	-0.0210455	-0.0153953	-0.0140979	-0.0143258	-0.0214981	1	0.0270445	-0.00961434
174	Runx3	5	0.16797	-0.0195801	-0.0131728	-0.0158967	-0.0194742	-0.0170489	-0.0197807	-0.0188621	-0.0202941	-0.0184944	-0.0178601	0.376777	-0.0193668	-0.0186089	-0.0225497	-0.0209017	-0.0224527	-0.0201733	-0.02309	-0.0123315	-0.0226843	-0.0202281	-0.020431	-0.0201251	-0.0101661	-0.0188222	-0.0213251	1	-0.0189275	-0.0184325
175	Selplg	5	0.192952	-0.0188081	-0.0172196	-0.0160352	-0.0166919	-0.0178198	-0.0183648	-0.0197381	-0.0168761	-0.0158251	-0.0196986	0.339227	-0.0267029	-0.016564	-0.0258686	-0.0192557	-0.0250198	-0.0224153	-0.0268417	-0.0164999	-0.0247471	-0.0236499	-0.0239745	-0.0222353	-0.0161871	-0.0210226	-0.0210884	1	-0.0231832	-0.0205883
176	Sla	5	0.694727	-0.0401932	-0.0328577	-0.0267097	-0.0320601	-0.03573	-0.0459468	-0.0341299	-0.0417116	-0.0180312	-0.0359173	1	-0.0258563	-0.034688	-0.0499671	-0.0259465	-0.0376297	-0.0398354	-0.0503132	-0.0260365	-0.0461308	-0.0356984	-0.0422631	-0.0376067	-0.0386137	-0.0453542	-0.0313308	0.740467	-0.0386345	-0.0281101
177	Slamf7	5	0.379527	-0.0462699	-0.0324981	-0.0356533	-0.032212	-0.0402543	-0.0522465	-0.0337912	-0.0420424	-0.03083	-0.0412847	1	-0.0533763	-0.0430721	-0.0505587	-0.0293118	-0.0436428	-0.0502361	-0.0541727	-0.0232907	-0.0529678	-0.0490279	-0.0405103	-0.0420292	-0.0339052	-0.0461159	-0.0466124	0.604919	-0.0457837	-0.0471159
178	Slc14a1	5	0.585846	-0.0475721	-0.0335457	-0.0344829	-0.0373289	-0.0475597	-0.0454299	-0.0462218	0.0119623	-0.0343611	-0.036835	0.490787	-0.0662193	-0.0436802	-0.0527843	-0.0311867	-0.0624075	-0.0523281	-0.0562665	-0.0392212	-0.0573152	-0.0491444	-0.0470929	-0.0382652	-0.0361634	-0.0349291	-0.0378905	1	-0.051412	-0.0376793
179	Spi1	5	0.160062	-0.0193218	-0.0116751	-0.0135715	-0.0159465	-0.0224063	-0.0234989	-0.0172408	-0.0236934	-0.0157197	-0.0159743	1	-0.0246789	-0.018072	-0.0317869	-0.0101329	-0.0294403	-0.0199816	-0.0250583	-0.00852053	-0.0245137	-0.0211044	-0.0201497	-0.0214247	-0.011699	-0.018297	-0.019249	-0.0136525	-0.0183013	-0.0173489
180	St6galnac3	5	0.702697	-0.0589031	-0.034067	-0.0301054	-0.0432555	-0.0545976	-0.0641858	0.0661525	-0.0125281	-0.0451675	0.280429	0.0441127	0.00123119	0.0526611	0.0813481	0.0162423	0.624298	-0.0619886	-0.0730764	-0.0454808	-0.073503	-0.0628382	-0.0650469	-0.057197	-0.0304486	-0.0509771	-0.0467444	1	-0.0604048	0.58337
181	Stap1	5	1	-0.0302808	-0.0329724	-0.019333	-0.0207596	-0.024755	-0.0172671	-0.024021	-0.02458	-0.0197351	-0.0248199	0.258733	-0.0255375	-0.0282175	-0.0171268	-0.0172097	-0.00259046	-0.0304018	-0.0376958	-0.032583	-0.0377846	-0.0311012	-0.0301468	-0.0251352	-0.0319592	-0.0310508	-0.0293082	0.41692	-0.0261818	-0.031617
182	Tespa1	5	0.851915	-0.0364642	-0.0306728	-0.0263435	-0.026581	-0.02942	-0.03753	-0.0345558	-0.0318727	-0.0222149	-0.0331564	0.117536	-0.0385135	-0.0346985	-0.0323908	-0.0299149	-0.036474	-0.0356876	-0.0332418	-0.0340712	-0.032896	-0.0343437	-0.0360872	-0.0301117	-0.0288179	-0.0340652	-0.0244084	1	-0.0362281	-0.0292381
183	Themis2	5	0.465077	-0.0335799	-0.0159759	-0.0301457	-0.0216651	-0.0332427	-0.0420113	-0.0400532	-0.02428	-0.0204839	-0.0395731	1	-0.0504617	-0.0349243	-0.0424648	-0.0266521	-0.0384136	-0.0416142	-0.0463472	-0.0266036	-0.042341	-0.039786	-0.036393	-0.0300038	-0.0294086	-0.0183771	-0.0348482	-0.0131509	-0.0267936	-0.035222
184	Txk	5	0.0914233	-0.0114478	-0.00282268	-0.0132942	-0.00996831	-0.0103245	-0.00578953	-0.0177528	-0.0124876	-0.00743381	-0.0167457	-0.00310881	-0.00460077	-0.0167961	-0.0282422	-0.0170617	-0.0182257	-0.0176458	-0.0148669	-0.0206476	-0.0165816	-0.0161725	-0.0166066	-0.0114118	-0.00970745	-0.00523751	-0.00848078	1	-0.013103	-0.0132423
185	Wdfy4	5	1	-0.0338291	-0.0294561	-0.0233349	-0.027274	-0.028489	-0.0276595	-0.0239513	-0.0261038	-0.0219203	-0.0195144	0.873461	-0.0252938	-0.0268548	-0.0291778	-0.0263444	-0.0331894	-0.0333803	-0.0370767	-0.0201624	-0.0370862	-0.0347579	-0.0381062	-0.032324	-0.0275987	-0.0344994	-0.0319629	-0.00945054	-0.0347678	-0.0262078
186	Zeb2	5	0.0567051	-0.0804427	-0.0700027	0.00164083	-0.0552027	-0.0851829	-0.0839696	0.711951	0.763399	-0.0652549	-0.059374	1	-0.0245489	0.278841	0.434746	0.168305	0.45874	-0.0790656	-0.101765	-0.0247974	-0.0969809	-0.0908002	-0.0918531	-0.0816162	-0.0326753	-0.0811665	-0.0708735	-0.043986	-0.085838	-0.0366237
187	Zfp831	5	1	-0.0394163	-0.039943	-0.0264448	-0.0291095	-0.0373751	-0.03502	-0.0327352	-0.0382353	-0.027409	-0.0204642	0.0163966	-0.0405761	-0.0335801	-0.0472234	-0.039406	-0.0356246	-0.0357425	-0.0440131	-0.0344787	-0.0414238	-0.0421	-0.0398555	-0.0293737	-0.0433756	-0.0344933	-0.0340804	0.9384	-0.0350449	-0.0307862
188	Ace2	6	-0.00511573	0.0134681	0.0159872	0.0137308	-0.0164711	0.0449863	1	-0.0228674	-0.0313641	-0.027576	-0.0183647	-0.021426	-0.0264958	-0.0228975	-0.0382331	-0.0115394	-0.0347416	0.0146193	-0.0441676	-0.024899	-0.0432492	-0.0251563	0.0461336	0.00648249	-0.0130151	-0.0210727	0.00949992	-0.0101885	-0.0116794	-0.0243979
189	Agtr1a	6	-0.0199765	-0.0219013	-0.0171548	0.00551146	-0.0127588	0.000676124	1	0.0578494	-0.00971557	-0.0213045	-0.0193349	-0.0212391	0.00539109	0.110129	0.0167142	0.010732	0.200613	-0.0217845	-0.0265898	-0.00631661	-0.0272001	-0.0231478	-0.0231754	-0.0235496	-0.00468739	-0.0192126	-0.0155527	-0.0222561	-0.0161418	-0.0174896
190	Dach1	6	-0.113072	-0.131918	0.0157691	0.0222702	-0.0181902	1	0.463911	0.371705	-0.13117	-0.12617	-0.125588	-0.110822	-0.139649	-0.0350138	0.281595	0.0333496	0.056128	0.136281	-0.126145	-0.207598	-0.230162	-0.152956	-0.136303	0.118308	0.0227172	-0.0182626	-0.0431411	-0.134328	-0.0297704	0.147202
191	Ddc	6	-0.0332211	0.0195351	-0.0211921	0.028064	-0.0331877	1	0.492233	-0.0478615	-0.0527496	0.032459	-0.0387578	-0.0455357	-0.0743491	-0.0233419	-0.0780398	-0.0543808	-0.0976918	0.038427	-0.101516	-0.0749689	-0.0949151	0.0346196	0.0853103	0.0159867	-0.0920294	-0.00887429	-0.021555	-0.0165807	0.0098506	-0.0360246
192	Gcg	6	-0.0100077	-0.0138937	-0.0192328	-0.00286115	-0.0117904	0.000988052	1	-0.00862485	-0.0114329	-0.0290881	-0.00505893	-0.00432327	-0.014252	-0.00843699	-0.0335701	-0.00422712	-0.0283507	-0.00663074	-0.00567854	0.0362845	-0.0109633	-0.00899294	-0.0226499	-0.0178054	0.0235841	-0.0220168	-0.00417453	-0.00272046	0.0144191	-0.00739571
193	Isl1	6	-0.0179412	-0.0199161	-0.0147821	0.00117411	-0.0115371	-0.0119065	1	0.0774453	-0.0200649	-0.0139242	-0.0166754	-0.0187945	0.429478	0.0190794	-0.031056	-0.0089621	-0.0281383	-0.01983	-0.0261816	-0.00828691	-0.0247407	-0.020866	-0.0182354	-0.0202186	-0.00701389	-0.0200375	-0.0157563	-0.0187398	-0.0193192	-0.0174362
194	Itpr1	6	0.213316	-0.23915	-0.0213903	-0.0459584	0.145332	0.261442	1	0.0643024	0.0833508	-0.0265818	0.17493	-0.00288983	0.043966	0.226772	-0.0705371	-0.121274	-0.114992	-0.225315	0.337656	-0.175104	-0.0586738	-0.29941	-0.243073	0.0976389	0.113909	0.159329	-0.00100008	0.0598858	-0.139266	0.338522
195	Ptprn2	6	-0.188893	-0.307543	0.0423815	-0.103449	0.469541	0.765931	1	-0.218375	-0.17951	0.0255567	-0.171829	-0.166205	-0.298017	-0.197398	0.390242	-0.00294707	0.451808	-0.365502	0.592072	-0.129854	0.553212	-0.368207	-0.274968	0.191787	0.252952	0.292188	0.175011	-0.0800279	-0.172121	-0.159951
196	Pyy	6	0.00882476	-0.00559489	-0.0355772	0.00262522	-0.0130936	-0.00211852	1	-0.00314813	-0.0136307	-0.00345673	0.0105587	-0.00581984	-0.0201652	-0.00722719	-0.0316065	-0.00632015	-0.0281053	-0.0026294	-0.0201076	0.0326683	-0.0119835	-0.0129635	-0.00585285	-0.0178604	-0.00965003	-0.0269884	-0.0238442	-0.00486445	-0.00623975	0.0016438
197	Rapgef4	6	0.131653	0.0729236	0.178552	0.0156379	-0.0326971	0.276645	1	-0.0837982	-0.0561108	-0.0851722	-0.0870345	-0.0854359	-0.0953986	-0.0685606	0.237087	-0.00812912	0.391459	-0.0114949	-0.14165	-0.0969992	-0.125284	0.190996	-0.0877314	0.0116514	0.00896753	0.14631	0.190998	0.00677185	-0.0365023	0.607684
198	Runx1t1	6	-0.0504241	-0.0544881	-0.0441251	0.00446899	-0.033379	1	0.485625	0.221417	-0.0549846	-0.054443	-0.04789	-0.0508818	0.670104	0.399242	-0.0704345	-0.00595723	0.0804226	-0.0557015	-0.0683871	-0.0292173	-0.068252	-0.0623856	-0.0630248	-0.0566701	-0.0313833	-0.053079	-0.0420265	-0.0507312	-0.030972	-0.00819399
199	Slc6a19	6	-0.0235706	-0.00874395	0.0369479	0.00261433	-0.0109096	0.0280472	1	-0.024755	-0.0233353	-0.0147817	-0.022849	-0.0235594	-0.0287926	-0.0228367	-0.026811	0.314589	0.00184466	-0.0238434	-0.0244189	-0.0188254	-0.0265814	-0.0207868	-0.0241489	-0.0246924	-0.0269726	-0.018768	-0.00388443	-0.0126966	-0.00405908	-0.0198212
200	Vwa5b2	6	-0.0180855	-0.0229249	-0.0225854	0.00454789	-0.0122609	0.674058	1	-0.0222815	-0.0238702	-0.026004	-0.0199567	-0.0201231	-0.0235846	0.0133006	0.225422	0.059698	0.0887503	-0.021131	-0.0264388	-0.00913106	-0.0259458	-0.025864	-0.0271008	-0.0236488	-0.0138702	-0.0227811	-0.0174322	-0.0208988	-0.0114768	-0.0242979
201	Wif1	6	-0.0243491	-0.0198297	-0.0175573	0.00474605	-0.0101396	1	0.0241172	-0.0143648	-0.0150174	-0.0288785	-0.0185385	-0.0265916	-0.0196851	-0.0197583	-0.0408765	-0.00766246	-0.0343585	-0.0186841	-0.0127256	-0.00684601	-0.0243624	-0.0216773	-0.0309192	-0.0196853	-0.0123788	-0.0177041	-0.00945955	-0.0209888	-0.00617604	-0.0229206
202	Add2	7	-0.0108494	-0.0169558	-0.0255665	0.0168618	-0.00401887	0.127481	0.121786	-0.0156888	-0.0123693	-0.0202361	-0.00975143	-0.0174219	-0.0150538	-0.0151999	0.791334	0.466234	1	-0.0122855	-0.0161405	-0.0089885	-0.015738	-0.0190469	-0.0204711	-0.0155044	-0.0159589	-0.0182747	-0.00828024	-0.0117531	-0.0152781	-0.00981218
203	Adrbk2	7	-0.0819353	-0.119155	0.0130628	-0.0113735	0.121362	0.247967	0.0511808	0.067288	0.0103261	-0.0826798	-0.085588	0.285087	-0.0974776	-0.0472954	1	0.404722	0.918732	-0.13814	0.238242	-0.0347846	0.0230915	-0.145648	-0.113724	0.018834	0.104027	0.13084	0.0304103	-0.024939	0.154755	-0.0765638
204	Cacna1a	7	-0.050053	-0.0780972	-0.0344492	0.0147485	-0.00296716	0.727809	1	-0.0224337	-0.0416145	-0.062255	-0.0518507	-0.0494618	0.219973	-0.0150496	0.746332	0.173026	0.624917	0.0129297	-0.0657508	-0.0766305	-0.0747533	-0.0268494	-0.0312811	0.0316426	-0.0108582	-0.00606884	-0.0306618	-0.0485201	0.221864	-0.0274252
205	Cacna1e	7	0.194918	0.0691075	0.0429545	0.00967447	-0.011839	-0.0359208	-0.0432239	-0.0285033	-0.0366586	0.053315	-0.0156575	-0.00232284	-0.0375116	0.279892	0.393313	0.106555	1	-0.0414474	-0.0482095	-0.0257179	-0.0324099	-0.0206107	-0.0375605	-0.0445423	-0.0473731	-0.0109207	0.0194812	-0.0286834	-0.0388932	-0.0328328
206	Cacna2d1	7	-0.101112	-0.104816	-0.0655167	0.0176116	-0.0367803	0.859139	0.717861	0.281075	0.0466398	-0.104014	0.0400242	-0.089731	0.391126	0.662069	0.986347	0.38903	1	-0.0824266	-0.0957876	-0.054172	-0.124723	-0.115069	-0.123964	-0.0724358	-0.0325074	-0.070635	-0.0570026	-0.0955156	-0.068909	-0.0861485
207	Chrm2	7	-0.0374459	-0.0537832	-0.060964	0.0157925	-0.0269705	-0.0557786	-0.0576185	-0.0380371	-0.0460379	-0.0512713	-0.0354856	-0.0405923	0.081625	0.68276	0.980979	0.121202	1	-0.0449044	-0.0619702	-0.0188524	-0.0589015	-0.0574735	-0.058835	-0.0527202	-0.036762	-0.0579017	-0.0436038	-0.0422816	-0.0542479	0.225619
208	Clip4	7	-0.0489801	-0.0585925	-0.0636178	0.0154168	-0.0359102	-0.0696915	-0.0564124	0.130718	0.229892	-0.0643952	-0.0520514	-0.0438504	0.361509	0.526119	0.651223	0.402611	1	-0.0523054	-0.0699331	-0.0148015	-0.0707081	-0.0619988	-0.0692604	-0.0618558	-0.0345835	-0.057828	-0.0431999	-0.0550676	-0.0756245	-0.0512445
209	Cnr1	7	-0.00844784	-0.0139076	-0.0291736	0.0154036	-0.00186393	-0.0147402	-0.0136555	-0.0109556	-0.00787967	-0.0241307	-0.00691073	-0.00869492	-0.00337275	-0.00553661	0.599304	0.695137	1	-0.00643919	-0.0103288	0.00962371	-0.0118187	-0.0128126	-0.0213245	-0.0146664	-0.0132073	-0.0148869	-0.00521432	-0.00887711	-0.00612296	-0.00447848
210	Cxxc4	7	-0.0314706	-0.0400656	-0.0121837	0.0109049	0.014271	0.353411	1	-0.0257169	-0.0194379	-0.038049	-0.0273307	-0.0313609	-0.0353509	-0.0300031	0.541545	0.313996	0.953418	-0.0408908	0.0196706	-0.0110293	-0.00935406	-0.0444816	-0.0419332	-0.0157465	0.0136083	0.0132941	-0.00536713	-0.0236842	-0.0253926	-0.0150036
211	Dpyd	7	-0.146634	0.109803	0.284096	0.0474405	0.0173319	0.0597639	0.153185	-0.13152	0.225333	-0.0992571	-0.147512	-0.165897	-0.188789	-0.0665813	0.6527	0.14816	1	0.0393077	-0.139634	-0.198063	-0.149975	0.212946	-0.0306655	0.0724612	0.00682163	0.233548	0.249114	-0.124289	-0.152201	-0.146381
212	Efna5	7	-0.0541857	-0.0594027	-0.0413869	0.0141727	-0.0335009	-0.0637564	-0.0702345	0.189377	0.396139	-0.0573903	0.0074607	-0.0558312	1	0.43076	0.851931	0.151606	0.922772	-0.0586426	-0.0764847	-0.0284369	-0.0749616	-0.0668511	-0.0679184	-0.0594871	-0.0217855	-0.0530429	-0.0428802	-0.0541419	-0.0640238	0.157644
213	Etv1	7	-0.0173898	-0.0223539	-0.0195222	0.00733195	-0.0143424	0.0158537	0.827855	0.0437494	0.10449	-0.0243096	-0.00991442	0.0762947	0.00242137	0.043454	1	0.135772	-0.00155909	-0.0190542	-0.0279585	0.00397935	-0.0262034	-0.0238886	-0.0265429	-0.0238502	-0.00431167	-0.0210469	-0.0181912	-0.0184824	-0.00438607	-0.00762069
214	Gm17276	7	-0.0417676	-0.0487482	-0.0339591	0.0144644	-0.0221778	1	0.590842	0.0122761	0.0149606	-0.0427458	-0.0415945	0.0638451	0.184435	0.0935564	0.756521	0.162063	0.81549	-0.0385344	-0.0564019	-0.0307442	-0.0567897	-0.0494624	-0.0496602	-0.0384632	-0.0246768	-0.0350893	-0.0285916	-0.0329043	-0.0333858	-0.0260966
215	Kcnd3	7	-0.0400825	-0.0509468	-0.0380331	0.0140075	-0.0262836	-0.0539897	-0.0507878	0.00734532	0.0176076	-0.0463621	-0.0377376	-0.045592	0.450062	0.561325	1	0.0958625	0.839242	-0.0462217	-0.0634452	-0.0187218	-0.0629244	-0.0551105	-0.0528354	-0.0457426	-0.0189018	-0.0471959	-0.0387676	-0.0421305	0.413142	-0.0419136
216	Lrrtm3	7	-0.025042	-0.028091	-0.016103	0.0154454	-0.0125001	-0.0270481	-0.0113563	0.0172951	0.363062	-0.0247594	-0.0236021	-0.0267742	0.0172536	0.201205	1	0.0450868	0.918364	-0.0280163	-0.0364477	-0.0137976	-0.0364576	-0.0320016	-0.0303908	-0.0271747	-0.00517251	-0.0227809	-0.0195131	-0.0268537	-0.00505961	-0.0211185
217	Pcsk2os1	7	-0.0207518	-0.0267019	-0.0269921	0.0248309	-0.00581045	-0.0268097	-0.0266232	-0.027709	-0.0314946	-0.0293005	-0.0240657	-0.0198435	-0.029082	-0.0254925	0.778707	0.652318	1	-0.0234379	-0.0301834	-0.0119194	-0.030124	-0.0274898	-0.0292344	-0.0237542	-0.0173816	-0.025539	-0.0141659	-0.0141536	-0.0260259	-0.021409
218	Peg3	7	-0.0257623	-0.0351568	-0.0385238	0.0185079	-0.0153737	0.374232	0.591148	0.0479643	0.370821	-0.0470151	-0.020536	-0.0288001	0.0536688	0.00474384	1	0.496364	0.940482	-0.0292985	-0.0367871	0.00710279	-0.0384196	-0.0362747	-0.0460995	-0.037576	-0.00753893	-0.0396614	-0.0264561	-0.0247424	-0.0223788	-0.00929727
219	Prph	7	-0.00503891	-0.0174221	-0.0429766	0.0167794	-0.00349694	-0.014353	-0.0116492	-0.00843881	-0.00159068	-0.0368905	-0.000776072	-0.00802905	0.0124783	-0.00831186	0.92632	0.837259	1	-0.00575404	-0.0119002	0.0223707	-0.0123006	-0.0147434	-0.0274274	-0.0207074	-0.0155538	-0.0268097	-0.00974101	-0.00761098	-0.0118134	-0.00794182
220	Ptprr	7	-0.173972	0.628611	0.55529	-0.0177051	0.250475	-0.107326	-0.193518	0.159532	-0.162057	0.629286	-0.16252	-0.15288	-0.240264	-0.107558	1	0.0484098	0.692922	-0.253786	-0.012868	-0.131541	0.433318	-0.174633	-0.246005	-0.118497	-0.146167	0.0595713	0.454588	-0.103113	-0.171055	0.00104904
221	Rmst	7	-0.0184477	-0.022039	-0.0111356	0.0164187	-0.00608313	-0.0164689	0.602945	-0.0172694	-0.02235	-0.0223423	-0.0179964	-0.0208895	0.00438646	-0.00716109	1	0.0382158	0.585417	-0.0199364	-0.0256842	-0.00733936	-0.0253918	-0.0235092	-0.0232814	-0.0195923	-0.00483436	-0.015436	-0.0124605	-0.0188595	-0.0216879	0.0110101
222	Slc26a4	7	-0.0152711	-0.0103041	-0.00680006	0.00939249	-0.00418814	0.326623	0.13812	-0.0171119	-0.0155517	-0.00658711	-0.015074	-0.0151877	-0.0162859	-0.0167803	0.182305	0.0269771	1	-0.0144784	-0.0186748	-0.00931646	-0.0181041	-0.0167419	-0.0168777	-0.0143961	-0.0104256	-0.0131569	-0.00546687	-0.0118587	-0.0124426	-0.0153621
223	Slc7a8	7	-0.0578783	-0.0606748	-0.0801675	0.0405466	-0.051502	0.00457928	-0.0199174	-0.052689	-0.0333661	-0.0717874	-0.0678417	0.342581	-0.000796388	0.693285	0.925962	0.343409	1	-0.0104935	-0.127112	-0.0349666	-0.128323	-0.0465245	0.153785	-0.0266306	-0.0307395	-0.0802041	-0.0464656	-0.0288024	-0.0872535	-0.0769435
224	Snap25	7	-0.0152929	-0.0222603	-0.0303125	0.0155491	-0.00716508	0.633331	0.307808	-0.0226892	-0.0175081	-0.0338955	-0.0152629	-0.0136817	-0.0228798	-0.0201589	0.789893	0.384832	1	-0.0166205	-0.019493	0.00273478	-0.0236699	-0.026299	-0.0320716	-0.0220243	-0.0104514	-0.0248407	-0.0137506	-0.0163088	-0.00922339	-0.0159517
225	Spock2	7	-0.00835276	-0.0240925	-0.0357454	0.0156474	0.000640081	0.0177804	0.0470914	-0.00665117	0.00868347	-0.0314794	-0.00626946	-0.0140862	0.593911	-0.0109513	0.802762	0.698269	1	-0.0152592	-0.0119594	-0.00116096	-0.0186152	-0.024543	-0.0285267	-0.0164111	-0.0217529	-0.0212289	-0.00848137	0.0148525	-0.0138438	0.00681783
226	St6galnac5	7	-0.00938523	-0.0441448	-0.0327098	0.0111492	-0.0190175	-0.0415741	-0.0399433	0.534628	-0.0243588	-0.0409873	-0.033446	0.0143607	0.00327475	0.0288494	0.842563	0.0592353	1	-0.0410283	-0.0517966	-0.0209312	-0.0538504	-0.0458513	-0.0432741	-0.0420664	-0.0197109	-0.0420936	-0.0318139	0.0772831	-0.0423418	-0.0256943
227	Svil	7	-0.0271954	-0.0855134	-0.0158451	0.0111585	-0.0307716	-0.102027	-0.00343695	0.0397969	0.0157169	-0.106007	0.0410187	0.112294	0.24292	1	0.683143	0.0554559	0.638314	-0.0831746	-0.0987164	-0.0789825	-0.123368	-0.148843	-0.158209	-0.0641962	-0.0127207	-0.0570129	-0.00085139	0.125066	0.396265	0.23416
228	Abca8a	8	-0.0311515	-0.0350733	-0.0247545	0.00550046	-0.024409	-0.0386192	-0.0394478	0.435692	1	-0.028568	-0.0307845	-0.0287438	-0.00961644	-0.0188336	-0.0419455	-0.000738621	-0.0386882	-0.0353379	-0.0441033	-0.0171412	-0.0429416	-0.0390872	-0.0401969	-0.0371792	-0.00771372	-0.0302809	-0.027695	-0.031162	-0.0360894	-0.0289147
229	Art3	8	-0.0364059	-0.0467575	-0.0352286	0.00968198	-0.021635	-0.051361	-0.0579105	0.1091	1	-0.0417448	-0.0433452	-0.0311622	-0.0218158	0.353768	-0.0476004	-0.0189803	-0.0332365	-0.0453097	-0.0490344	-0.020866	-0.0432705	-0.0531572	-0.0500362	-0.0440739	-0.0164426	-0.04403	-0.0386604	-0.0331534	-0.0487139	0.00705214
230	Gm10863	8	-0.0111636	-0.0223882	-0.00652349	0.00496389	-0.00797649	-0.0181068	-0.0194137	-0.0214375	1	-0.0147349	-0.0184363	-0.00213118	-0.0211511	-0.0229923	-0.0334302	8.05747e-06	-0.0207067	-0.0231256	-0.0201687	-0.0103673	-0.0251162	-0.0242592	-0.0207216	-0.0160768	0.00181892	-0.0111869	-0.0166034	-0.00522862	-0.0212427	-0.0177339
231	Plce1	8	-0.173351	0.27983	0.00262364	0.105295	-0.0942187	-0.188834	-0.153025	-0.0873729	1	0.213279	0.312678	-0.194828	0.185761	-0.021733	0.456537	-0.0757101	0.642055	0.168027	-0.462824	-0.376331	-0.417821	0.286394	0.257901	0.103966	-0.383775	0.130511	0.0941974	-0.255041	-0.28532	-0.1869
232	S1pr3	8	-0.00411813	-0.0301898	-0.0148216	0.00654307	-0.0217687	-0.0370638	-0.03989	0.0445793	1	-0.0303835	-0.0289411	-0.0253759	-0.00509855	0.032658	-0.00707229	0.0345793	-0.00180317	-0.0345629	-0.0436938	-0.00849178	-0.0441654	-0.0363398	-0.0362726	-0.0335714	-0.0046145	-0.0308187	-0.0278895	0.0371272	-0.0374577	-0.0248037
233	Sorbs1	8	-0.151828	0.243871	0.253514	0.0143508	0.0375493	0.00183713	-0.0729981	-0.0144586	0.95823	0.153417	-0.0146186	-0.1682	-0.0552445	1	0.0821584	0.0521142	0.0814115	-0.191193	-0.181135	-0.142256	0.0503081	-0.0622537	-0.170434	-0.148674	-0.110859	0.0509198	0.267788	-0.0794333	-0.136156	0.0648053
234	Adgrg3	9	-0.0389091	-0.0538338	-0.0518669	-0.0246515	-0.0193351	-0.00101948	-0.00901258	-0.0399887	-0.0182205	-0.0428814	1	-0.0370576	-0.0445656	-0.0366208	-0.0678088	-0.0352224	-0.0672793	-0.0509717	-0.0255625	-0.0365495	-0.0397377	-0.0574085	-0.0537886	-0.0322251	-0.0336558	-0.0235344	-0.0212659	-0.0205349	-0.0422372	-0.00266437
235	Arhgef15	9	-0.0331394	-0.0326508	-0.0371526	-0.0128677	-0.0282652	0.0228506	-0.0247327	-0.0100145	-0.0265757	-0.0306862	0.329286	-0.0315779	-0.0336381	-0.0353426	0.0523543	0.0604156	0.277539	-0.0334812	-0.0457507	-0.029377	-0.0417379	-0.040155	-0.0415434	-0.0371575	-0.0315058	-0.0363524	-0.0258693	-0.0329401	-0.0320868	1
236	Btnl9	9	-0.0462508	-0.0565875	-0.062994	-0.0272873	-0.0430475	-0.0498548	-0.059396	-0.0564641	-0.0505602	-0.0523498	1	-0.0463177	-0.0526476	-0.0483148	-0.0100089	-0.0434532	-0.0672737	-0.0526338	-0.0631288	-0.0455169	-0.0609288	-0.0596667	-0.0649489	-0.0521809	-0.0576202	-0.0509815	-0.0469472	-0.052696	-0.0624642	0.0525828
237	Cp	9	-0.00680684	-0.0511326	-0.0563549	-0.0221502	-0.0391475	-0.0453783	-0.0468007	0.0070754	-0.037504	-0.0406116	1	0.134862	-0.0309116	-0.0338133	-0.0396262	-0.0249399	-0.0407442	-0.0352693	-0.0568365	-0.0440012	-0.0580376	-0.0533883	-0.0461028	-0.0375995	-0.0470329	-0.0517827	-0.0489197	-0.0314596	-0.0478663	0.0556262
238	Dtx1	9	0.274778	-0.0571782	-0.0722377	-0.0250121	-0.0480561	-0.0543522	-0.0501919	-0.0424692	-0.0291266	-0.0555331	1	-0.0395755	-0.0501404	-0.0205506	0.0427169	0.0718632	-0.0257049	-0.054605	-0.0606663	-0.0323753	-0.0588005	-0.0617274	-0.0619753	-0.0621326	-0.0541504	-0.0616771	-0.0520919	0.372501	-0.0503072	-0.0354731
239	Fmnl2	9	-0.115786	-0.151035	-0.0916191	-0.0126195	-0.099253	0.172532	0.244378	0.630303	0.597508	-0.129921	1	0.388971	-0.0309909	0.285435	0.402782	0.189903	0.420562	-0.0432104	-0.215781	-0.137511	-0.208116	-0.174145	-0.173448	-0.0703032	-0.0677384	-0.134717	-0.123457	-0.123732	-0.0873927	0.193594
240	Galnt18	9	-0.0644046	-0.0705825	-0.0660438	-0.0229491	-0.052335	-0.0112896	0.0136719	-0.0178121	0.256904	-0.0540737	1	-0.0652027	0.355059	0.186026	3.55342e-05	-0.0225766	-0.0819115	-0.0686863	-0.0870373	-0.054139	-0.0829425	-0.0630777	-0.0506936	-0.0610928	-0.0578113	-0.057323	-0.0552251	-0.0678633	-0.0691243	0.355119
241	Kank3	9	-0.0354111	-0.0592011	-0.0577843	-0.0234489	-0.0370242	-0.0503202	-0.047415	-0.0277443	-0.0334529	-0.0521693	1	-0.0167191	0.0321597	-0.0405951	0.0692361	-0.0122077	0.0271889	-0.0515289	-0.0571594	-0.0313176	-0.0547174	-0.0610527	-0.0529857	-0.0501658	-0.0486264	-0.0541422	-0.0494315	-0.0466474	-0.0335842	0.661592
242	Ldb2	9	-0.091877	-0.102908	-0.0786144	-0.0196638	-0.0744355	-0.109548	-0.120724	0.116321	0.614053	-0.0838644	0.77651	-0.0952562	0.0532105	0.62167	0.110838	-0.0412355	0.216265	-0.105194	-0.125619	-0.0654893	-0.122733	-0.112997	-0.111515	-0.103018	-0.0545342	-0.0928272	-0.0878691	-0.0956218	-0.110344	1
243	Nxn	9	-0.0557163	-0.148346	-0.0714671	-0.0336688	-0.0112793	-0.0357181	0.0152184	0.0383543	0.272903	-0.112558	1	-0.0730073	0.2738	0.551771	0.50451	0.0541291	-0.0850317	-0.143612	-0.00166934	-0.0775615	-0.134292	-0.165949	-0.147808	-0.0681408	-0.0256676	-0.039059	-0.0681108	-0.0334779	-0.121001	0.43757
244	Pald1	9	-0.0469023	-0.0669828	-0.0605396	-0.0234914	-0.0420599	-0.0597313	-0.0629096	0.063115	0.0588343	-0.0523572	1	0.098864	0.107306	0.0360505	0.321868	0.0842572	0.132584	-0.0623331	-0.0570045	-0.0482801	-0.0680172	-0.0724851	-0.0724888	-0.057869	-0.0404663	-0.0533656	-0.0533633	-0.0527623	-0.0692881	0.225117
245	Prex2	9	-0.0708025	-0.0773136	-0.0639635	-0.0221448	-0.0534226	0.161245	0.00726108	0.373879	0.524434	-0.0700889	0.760713	-0.0693792	-0.0561828	-0.0520078	-0.0103711	-0.0404688	-0.0538187	-0.0771038	-0.0861699	-0.04468	-0.0849607	-0.0832154	-0.0842889	-0.0771543	-0.05005	-0.0713757	-0.0656837	-0.0696858	-0.0713054	1
246	Prox1	9	-0.0514509	-0.0572341	-0.050772	-0.0218313	-0.035708	0.214694	0.390729	-0.0463244	-0.050317	-0.0505242	1	-0.0503818	-0.043622	0.0229708	-0.0762741	-0.0428046	-0.0780012	-0.0600066	-0.0415283	-0.0259033	-0.0535189	-0.06473	-0.0644494	-0.050304	-0.0358879	-0.0477408	-0.0413597	-0.0509863	0.213293	-0.0366744
247	Radil	9	-0.0702585	-0.0780241	-0.0672272	-0.0198838	-0.0482478	-0.0671783	0.0158259	0.3458	-0.0272017	-0.0683381	1	-0.00155936	-0.0351237	0.0492857	0.194692	0.100736	0.32481	-0.0814472	-0.0903246	-0.0660075	-0.0875989	-0.0878551	-0.0883357	-0.0793158	-0.0627724	-0.073563	-0.0617052	-0.0838657	-0.0829549	-0.0204064
248	Rhoj	9	-0.0863478	-0.105752	-0.0927466	-0.0244977	-0.0732049	-0.10517	-0.114116	0.459842	0.0985046	-0.0832927	1	-0.0525189	0.190738	0.438082	-0.128152	-0.0489419	-0.137585	-0.102371	-0.115033	-0.0496751	-0.117399	-0.113758	-0.116594	-0.100755	-0.0673035	-0.0987024	-0.0862857	-0.0925841	-0.0998568	0.559171
249	S1pr1	9	0.400745	-0.0586127	-0.0719777	-0.0356468	-0.054016	-0.0655406	-0.0552065	-0.0510483	-0.0515172	-0.0462292	0.828576	0.073332	-0.0653812	-0.0454393	-0.0694511	-0.0517166	-0.0807736	-0.0622251	-0.0687347	-0.043876	-0.0672884	-0.062534	-0.0715416	-0.0645021	-0.0609186	-0.069195	-0.0572871	0.257729	-0.0662468	1
250	Slfn5	9	-0.00888087	-0.0449167	-0.0444208	-0.0189319	-0.0379832	-0.043771	-0.0497094	0.0463144	-0.0479825	-0.0362715	0.475107	0.204067	-0.0114661	-0.0338029	-0.0481579	-0.0342753	-0.0745067	-0.0521497	-0.0565507	-0.0317966	-0.0540636	-0.0502554	-0.0543035	-0.0495018	-0.039536	-0.048098	-0.0339077	0.00272948	-0.0357896	1
251	Timp3	9	-0.0558103	-0.0407322	-0.126623	-0.00864356	-0.0761747	-0.0177117	-0.0829081	0.122666	0.479872	-0.00727294	1	-0.0671218	0.23846	0.145311	0.411615	0.126539	0.276218	-0.0574357	-0.115718	-0.0286443	-0.120726	-0.108009	-0.0856007	-0.0891282	-0.0952428	-0.119017	-0.0962466	-0.0840292	-0.104578	0.457458
252	Tnfaip8l3	9	-0.0561349	-0.0673627	-0.0628216	-0.0245647	-0.0513696	0.00390511	-0.0688077	-0.0471601	-0.0536005	-0.0611425	1	0.0116149	0.188243	0.210636	-0.0468972	-0.0155051	-0.0655792	-0.0631757	-0.0784185	-0.0563151	-0.0745373	-0.0690481	-0.0731341	-0.0627212	-0.0501079	-0.0673954	-0.060055	-0.0600084	-0.0683874	-0.0502463
253	Wipf3	9	-0.0666606	-0.0158174	0.0174655	-0.0208938	-0.0241187	-0.0551513	-0.0729813	-0.0638315	-0.0281605	-0.0705114	1	-0.0661182	0.283554	-0.0618402	-0.0413765	-0.0522722	-0.0843621	-0.0660406	-0.0261194	-0.0540865	-0.0838955	-0.00715902	-0.0746988	-0.0357836	-0.0188767	0.0427959	0.0472296	-0.0489636	0.0113895	0.180956
254	Bnc1	10	-0.0132977	-0.0139201	-0.0126219	-0.000583959	-0.00538529	-0.0129656	-0.0155475	-0.0159803	-0.015769	-0.0122287	-0.011186	-0.0153355	1	-0.0154307	-0.0220038	-0.0100244	-0.0150378	-0.0141645	-0.0181186	-0.0110185	-0.0189399	-0.0147379	-0.0162218	-0.0134922	-0.0127623	-0.0119434	-0.00742835	-0.0127796	-0.0137794	-0.0138821
255	Bnc2	10	-0.0400638	-0.0491386	-0.0420816	0.00636016	-0.0263085	-0.0528724	-0.0539977	0.313816	-0.0246986	-0.0457938	-0.040377	-0.0431377	1	0.439095	-0.0216611	0.0201978	0.943781	-0.0472245	-0.0607184	-0.0256046	-0.0602569	-0.0527182	-0.053784	-0.0471403	-0.0265014	-0.0441116	-0.0345341	-0.0446626	-0.049044	-0.0185192
256	Celf2	10	0.294868	-0.166691	-0.104679	-0.00846391	-0.0341858	0.257448	0.0355562	1	0.693021	-0.15068	0.0287436	0.344551	0.917252	0.494925	0.0238039	-0.0698027	0.185842	-0.142611	-0.114586	-0.100508	-0.15198	-0.155141	-0.219352	-0.091265	-0.0334538	-0.0435592	-0.0421384	0.429839	0.0678142	-0.108488
257	Fmo2	10	-0.0275504	-0.0446668	-0.0725337	0.00215848	-0.034106	-0.00846832	-0.0554071	0.489296	-0.0302439	-0.0518743	0.0304128	-0.0258457	1	0.155448	-0.0648938	-0.0371062	-0.0540171	-0.0383165	-0.0531652	-0.00910244	-0.047395	-0.0518079	-0.0577877	-0.05054	-0.0460125	-0.0596102	-0.0470209	-0.0344288	-0.050175	0.323423
258	Gas1	10	-0.00466878	-0.0176553	-0.0312595	0.00122561	-0.0109561	-0.0222198	-0.0201004	0.0317196	0.019732	-0.0204814	-0.00448638	-0.0136601	1	0.1205	-0.0232925	-0.000987229	-0.010287	-0.0122975	-0.0201357	0.00899303	-0.0205761	-0.0188594	-0.0264195	-0.0186171	-0.0175894	-0.0203892	-0.0157242	-0.0101331	-0.0187736	-0.0102255
259	Il16	10	0.164671	-0.0159473	-0.00287704	-0.00499045	-0.0178368	-0.0220753	-0.0102177	0.0234663	0.061682	-0.0208577	0.00146994	0.385695	1	-0.00666308	-0.0340597	-0.0143754	-0.0445853	-0.0216626	-0.0354774	-0.013728	-0.0336482	-0.013063	-0.0246112	-0.020167	-0.00946037	-0.0166167	-0.0044115	0.155229	-0.0133969	-0.00720444
260	Il18r1	10	0.136862	0.00498153	0.0868185	-0.012913	-0.0167651	-0.0291191	-0.0333835	-0.0412806	-0.0418182	-0.0414742	-0.0400043	0.00955014	0.964787	-0.0385434	-0.0231104	-0.0299707	-0.0499155	-0.0423253	-0.0460181	-0.0275588	-0.0486403	-0.0229835	-0.0524875	-0.0366369	-0.0243882	-0.00352236	0.0269204	1	-0.0347917	-0.0423961
261	Lvrn	10	-0.0125415	-0.0168407	-0.00709384	0.000253214	-0.00436614	-0.00983938	-0.0140414	0.0322458	-0.016393	-0.0119178	-0.00677784	-0.0145089	1	-0.0148024	-0.0119011	-0.00974169	0.103251	-0.0167674	-0.0176961	-0.0140912	-0.0215847	-0.0157353	-0.0173624	-0.0108749	-0.00667964	-0.00982555	-0.00685262	-0.0153768	-0.0143912	-0.0138081
262	Meis1	10	-0.0589618	-0.0744324	-0.0538952	0.00855569	-0.0443211	-0.0668087	-0.0881045	0.372312	0.140867	-0.0653594	-0.0243946	-0.0318303	1	0.769007	0.215555	0.0257659	0.580349	-0.074432	-0.0960021	-0.0354294	-0.0935881	-0.0840082	-0.0830186	-0.0742929	-0.0322534	-0.0700826	-0.0585454	-0.056243	-0.0787085	-0.00658945
263	Prss23	10	-0.0962425	0.205882	0.861243	0.00484076	-0.00232397	-0.0332985	-0.110199	0.0355826	-0.055891	0.100017	0.403168	-0.0900466	1	0.00220238	-0.195173	-0.149739	-0.212757	-0.0815334	-0.063615	0.0303302	0.00320975	-0.0826385	-0.194263	-0.120541	-0.109226	-0.0875006	0.163196	-0.0507158	-0.0658544	0.275586
264	Rora	10	-0.111175	-0.148725	-0.0862692	0.00543862	-0.0774947	0.692349	0.138582	0.706472	1	-0.129403	0.27603	-0.118393	0.49283	0.564233	0.472668	0.0999769	0.538569	-0.0824515	-0.18218	-0.0874758	-0.187551	-0.160881	-0.155289	-0.0974579	-0.0405324	-0.121913	-0.110514	-0.0479098	-0.117086	0.214164
265	Rspo1	10	-0.0101615	-0.0119429	-0.0142811	0.0012546	-0.00461008	-0.00843781	-0.010375	-0.000509878	-0.0100975	-0.011192	-0.00743862	-0.00937095	1	-0.0088304	-0.00502608	-0.00170983	-0.0113788	-0.0101611	-0.0132894	-0.00847854	-0.0135461	-0.0116356	-0.0132702	-0.0103551	-0.0106494	-0.0114958	-0.00593691	-0.0094681	-0.00859546	-0.0104171
266	Slpi	10	-0.00268701	-0.021894	-0.0373717	0.0011162	0.00753574	-0.00895741	-0.0167462	-0.0117757	-0.0119937	0.0878488	-0.00786987	-0.00808366	1	-0.0110628	-0.0181809	-0.0171296	-0.0211779	-0.0180234	-0.0197759	-0.00928156	0.0437449	-0.0230335	-0.0198145	-0.0145792	-0.0311821	-0.0236788	-0.0162607	-0.011207	-0.0210683	-0.012493
267	Sox6	10	-0.202486	0.0653824	0.269046	0.00626312	0.055919	-0.099412	-0.0225802	0.180047	0.425883	-0.108133	-0.179008	-0.188502	1	-0.0933326	-0.299193	-0.111435	-0.30469	-0.0633955	0.0197983	-0.139452	-0.22052	0.232874	-0.0949148	0.0651085	0.105139	0.31202	0.27412	-0.0995306	-0.0389104	-0.0736174
268	Tshz2	10	-0.330164	-0.497735	-0.194568	-0.026041	0.0640754	0.0402513	0.207706	0.819141	0.517727	-0.31743	1	-0.368936	0.713704	0.674493	0.374481	0.183917	0.964388	-0.052991	-0.0649425	-0.369077	-0.239371	-0.417079	-0.291713	0.0796702	0.0149154	-0.0791823	-0.156031	-0.361616	-0.325576	0.35187
269	Wt1	10	-0.00966085	-0.0102226	-0.0080479	-1.95188e-05	-0.00390576	-0.0101411	-0.0105552	0.0106511	-0.00936731	-0.00934025	-0.00815957	-0.0111165	1	-0.0104331	-0.00909639	-0.0075048	-0.00705044	-0.0102253	-0.0132526	-0.00875968	-0.0124745	-0.010267	-0.0115235	-0.0091698	-0.00764728	-0.0068229	-0.00502612	-0.0110302	-0.00951337	-0.00876921
270	Zfp521	10	-0.0741959	-0.0836898	-0.0665246	-0.0101663	-0.05642	-0.0889403	-0.0890295	0.371483	0.291905	-0.0701607	0.76677	-0.0433922	0.583436	0.138288	0.578129	0.0483556	1	-0.0853217	-0.103205	-0.0513894	-0.101134	-0.0928399	-0.0917878	-0.0844736	-0.0455865	-0.0761812	-0.0659303	-0.0777657	-0.0855988	0.595915
271	9530026P05Rik	11	-0.120963	0.324965	-0.0984225	0.00407554	-0.0729726	-0.133238	-0.0737306	0.62043	0.0595772	0.403536	0.143634	-0.10733	1	0.726652	-0.197235	-0.0829785	-0.0613082	-0.140832	-0.160066	-0.106281	-0.15419	-0.141828	-0.126693	-0.15379	-0.198302	-0.142603	-0.0561955	-0.124936	-0.149623	0.666465
272	Dnm3os	11	-0.0637159	-0.0653852	-0.0257156	-0.0052751	-0.0354563	-0.0644144	-0.0882417	1	-0.0341086	-0.0411646	0.0124913	-0.0658116	0.000388196	0.154465	0.0710638	0.00150493	0.102059	-0.0732324	-0.0918214	-0.0482009	-0.0926791	-0.0739002	-0.0756312	-0.0616479	-0.0178392	-0.0521383	-0.0468438	-0.0615874	-0.0691711	0.01519
273	Enpp2	11	-0.0385658	-0.0878051	-0.0821671	0.00578476	-0.0547487	-0.0934336	-0.0862979	0.287651	0.298935	-0.0789242	-0.0334909	-0.0571697	0.37307	1	-0.00566059	0.0187873	-0.0114929	-0.0764006	-0.105718	-0.0166471	-0.100025	-0.095853	-0.0925695	-0.0866231	-0.0471309	-0.0819875	-0.0769259	-0.0699001	-0.0949908	0.0337734
274	Fendrr	11	-0.0855509	-0.0903914	-0.0605574	-0.00130007	-0.0597002	-0.0975228	-0.114846	0.915863	-0.0881792	-0.0757707	-0.0797694	-0.0909727	0.0817709	1	-0.148871	-0.047399	-0.143199	-0.0981674	-0.123163	-0.0465337	-0.122069	-0.104851	-0.105476	-0.0937293	-0.0279778	-0.0831491	-0.0707362	-0.0866139	-0.0991453	0.174417
275	Frmd6	11	-0.0729163	-0.15195	-0.132013	0.00440251	-0.0840761	-0.116897	-0.135844	0.731726	0.539111	-0.123713	0.33894	-0.0616029	0.824198	1	-0.115171	-0.0777969	-0.0462869	-0.0994056	-0.171973	-0.0448663	-0.182859	-0.141461	-0.0941656	-0.0932825	-0.0571047	-0.13066	-0.111372	-0.0571092	-0.167786	-0.052469
276	Itga1	11	-0.0293742	-0.130494	-0.0791071	0.0110151	-0.0377704	-0.120277	-0.0674483	0.0258966	0.451261	-0.10423	0.0520715	-0.068213	-0.0577838	1	-0.16255	-0.0532189	-0.158996	-0.056748	-0.1104	-0.0937774	-0.113493	-0.124	-0.090545	-0.0402214	-0.0371443	-0.0754423	-0.0850127	0.371581	-0.122849	0.445076
277	Lpp	11	-0.206203	-0.21345	-0.00163056	-0.00757867	0.120579	-0.12933	-0.093143	0.130359	-0.312857	-0.120642	-0.19791	-0.191203	-0.00412452	1	-0.880074	-0.438885	-1.33325	-0.0388428	0.00102056	-0.62766	0.000820849	0.0426877	0.0288268	0.173727	-0.164457	0.237938	0.0475004	-0.113507	-0.318833	-0.262117
278	Lsp1	11	0.444715	-0.0951854	-0.104348	-0.0147483	-0.0753539	-0.0900713	-0.086723	1	-0.00619634	-0.0826406	-0.0490617	0.352543	0.0327044	0.53551	-0.112707	-0.0266465	-0.142112	-0.0859629	-0.124621	0.0226228	-0.115271	-0.10786	-0.109274	-0.104028	-0.0517274	-0.110168	-0.0893355	0.430873	-0.0945403	-0.0574367
279	Meis2	11	-0.086094	-0.099441	-0.0884168	-0.0119663	-0.0680616	-0.104904	-0.109949	0.388167	-0.0876899	-0.0886396	0.481703	-0.0897498	1	0.910837	-0.134437	-0.0569672	-0.123089	-0.100094	-0.122342	-0.0582838	-0.119595	-0.110142	-0.109727	-0.0998836	-0.0597889	-0.0947695	-0.080894	-0.095212	-0.102096	0.26765
280	Mrvi1	11	-0.0386361	-0.0598255	-0.0597946	0.00638743	-0.042616	-0.072215	-0.059178	0.189965	-0.0625297	-0.0592634	-0.0467022	-0.0319952	-0.00223171	1	-0.100064	-0.0432011	-0.10192	-0.0619763	-0.0807913	-0.0111836	-0.0779726	-0.0704829	-0.0791149	-0.0659197	-0.0262492	-0.0618771	-0.0497976	-0.0356496	-0.0729479	-0.0450253
281	Msrb3	11	-0.0834476	-0.101753	-0.0859053	-0.00622801	-0.0586519	-0.108977	-0.105257	0.324254	-0.0607162	-0.0926175	0.389017	-0.0808126	0.332062	1	0.0536626	-0.0122787	0.26842	-0.103649	-0.107889	-0.046426	-0.120477	-0.118082	-0.117579	-0.099732	-0.0459787	-0.0916952	-0.0834804	-0.0762177	-0.115753	0.386167
282	Pdgfra	11	-0.0359865	-0.0412471	-0.0290439	0.000759892	-0.0275174	-0.0422418	-0.054133	1	-0.0288786	-0.0272854	-0.0294377	-0.0299612	-0.00136568	-0.00943677	-0.0669708	-0.0147382	-0.0634538	-0.042392	-0.0553198	-0.00820889	-0.0546534	-0.0459135	-0.0509406	-0.0435824	-0.00595331	-0.0412651	-0.0318817	-0.0386841	-0.0475381	-0.0269526
283	Pdlim3	11	-0.0591272	-0.0719494	-0.08924	0.00600067	-0.0494154	-0.0807864	-0.0757181	0.0839691	-0.0271583	-0.0851672	0.129374	-0.0565494	0.286035	1	-0.0218987	-0.0271385	0.193606	-0.0661432	-0.082816	0.00389416	-0.0820417	-0.0789236	-0.0941206	-0.0829439	-0.0423931	-0.0830998	-0.0602835	-0.0485848	-0.0690308	-0.032466
284	Pdzrn3	11	-0.323815	-0.366678	0.0579767	-0.076449	0.324145	-0.153997	-0.183176	0.70548	-0.101375	-0.263677	-0.2871	-0.27396	0.193761	1	-0.399293	-0.0724739	-0.230289	-0.395805	0.558689	-0.198201	0.08716	-0.442698	-0.364801	0.0780079	0.268947	0.313449	0.131756	-0.172834	0.719571	-0.241884
285	Pgm5	11	-0.0520932	-0.0685618	-0.0760557	0.00107576	-0.0512992	-0.072615	-0.0802465	0.0146858	-0.0634026	-0.0670093	0.219205	-0.0575253	-0.0481105	1	-0.101102	-0.0411196	-0.0467919	-0.0635638	-0.086261	-0.0123806	-0.0817437	-0.0797149	-0.0832727	-0.0716888	-0.0435754	-0.0749868	-0.0556977	-0.0706042	-0.0693788	0.106187
286	Pla2r1	11	-0.0633592	-0.0719288	-0.053997	0.00727457	-0.0407984	-0.07619	-0.0810379	1	-0.0499323	-0.0637966	-0.0415174	-0.0585804	0.53915	0.408295	-0.0896196	0.0175792	-0.105114	-0.0708847	-0.0862389	-0.0352496	-0.0859342	-0.0791292	-0.0772893	-0.0681354	-0.0412145	-0.0659629	-0.0545231	-0.0658544	-0.012663	-0.0238857
287	Plcb1	11	-0.252015	-0.418291	-0.0427241	-0.122633	0.510938	-0.168283	-0.167009	0.0648435	1	-0.176753	-0.168753	-0.197448	0.296955	0.734433	-0.0155272	-0.168413	-0.0275036	-0.439053	0.419008	-0.206841	0.577744	-0.503439	-0.383336	0.142524	0.198681	0.202316	0.0907459	-0.164218	-0.267562	0.853352
288	Ppp1r12a	11	0.0166899	-0.0249736	0.228752	0.0185442	0.0491773	-0.0866516	-0.155487	-0.0428537	-0.161818	-0.0477837	-0.0696849	0.0121182	-0.0627736	1	-0.34354	-0.258626	-0.278068	-0.0583146	-0.26752	-0.450958	-0.122823	0.208811	0.0784125	0.104871	-0.247928	0.24007	0.149572	0.18104	-0.132777	0.195399
289	Ppp1r12b	11	-0.0580623	-0.184918	-0.0910254	0.0403594	0.0277925	0.0482923	0.0433855	0.166086	-0.00228545	-0.10503	-0.00903193	0.00826773	0.113798	1	0.258519	0.0432246	0.26415	-0.0426823	-0.118475	-0.252196	-0.14766	-0.0956154	-0.0703919	0.0545217	-0.115507	0.0176088	-0.0523105	-0.0435054	-0.0101994	-0.0233953
290	Rad51b	11	-0.0316372	-0.0539529	0.0429574	0.204169	0.0669037	-0.0223674	-0.0512017	1	0.0267023	0.0131844	-0.0543922	0.0195381	0.202427	0.0558005	0.143237	0.0685052	0.146294	-0.103388	-0.106354	-0.234636	-0.0501774	-0.0879621	-0.0314241	-0.0263989	-0.0543638	0.00537011	0.0264017	0.0147522	-0.0681646	-0.00605187
291	Rbpms	11	-0.0710501	-0.0969259	-0.0298146	-0.00845488	-0.0496546	-0.0434694	0.0508148	0.271786	-0.00665248	-0.111679	0.245896	-0.0430206	0.404309	1	-0.194795	-0.0734474	-0.18204	-0.10128	-0.114913	-0.0535909	-0.131714	-0.113208	-0.133988	-0.0861596	-0.0260071	-0.061597	-0.0359665	-0.00833185	0.1823	0.429991
292	Rbpms2	11	-0.043722	-0.0607649	-0.0688715	0.0105	-0.04302	-0.0733919	-0.0705387	0.0227919	-0.00539575	-0.0736365	-0.0381895	-0.0222064	0.00692349	1	-0.0886318	-0.051331	-0.0975969	-0.0504361	-0.0767539	-0.00746145	-0.0746079	-0.0582142	-0.0697014	-0.064771	-0.0257386	-0.0633234	-0.050866	-0.0423038	-0.0489659	-0.0171099
293	Rspo3	11	-0.0598006	-0.0721616	-0.0720306	-0.000793406	-0.0455927	-0.0755021	-0.0828751	0.05575	-0.0310529	-0.0742098	0.202906	-0.062055	0.0758038	1	-0.049215	-0.035187	-0.067876	-0.0667602	-0.0841861	-0.0279311	-0.0846524	-0.0815225	-0.0757142	-0.0718932	-0.0471276	-0.070253	-0.0592192	-0.0627337	-0.0830128	-0.0545574
294	Slc24a3	11	-0.0605438	-0.00895092	-0.117362	0.0300177	-0.0735509	-0.0637249	-0.0380587	0.143253	-0.055585	0.0172893	-0.0637905	-0.0704169	0.046527	1	-0.0661423	-0.038546	-0.112595	0.0195768	-0.203394	-0.125119	-0.198886	-0.0104942	0.131026	-0.00492887	-0.173121	-0.0646456	-0.0842206	-0.107211	-0.138944	-0.0739881
295	Sntg2	11	-0.04938	-0.05798	-0.0424217	0.00895236	-0.032812	-0.0431306	-0.0622309	-0.0209292	-0.0321481	-0.0509589	-0.0429716	-0.0515992	0.0563507	1	-0.0785185	-0.0300671	-0.00307757	-0.0516201	-0.0733892	-0.0304027	-0.0665595	-0.0636498	-0.0611283	-0.0531845	-0.0245034	-0.0540145	-0.0472386	-0.0492042	-0.0601286	-0.0409152
296	Svep1	11	-0.0530648	-0.0775881	-0.0649202	0.00358276	-0.0321798	-0.0830564	-0.0723973	1	-0.060535	-0.0540125	-0.0595161	-0.0542829	-0.0362146	0.424576	-0.113317	-0.0412521	-0.112811	-0.0573848	-0.0742975	-0.0456106	-0.0768533	-0.0889133	-0.0649121	-0.0520759	-0.0415949	-0.0695081	-0.0674607	-0.0633662	-0.082126	-0.0593623
297	Tgfbr3	11	-0.110651	-0.14085	-0.125018	-0.00473616	-0.0892813	-0.0928582	-0.023784	1	0.270525	-0.12829	0.41835	-0.108137	0.88273	0.910128	0.215529	-0.0221997	0.0274467	-0.135339	-0.167284	-0.0698327	-0.162582	-0.15144	-0.159182	-0.139149	-0.0777009	-0.129661	-0.112979	-0.0487196	-0.1408	0.297728
298	Zbtb16	11	-0.0935133	-0.0352703	-0.197604	0.0333457	-0.155644	-0.159705	-0.107624	0.878073	0.213869	-0.0575272	0.474588	-0.0336258	0.712746	1	-0.273397	-0.0900727	-0.0172688	-0.0500652	-0.285352	-0.143836	-0.27337	-0.163712	-0.0361235	-0.120439	-0.233522	-0.190818	-0.186255	-0.0870306	-0.226137	0.541263

## Sheet: GF_crypt_base
	Gene	Submodule	B_cell	Colonocyte_1	Colonocyte_2	Cycling_TA_1	Cycling_TA_2	Enteroendocrine_1	Enteroendocrine_2	Fibroblast	Glia	Goblet	Lymphatic	Macrophage	Mesothelial	Myocyte	Neuron_1	Neuron_2	Neuron_3	Stem	TA_1	TA_2	TA_3	TA_4	TA_5	TA_6	TA_7	TA_8	TA_9	T_cell	Tuft	Vascular
0	Apol10a	1	-0.270965	0.239666	0.715605	0.0113669	0.0169794	-0.0527554	-0.179365	-0.192135	-0.140473	-0.395761	-0.217931	-0.22623	-0.275505	-0.133726	-0.465997	-0.219484	-0.463007	-0.0589199	-0.254144	0.0908544	-0.250688	1	-0.26038	0.0734042	0.249388	0.749458	0.803161	-0.0292683	-0.0534806	-0.0985571
1	Cyp2c65	1	-0.240236	0.273894	1	0.0340043	-0.0210443	-0.0538823	-0.163047	-0.168051	-0.131464	-0.302825	-0.205169	-0.219394	-0.229733	-0.116911	-0.352546	-0.199288	-0.342408	0.00366652	-0.173415	0.111599	-0.22651	0.531462	-0.215989	-0.00423266	0.250322	0.346676	0.640717	0.0035879	-0.0813743	-0.0958604
2	Emp1	1	-0.174164	0.370238	1	-0.0107328	-0.012566	-0.0401871	-0.124712	0.0475313	-0.0115153	-0.0307327	0.0373733	-0.0997422	-0.154229	-0.0619132	-0.259784	-0.130148	-0.282116	-0.0896056	-0.0667761	0.166741	-0.123731	0.259007	-0.275943	-0.139183	0.00238638	0.199887	0.463027	-0.0357849	-0.0249795	0.0316281
3	Hkdc1	1	-0.126009	0.545353	1	0.00707194	0.00381855	-0.00725848	-0.0786257	-0.101508	-0.0709453	-0.159501	-0.130007	-0.123595	-0.125018	-0.0601391	-0.233974	-0.126209	-0.234185	-0.0965787	-0.124752	-0.0215215	-0.154044	0.266661	-0.180958	-0.0813564	0.050893	0.331626	0.836253	0.0107743	-0.081423	-0.0705419
4	Hsd3b2	1	-0.234177	0.381311	0.59362	0.0520256	-0.0178236	-0.115282	-0.206138	-0.198525	-0.196845	-0.0512058	-0.234371	-0.232107	-0.288834	-0.175623	-0.420366	-0.192513	-0.416712	0.054284	-0.409815	-0.195648	-0.390976	1	0.0266517	0.13923	-0.0346801	0.710785	0.730107	-0.132724	-0.163205	-0.145094
5	Hsd3b3	1	-0.274931	0.416232	0.554274	0.0771217	0.0143886	-0.124839	-0.238914	-0.23301	-0.223477	-0.0468529	-0.267553	-0.271323	-0.35831	-0.190971	-0.533824	-0.230245	-0.529564	0.110953	-0.493009	-0.153068	-0.474676	1	0.170326	0.179055	-0.0898742	0.752805	0.73919	-0.149231	-0.176422	-0.177604
6	Ptprh	1	-0.182049	1	0.951561	0.0206309	0.0219101	-0.0761333	-0.17787	-0.12523	-0.164519	0.583564	-0.181983	-0.157925	-0.242573	-0.112557	-0.373767	-0.235348	-0.398891	-0.150414	-0.260775	-0.147258	-0.10391	0.478311	-0.0210658	-0.137124	-0.381123	0.455237	0.808525	-0.0988085	-0.0385944	-0.139153
7	Slc10a2	1	-0.146437	0.622233	1	0.0157501	0.017771	-0.00167846	-0.0888622	-0.111455	-0.0776939	-0.160169	-0.146398	-0.12851	-0.1382	-0.0490475	-0.267376	-0.1799	-0.264181	-0.117626	-0.0792278	0.0516126	-0.134974	0.121944	-0.239129	-0.125466	0.0878107	0.346921	0.985365	0.0523109	-0.0587715	-0.0743176
8	Slc13a1	1	-0.143108	0.59573	0.841526	0.0307007	0.0305375	0.582803	-0.0370141	-0.133151	-0.102275	-0.212231	-0.154791	-0.140009	-0.167387	-0.096398	-0.236437	-0.029347	-0.23378	-0.0564084	-0.200367	-0.0869558	-0.204914	0.17307	-0.166949	-0.0474401	0.0115008	0.418417	1	-0.0338758	-0.0753703	-0.094239
9	Slc51a	1	-0.0851916	0.16204	1	0.0169561	-0.00606739	0.0155857	-0.0464652	-0.0621263	-0.0358919	-0.209039	-0.0771638	-0.0799329	-0.0952204	-0.0395745	-0.160375	-0.132372	-0.15851	-0.0405725	-0.0215249	0.0579571	-0.0778451	0.132323	-0.134343	-0.0592794	0.0758703	0.0898616	0.302599	0.0309474	-0.0534587	-0.0406998
10	Slc9a3	1	-0.138031	0.766929	0.887651	-0.0113261	0.00217049	-0.0335596	-0.112251	-0.101401	-0.114556	0.128383	-0.142176	-0.12506	-0.150078	-0.0953289	-0.254268	-0.140409	-0.262325	-0.165095	-0.182384	-0.0893895	-0.183402	0.54116	-0.143813	-0.126084	-0.160966	0.698647	1	-0.0637987	-0.0875956	-0.115217
11	5330417C22Rik	2	-0.315284	-0.580959	0.0504484	-0.202989	0.687211	0.345341	0.462411	-0.403586	-0.318744	-0.172495	-0.317194	-0.31001	-0.602124	-0.365561	-0.726411	-0.219344	-0.67077	-0.38602	1	-0.203843	0.679848	-0.496457	-0.524912	0.417266	0.548572	0.437526	0.268682	-0.18072	-0.253301	-0.276829
12	Bace2	2	-0.190495	-0.374493	0.0103285	-0.122626	0.614747	-0.180498	-0.238244	-0.222969	-0.200294	0.235582	-0.196038	-0.18103	0.171734	-0.13159	-0.461577	-0.178481	-0.416313	-0.371834	0.574088	-0.126255	1	-0.436928	-0.329803	0.159137	0.295866	0.260641	0.105436	-0.083622	-0.216161	-0.074576
13	Bcas1	2	-0.113236	-0.247641	-0.0443092	-0.0717813	0.492998	-0.107462	-0.2075	-0.133914	-0.144159	0.821941	-0.103837	-0.103481	-0.245017	-0.126224	-0.402557	-0.149377	-0.382027	-0.271375	0.25747	-0.0895908	1	-0.289943	-0.237331	0.0471676	0.0721814	0.0697611	0.0261516	-0.0769474	-0.149353	-0.119962
14	Etv5	2	-0.203416	-0.31174	0.098753	-0.151205	0.494722	-0.102139	-0.215441	-0.157229	-0.139978	-0.228084	-0.16736	-0.00948316	-0.290558	-0.158897	-0.363565	-0.0527714	-0.0948812	-0.354287	1	-0.0634928	-0.111824	-0.378647	-0.289871	0.304906	0.39054	0.518658	0.187278	-0.00720254	-0.15128	-0.0998293
15	Gcnt3	2	-0.312789	-0.0616741	1	-0.0575319	0.335464	-0.0544403	-0.244588	-0.245087	-0.211101	0.642222	-0.267842	-0.265767	-0.401324	-0.188188	-0.64337	-0.284098	-0.631136	-0.275788	0.393281	0.174208	0.722579	-0.184766	-0.485251	-0.0840432	0.341773	0.11621	0.397731	-0.0751866	-0.146437	-0.182124
16	Gmds	2	-0.442976	-0.900494	-0.233659	-0.0903412	0.380158	-0.0543493	-0.202586	-0.666602	-0.670639	-0.510255	-0.441444	-0.552964	-1.08712	-0.680796	-1.63256	-0.641957	-1.66109	0.0816581	1	-0.500107	0.235253	-0.24601	-0.00370855	0.559006	0.453035	0.463192	0.166406	-0.382697	-0.522449	-0.444029
17	Hepacam2	2	-0.128741	-0.391693	-0.097475	-0.168203	0.639916	0.356031	0.398607	-0.204223	-0.196063	0.581321	-0.152012	-0.0567552	-0.37598	-0.200814	-0.632767	-0.247617	-0.634303	-0.423782	0.5692	-0.0863001	1	-0.439919	-0.392328	0.19087	0.225099	0.154023	0.0865075	-0.0969679	0.508641	-0.155017
18	Kcnma1	2	-0.313817	-0.620722	-0.0387569	-0.240618	0.887961	0.308034	0.384153	-0.290929	-0.350164	0.227194	-0.313738	-0.294961	-0.531452	0.73748	0.169087	-0.0935471	0.591365	-0.70071	1	-0.252924	0.952364	-0.732212	-0.588477	0.385142	0.419581	0.437069	0.296946	-0.168464	-0.294293	-0.281226
19	Pacsin1	2	0.00707126	-0.296056	0.107589	-0.0788448	0.503456	0.177389	0.173363	-0.177647	-0.0917944	-0.178932	-0.186653	-0.116804	-0.250318	-0.142732	0.961748	0.384449	1	-0.366938	0.794871	-0.132797	-0.0607483	-0.377607	-0.241753	0.242039	0.346362	0.622078	0.26656	0.181694	-0.185158	-0.117436
20	Rab27b	2	-0.188783	-0.346945	-0.0602207	-0.0728382	0.540704	0.271899	-0.28572	-0.229163	-0.215927	0.504671	-0.174128	-0.178504	-0.140444	-0.198318	-0.359744	0.245559	-0.36439	-0.278296	0.348187	-0.158482	1	-0.349416	-0.169211	0.128208	0.114023	0.171021	0.0229545	-0.145921	0.146151	-0.188259
21	Scin	2	-0.0721445	-0.0231354	0.121382	-0.0522127	0.376076	0.00132962	0.119197	-0.10849	-0.158521	0.662286	-0.0919836	-0.0864313	-0.250219	-0.117732	-0.419012	-0.162942	-0.41785	-0.212257	-0.148995	-0.0139694	1	0.07961	-0.144502	0.00697321	-0.087361	0.0916185	0.15728	-0.0922915	-0.121648	-0.0886085
22	Sidt1	2	-0.196541	-0.51284	0.0544746	-0.186869	0.706826	0.349069	-0.0250049	-0.360773	-0.301797	0.00962069	-0.286564	-0.270854	-0.520544	-0.33555	-0.372624	-0.265425	-0.188168	-0.430415	1	-0.251912	0.629915	-0.581344	-0.383747	0.39504	0.447897	0.491746	0.220967	0.23721	-0.212191	-0.27144
23	Slc12a8	2	-0.180946	-0.386888	0.053982	-0.218049	0.624223	-0.183312	-0.255399	-0.226016	-0.153458	-0.129583	-0.171413	-0.155813	-0.345511	-0.200487	-0.618137	-0.224982	-0.603171	-0.464143	1	-0.122443	0.433399	-0.461155	-0.35015	0.415531	0.417282	0.45573	0.259508	-0.0518667	-0.19387	-0.125959
24	Spdef	2	-0.244877	-0.384488	0.067364	-0.172789	0.639868	-0.170538	-0.307844	-0.237997	-0.157793	0.00110559	-0.216744	-0.191585	-0.368221	-0.19298	-0.672567	-0.248182	-0.673623	-0.457368	1	-0.0423265	0.445715	-0.45036	-0.391597	0.310724	0.46957	0.513018	0.322706	-0.0291986	-0.173248	-0.141035
25	Sybu	2	-0.202357	-0.39553	0.0764992	-0.154519	0.625382	-0.20709	-0.209677	-0.258337	-0.196726	-0.115306	-0.196435	-0.194177	-0.325691	-0.201371	0.445211	-0.137536	0.364312	-0.45857	1	-0.194464	0.413132	-0.471179	-0.29738	0.346045	0.345898	0.459562	0.181851	-0.0829989	-0.232548	-0.0325161
26	Sytl2	2	-0.181629	-0.358297	0.00702893	-0.146344	0.673326	-0.143758	-0.160981	-0.183153	-0.199369	0.528346	-0.173712	-0.16332	-0.338091	-0.139462	-0.576527	-0.215599	-0.572113	-0.422597	0.604683	-0.137432	1	-0.424633	-0.332956	0.193632	0.262734	0.272577	0.166448	-0.0159758	-0.207466	-0.165128
27	Cd34	3	-0.0249274	-0.0352035	-0.0451019	-0.00347258	-0.0269061	-0.0374228	-0.032434	0.454597	-0.0295872	-0.0198698	0.0363429	-0.0186473	1	-0.0189016	-0.0627677	-0.0117306	-0.0442711	-0.0350848	-0.0464834	0.00324476	-0.0421077	-0.0396083	-0.0461243	-0.0414472	-0.0350906	-0.0376557	-0.0300007	-0.0233152	-0.0331882	0.575139
28	Col14a1	3	-0.0305023	-0.0347709	-0.0280482	-0.000623319	-0.0180575	-0.0375331	-0.0389243	0.636683	0.0589248	-0.0253706	-0.0261083	0.0486453	1	-0.00818049	-0.0300617	0.00236341	0.0577713	-0.0359316	-0.0476073	-0.024893	-0.0450238	-0.0374696	-0.0227722	-0.0298012	-0.0358308	-0.0259502	-0.0277347	-0.0381116	-0.0423354	-0.0317147
29	Col8a2	3	-0.0235944	-0.0328161	-0.0304174	-0.00255752	-0.0149449	0.0877942	-0.032771	-0.00575019	-0.0298689	-0.0247527	-0.0217052	-0.0170376	1	0.168521	-0.0386664	-0.0254404	-0.035242	-0.0292717	-0.0385386	-0.015354	-0.0389716	-0.0350753	-0.0390577	-0.0306832	-0.0338652	-0.0308364	-0.0201628	-0.0114053	-0.0278064	-0.0328774
30	Dcn	3	-0.00143867	-0.0269574	-0.0540186	-0.000408477	-0.0237038	-0.0323185	-0.0257753	0.409519	-0.0134795	-0.0317225	0.000516892	0.000869371	1	0.0255734	-0.0471643	-0.0222588	-0.0490221	-0.0218459	-0.033858	0.0451858	-0.0307608	-0.0335025	-0.0422816	-0.0360179	-0.0190904	-0.0409659	-0.030394	-0.0099294	-0.0313353	-0.00182952
31	Efemp1	3	-0.0212766	-0.0301754	-0.0319634	0.0018189	-0.0178583	-0.0290999	-0.0310597	0.413408	-0.00766714	-0.028312	-0.0164564	-0.0205667	1	0.0545635	-0.0316982	-0.0161628	-0.0445401	-0.0268724	-0.033359	-0.00272258	-0.0333442	-0.0308927	-0.0365721	-0.0307593	-0.0135591	-0.031953	-0.0234086	-0.0266203	-0.0228641	-0.0168398
32	Fmo2	3	-0.0275504	-0.0446668	-0.0725337	0.00215848	-0.034106	-0.00846832	-0.0554071	0.489296	-0.0302439	-0.0518743	0.0304128	-0.0258457	1	0.155448	-0.0648938	-0.0371062	-0.0540171	-0.0383165	-0.0531652	-0.00910244	-0.047395	-0.0518079	-0.0577877	-0.05054	-0.0460125	-0.0596102	-0.0470209	-0.0344288	-0.050175	0.323423
33	Ltbp3	3	-0.0267934	-0.032693	-0.0343664	0.00504616	-0.0201634	-0.00883381	-0.0323052	0.159222	0.199081	-0.03473	0.0687594	0.00384672	1	0.152692	0.0976297	0.0919979	0.161169	-0.0327405	-0.0427968	-0.00428679	-0.0426266	-0.0367891	-0.0417634	-0.0343911	-0.0162008	-0.0367996	-0.0240951	-0.0199001	-0.0330222	0.016976
34	Lvrn	3	-0.0125415	-0.0168407	-0.00709384	0.000253214	-0.00436614	-0.00983938	-0.0140414	0.0322458	-0.016393	-0.0119178	-0.00677784	-0.0145089	1	-0.0148024	-0.0119011	-0.00974169	0.103251	-0.0167674	-0.0176961	-0.0140912	-0.0215847	-0.0157353	-0.0173624	-0.0108749	-0.00667964	-0.00982555	-0.00685262	-0.0153768	-0.0143912	-0.0138081
35	Medag	3	-0.0268329	-0.0443717	-0.0588704	0.00274463	-0.0237344	-0.0500816	-0.028723	0.506652	-0.0266405	-0.0542393	-0.0302676	-0.0325619	1	0.124347	0.0183998	-0.00346774	0.0058128	-0.0369342	-0.0406108	-0.0233203	-0.040995	-0.0468623	-0.0481392	-0.0384179	-0.0423818	-0.0535792	-0.0405261	-0.0326705	-0.0354656	-0.0209496
36	Mfap5	3	-0.0368586	-0.0501875	-0.0480579	-0.00331606	-0.0350832	-0.0429769	-0.0604372	0.788949	-0.0324884	-0.0326103	-0.0370654	-0.0346254	1	0.113531	-0.0679458	-0.0260969	-0.0851886	-0.0530162	-0.0749402	-0.0203814	-0.0674582	-0.0550851	-0.061556	-0.0567573	-0.0428902	-0.0464804	-0.0502805	-0.0611348	-0.0544824	0.00857802
37	Nkain4	3	-0.0160187	-0.0196991	-0.0154177	0.00166696	-0.00891776	-0.0219858	-0.0220029	-0.00381688	0.358073	-0.0189582	-0.016858	-0.0183758	1	-0.00563593	0.00103727	0.00470842	-0.000903535	-0.0193232	-0.0253684	-0.0158669	-0.0254912	-0.0216709	-0.0217715	-0.0177822	-0.0125348	-0.0141566	-0.0126416	-0.016616	-0.0206677	-0.0130602
38	Pdpn	3	-0.0377747	-0.0525226	-0.0592214	-0.00129422	-0.0284468	-0.0538889	-0.0497587	0.311373	0.0600443	-0.0524115	0.529461	-0.0323379	1	-0.0266036	0.191847	0.282539	0.740176	-0.0467143	-0.0597965	-0.0212512	-0.0606777	-0.0530107	-0.0605154	-0.0528037	-0.0391347	-0.0502832	-0.0356753	-0.0402372	-0.0449472	-0.0339119
39	Pdzrn4	3	-0.0509649	-0.0518773	-0.0212029	0.00539165	-0.0269846	-0.0536742	-0.0648795	-0.0254724	-0.0301298	-0.0481951	-0.0508419	-0.057002	1	0.811119	0.0462578	0.321421	0.0604508	-0.0545613	-0.0677207	-0.0222536	-0.0667081	-0.0569749	-0.0538879	-0.0485364	-0.00988065	-0.0420051	-0.0426813	-0.0497369	-0.0588446	-0.0511319
40	Plxna4	3	-0.0408279	-0.0485556	-0.0395801	0.00241773	-0.02751	-0.0523626	-0.0276156	0.013964	0.534221	-0.0439419	0.295443	0.175879	1	0.018964	0.313228	0.466001	0.562662	-0.0488876	-0.05744	-0.028964	-0.0587286	-0.0532432	-0.0556935	-0.0471667	-0.0265667	-0.0447004	-0.0329715	-0.0456327	-0.0474628	0.46237
41	Rab7b	3	-0.03831	-0.0561776	-0.0553601	-0.00753103	-0.0362678	-0.0504657	-0.0528851	0.436738	-0.0318603	-0.0406881	-0.0299759	0.808967	1	0.110536	-0.0650464	-0.0258198	-0.0714866	-0.050105	-0.0690459	-0.0163377	-0.0615017	-0.058767	-0.0636302	-0.0563084	-0.0458584	-0.0548703	-0.0432382	-0.0478712	-0.0609979	-0.0480768
42	Smtnl2	3	-0.045498	-0.0458556	-0.0293276	-0.0149115	-0.00702321	-0.0392329	-0.0367049	0.100972	0.115075	-0.033093	0.0168438	-0.0355343	1	-0.0397056	-0.0288794	-0.0233752	-0.0593062	-0.0373324	-0.0357646	-0.0225883	-0.046693	-0.0460888	-0.0459554	-0.0259442	-0.0240287	-0.0299341	-0.0324356	-0.0475322	-0.0170789	-0.00646126
43	Sox5os4	3	-0.0235752	-0.0643851	-0.027997	0.000298616	-0.0361769	-0.0633555	-0.0771261	0.600683	0.586282	-0.0421591	-0.0564678	-0.0577099	1	0.174762	-0.0954183	-0.0154799	-0.0715105	-0.0701411	-0.091796	-0.0497758	-0.0897945	-0.0720486	-0.0686391	-0.0628509	-0.0205962	-0.0524646	-0.0474112	-0.0108716	-0.0704047	-0.0457468
44	Tm4sf1	3	-0.0253807	-0.040659	-0.0507013	-0.00432547	-0.0257647	-0.0284817	-0.0239255	0.0636963	-0.00828852	-0.0472914	0.328212	-0.0331544	1	-0.00932201	0.271653	0.165863	0.556782	-0.0356384	-0.0492892	-7.14235e-05	-0.0450265	-0.0464576	-0.0521904	-0.0442793	-0.040082	-0.049776	-0.0324265	-0.0366444	0.378098	0.430398
45	Tmem151a	3	-0.0131773	-0.0192154	-0.0246026	0.00820886	-0.000193189	0.00859244	-0.00385933	-0.00924357	-0.0132388	-0.011191	-0.0159444	-0.0194209	1	-0.0160129	0.348097	0.46327	0.467245	-0.0162398	-0.0206259	-0.00919856	-0.0122798	-0.0146479	-0.0207191	-0.0184963	-0.026494	-0.0199292	-0.00483375	-0.0187348	-0.00982513	-0.0144952
46	Vwa3a	3	-0.00715949	-0.0204259	-0.0156284	-0.00134485	-0.00534413	-0.0143768	-0.0161834	-0.0152102	0.043741	-0.0108827	-0.0144793	-0.0147398	1	-0.0146659	0.0248794	-0.0102534	0.0647476	-0.0192086	-0.0244638	-0.0153221	-0.0249799	-0.0185128	-0.0155118	-0.0126366	-0.0184297	-0.00983408	-0.0123113	-0.0175084	-0.0114112	0.0252783
47	Adcy5	4	-0.0546959	-0.0731796	-0.068343	0.0280212	-0.0495001	-0.0617194	-0.0881718	0.132057	-0.0386994	-0.0722353	-0.0515339	-0.0711335	0.0750829	0.816784	0.532003	0.149764	0.236365	-0.0473235	-0.0999074	-0.0131219	-0.0987184	-0.0899754	-0.0871978	-0.0614174	-0.0318945	-0.0744518	-0.069618	-0.0674578	1	-0.0515001
48	Aoc3	4	-0.0317448	-0.0611469	-0.101033	0.0125885	-0.0392982	-0.0744664	-0.0613627	0.0302767	-0.0338326	-0.0908676	-0.0332025	-0.050481	0.100007	1	-0.106705	-0.052544	-0.116188	-0.0552247	-0.072885	0.0484987	-0.0732273	-0.0626397	-0.0847694	-0.0666673	-0.0359899	-0.0696906	-0.0460859	-0.0516961	-0.0596613	-0.0055682
49	Arhgap6	4	-0.0466035	-0.187082	-0.078527	-0.0332729	0.0442742	-0.140223	-0.161249	0.758146	0.0336687	-0.114497	0.219396	0.139981	0.357326	1	-0.230578	-0.00102582	-0.191789	-0.156067	-0.0138002	-0.128976	-0.0903059	-0.221331	-0.185737	-0.0261291	-0.0227594	-0.0453711	-0.099481	-0.121379	-0.15154	-0.109379
50	Bmp4	4	-0.0416074	-0.0574427	-0.0698479	0.00102941	-0.0367786	-0.0622319	-0.0637239	1	0.0499549	-0.0509198	-0.0301688	-0.0281054	0.467484	0.147087	-0.0736858	0.0245055	-0.0551982	-0.0532193	-0.0715083	0.0107017	-0.0675041	-0.0633969	-0.0753401	-0.065824	-0.028774	-0.0690364	-0.0443254	-0.0341489	-0.0604513	0.0362707
51	Col6a3	4	-0.0552146	-0.0669939	-0.0655892	-0.00114615	-0.0465195	-0.0747802	-0.0792259	1	0.116863	-0.0615044	-0.0445178	-0.0469209	0.369314	0.395334	-0.111241	-0.0282579	-0.106567	-0.0681238	-0.0854254	0.0113944	-0.0847018	-0.0772068	-0.0838837	-0.0747913	-0.0291011	-0.0722071	-0.0574757	-0.0583637	-0.062947	-0.0394424
52	Cspg4	4	-0.0570762	-0.0708352	-0.0650485	0.0132252	-0.0479963	-0.0868717	-0.0880425	0.130957	0.180624	-0.0818286	-0.0528768	-0.0617831	0.0163799	1	-0.116189	-0.0558821	-0.091317	-0.070728	-0.0942799	0.0499277	-0.0949551	-0.0317893	-0.0907958	-0.0652741	-0.0111334	-0.0454632	-0.0267213	-0.0493765	-0.0649713	-0.0526657
53	Dnm3os	4	-0.0637159	-0.0653852	-0.0257156	-0.0052751	-0.0354563	-0.0644144	-0.0882417	1	-0.0341086	-0.0411646	0.0124913	-0.0658116	0.000388196	0.154465	0.0710638	0.00150493	0.102059	-0.0732324	-0.0918214	-0.0482009	-0.0926791	-0.0739002	-0.0756312	-0.0616479	-0.0178392	-0.0521383	-0.0468438	-0.0615874	-0.0691711	0.01519
54	Ednra	4	-0.068816	-0.0810457	-0.0455381	0.000616015	-0.0495727	-0.0581864	-0.0714784	1	0.0725556	-0.0625451	-0.0709617	-0.066714	0.0781417	0.605869	-0.0676415	-0.0142782	-0.00152954	-0.0827722	-0.108147	-0.0330806	-0.106391	-0.0901289	-0.0849156	-0.0741323	-0.022388	-0.0707394	-0.0667621	-0.0740193	-0.0796807	-0.0606756
55	Fbln1	4	-0.0319619	-0.0481592	-0.0640216	0.00695761	-0.0359088	-0.0533091	-0.0454268	1	0.0289922	-0.0397244	-0.0276358	-0.0151791	0.561445	0.0330652	-0.0573563	0.0226803	-0.0856277	-0.0457028	-0.0691217	0.00882101	-0.0609168	-0.0597981	-0.06093	-0.0552233	-0.0280394	-0.0584226	-0.0385364	-0.0391964	-0.0430847	-0.0240027
56	Fendrr	4	-0.0855509	-0.0903914	-0.0605574	-0.00130007	-0.0597002	-0.0975228	-0.114846	0.915863	-0.0881792	-0.0757707	-0.0797694	-0.0909727	0.0817709	1	-0.148871	-0.047399	-0.143199	-0.0981674	-0.123163	-0.0465337	-0.122069	-0.104851	-0.105476	-0.0937293	-0.0279778	-0.0831491	-0.0707362	-0.0866139	-0.0991453	0.174417
57	Gm26632	4	-0.0544812	-0.0780486	-0.0402129	-0.00235489	-0.0437824	-0.0665062	-0.0191715	0.14162	-0.0246013	-0.0684539	0.0912039	-0.0438777	0.213696	1	-0.123577	-0.0480659	-0.120622	-0.0790303	-0.0924432	-0.0565315	-0.0928297	-0.0863427	-0.0889413	-0.0703682	-0.0326509	-0.0566119	-0.0448745	-0.0334146	0.0496113	0.240946
58	Htra3	4	-0.0378715	-0.0517052	-0.0548374	-0.00452208	-0.0318451	-0.0453182	-0.057538	1	-0.0378347	-0.0529685	-0.0247321	0.00144166	0.0655862	0.011974	-0.0731388	-0.0245998	-0.0924813	-0.0480392	-0.0668519	-0.0109596	-0.0629998	-0.0558094	-0.0637016	-0.0513107	-0.0351399	-0.0510729	-0.0445935	-0.0361071	-0.0555948	-0.0329754
59	Ms4a4d	4	-0.0307693	-0.05221	-0.0640058	0.00399889	-0.030885	-0.0508159	-0.0527042	1	-0.0379773	-0.0436856	-0.0410801	0.00830097	0.0279916	0.0542871	-0.0828789	-0.0204921	-0.0936652	-0.0546262	-0.0657439	-0.0112271	-0.0616799	-0.0588947	-0.0626899	-0.0553804	-0.0397541	-0.0605873	-0.0437944	-0.0402956	-0.050502	-0.0508534
60	Msrb3	4	-0.0834476	-0.101753	-0.0859053	-0.00622801	-0.0586519	-0.108977	-0.105257	0.324254	-0.0607162	-0.0926175	0.389017	-0.0808126	0.332062	1	0.0536626	-0.0122787	0.26842	-0.103649	-0.107889	-0.046426	-0.120477	-0.118082	-0.117579	-0.099732	-0.0459787	-0.0916952	-0.0834804	-0.0762177	-0.115753	0.386167
61	Pdgfra	4	-0.0359865	-0.0412471	-0.0290439	0.000759892	-0.0275174	-0.0422418	-0.054133	1	-0.0288786	-0.0272854	-0.0294377	-0.0299612	-0.00136568	-0.00943677	-0.0669708	-0.0147382	-0.0634538	-0.042392	-0.0553198	-0.00820889	-0.0546534	-0.0459135	-0.0509406	-0.0435824	-0.00595331	-0.0412651	-0.0318817	-0.0386841	-0.0475381	-0.0269526
62	Sdk1	4	-0.0622457	-0.0829084	-0.0495721	0.0122461	-0.039634	-0.0400218	0.0438832	1	-0.0567691	-0.0528781	-0.0648592	-0.0363572	0.210249	0.463771	0.187839	-0.00279124	0.161541	-0.0534388	-0.118851	-0.0553562	-0.112978	-0.0861225	-0.0835713	-0.0555092	-0.0422425	-0.0659027	-0.0492499	-0.0714829	0.045053	-0.062495
63	Slc24a3	4	-0.0605438	-0.00895092	-0.117362	0.0300177	-0.0735509	-0.0637249	-0.0380587	0.143253	-0.055585	0.0172893	-0.0637905	-0.0704169	0.046527	1	-0.0661423	-0.038546	-0.112595	0.0195768	-0.203394	-0.125119	-0.198886	-0.0104942	0.131026	-0.00492887	-0.173121	-0.0646456	-0.0842206	-0.107211	-0.138944	-0.0739881
64	Sparcl1	4	-0.0313725	-0.0765482	-0.1905	0.00647752	-0.0730974	-0.0958707	-0.0966745	0.188584	-0.0215059	-0.133628	-0.000122694	-0.0307135	-0.031992	1	-0.0681097	-0.0588496	-0.1626	-0.0537516	-0.0886721	0.133756	-0.079924	-0.0867475	-0.137643	-0.110916	-0.042027	-0.137491	-0.069472	-0.0367755	-0.0754669	0.478473
65	Synpo2	4	-0.0501766	-0.0536214	-0.0684355	0.00715199	-0.038973	-0.0730455	-0.0847957	0.0629304	0.0831041	-0.0532769	-0.0465477	-0.0497963	0.0803268	1	0.342834	-0.0112879	0.082976	-0.0651076	-0.0768675	0.0189709	-0.0597504	-0.0795327	-0.0967231	-0.0741931	-0.0296124	-0.0707452	-0.0495961	-0.0565367	-0.0774703	-0.0421612
66	Tgfbr3	4	-0.110651	-0.14085	-0.125018	-0.00473616	-0.0892813	-0.0928582	-0.023784	1	0.270525	-0.12829	0.41835	-0.108137	0.88273	0.910128	0.215529	-0.0221997	0.0274467	-0.135339	-0.167284	-0.0698327	-0.162582	-0.15144	-0.159182	-0.139149	-0.0777009	-0.129661	-0.112979	-0.0487196	-0.1408	0.297728
67	Wscd2	4	-0.0447194	-0.0670281	-0.0626675	0.0172612	-0.0360227	-0.0778515	-0.0558841	0.000403586	-0.0647775	-0.068264	-0.0526068	-0.0495817	-0.0481034	1	0.719779	0.157447	0.665892	-0.0574251	-0.0799204	-0.0254359	-0.078836	-0.0685792	-0.0731964	-0.0631821	-0.0276179	-0.0633467	-0.0528501	-0.0190423	-0.0592295	-0.0517238
68	Cldn5	5	-0.034001	-0.0479193	-0.0552136	-0.0207965	-0.0392578	-0.0455108	-0.0440737	-0.0360869	-0.0394931	-0.0363895	1	-0.0433792	-0.0504804	-0.0353292	-0.0634047	-0.0361429	-0.0619141	-0.0469981	-0.0601101	-0.0281747	-0.0565934	-0.0503887	-0.0560514	-0.0496174	-0.0404816	-0.0493545	-0.0387969	-0.0351297	-0.0460755	0.424778
69	Ecscr	5	-0.0509492	-0.0735277	-0.0812633	-0.0280827	-0.0366707	-0.0633406	-0.0557001	-0.0297493	-0.0565687	-0.058668	1	-0.0293818	-0.0793653	0.0582854	-0.0883425	-0.0469439	-0.0929312	-0.0418997	-0.0491976	-0.0068855	-0.0727327	-0.0822513	-0.0520541	-0.0417068	-0.0277299	-0.0652168	-0.0628837	-0.0461777	-0.02642	0.441466
70	Fmnl2	5	-0.115786	-0.151035	-0.0916191	-0.0126195	-0.099253	0.172532	0.244378	0.630303	0.597508	-0.129921	1	0.388971	-0.0309909	0.285435	0.402782	0.189903	0.420562	-0.0432104	-0.215781	-0.137511	-0.208116	-0.174145	-0.173448	-0.0703032	-0.0677384	-0.134717	-0.123457	-0.123732	-0.0873927	0.193594
71	Fndc1	5	-0.0738264	-0.0880586	-0.0765494	-0.0269989	-0.0624299	-0.0609446	-0.0825833	0.847504	0.059153	-0.0704026	1	-0.0591906	0.1131	0.0261173	0.0291053	-0.0266688	-0.053002	-0.0838933	-0.0987655	-0.0387355	-0.0983577	-0.0943703	-0.0954718	-0.0890804	-0.0553289	-0.0805936	-0.0666154	-0.0730364	-0.0798638	-0.0480605
72	Galnt18	5	-0.0644046	-0.0705825	-0.0660438	-0.0229491	-0.052335	-0.0112896	0.0136719	-0.0178121	0.256904	-0.0540737	1	-0.0652027	0.355059	0.186026	3.55342e-05	-0.0225766	-0.0819115	-0.0686863	-0.0870373	-0.054139	-0.0829425	-0.0630777	-0.0506936	-0.0610928	-0.0578113	-0.057323	-0.0552251	-0.0678633	-0.0691243	0.355119
73	Lyve1	5	-0.0279271	-0.0447601	-0.0616626	-0.0215386	-0.0384022	-0.0488448	-0.0350382	-0.0305458	-0.0336728	-0.0316411	1	0.0952073	-0.0319879	-0.0248903	-0.058384	-0.0380302	-0.0498782	-0.0376355	-0.0460229	-0.0126655	-0.0387843	-0.0495885	-0.0485697	-0.0441079	-0.0518457	-0.0537839	-0.0458842	-0.0278599	-0.0428992	-0.0266574
74	Maf	5	-0.0287457	-0.010863	0.0511421	-0.0301385	-0.0498744	-0.0585082	-0.0700547	0.10152	-0.028589	-0.0471836	1	0.609152	0.253761	0.0121166	-0.106758	-0.065406	-0.100543	-0.0684353	-0.0719335	-0.0165419	-0.0770712	-0.0539907	-0.0844989	-0.0800222	-0.0662557	-0.0531997	-0.00110733	0.0496313	-0.0713845	-0.0464775
75	Mmrn1	5	-0.0276112	-0.0412855	-0.0536304	-0.0238867	-0.0382343	-0.0401836	-0.0436974	-0.0301843	-0.0327426	-0.0380209	1	-0.029677	-0.0342426	-0.0294877	-0.0515724	-0.0357614	-0.0445418	-0.0367328	-0.0425499	-0.0173136	-0.0403973	-0.0441445	-0.0471106	-0.0448903	-0.0386169	-0.0447872	-0.0407921	-0.0290499	-0.0380191	-0.0235215
76	Pard6g	5	-0.0405149	-0.0519413	-0.0475775	-0.0193634	-0.039519	-0.0387596	-0.0361888	0.0724735	0.0229026	-0.0421712	1	-0.0459747	-0.00648156	-0.0158874	0.0342191	-0.0218321	-0.00378443	-0.043985	-0.0569465	-0.0387697	-0.0549595	-0.0571822	-0.0532743	-0.0468232	-0.0399605	-0.047453	-0.0443657	-0.034964	0.0621801	-0.0354746
77	Pkhd1l1	5	-0.0436136	-0.0552173	-0.0519253	-0.0275665	-0.0284479	-0.0518783	-0.0485067	-0.0505783	-0.0481521	-0.0466613	1	-0.0437309	0.905068	-0.0467272	-0.0416874	-0.0414917	-0.0658307	-0.0526315	-0.0319363	-0.0408097	-0.0453183	-0.0602652	-0.0558662	-0.037811	-0.0452901	-0.0381285	-0.035158	-0.0412943	-0.0490032	0.0213274
78	Sh3gl3	5	-0.0381041	-0.0459227	-0.0517305	-0.0166471	-0.0351103	-0.0505418	-0.0579507	-0.0154695	-0.0348606	-0.0414491	1	-0.0380521	-0.0209839	0.00418872	0.182764	0.0620186	0.526066	-0.0480027	-0.0539158	-0.0372442	-0.0540516	-0.0546853	-0.0540634	-0.0495093	-0.0404064	-0.0478941	-0.0392075	-0.0186564	-0.045286	-0.0304701
79	9430020K01Rik	6	-0.0541914	-0.0652588	-0.0688772	-0.0177595	-0.0470642	-0.0718135	-0.0533445	0.127788	0.00497605	-0.0534311	0.388163	-0.0435877	0.275013	0.155757	0.105596	0.0825883	0.0138364	-0.065311	-0.0588604	-0.0296818	-0.0759265	-0.0730877	-0.0713209	-0.059648	-0.0448498	-0.055615	-0.0561104	-0.0508279	-0.0679384	1
80	Arhgap31	6	-0.0291063	-0.0884986	-0.0377822	0.000831463	-0.00147265	-0.0177996	-0.00057377	0.0136032	0.359043	-0.0702737	0.371175	0.261274	-0.0346841	-0.0149599	0.101627	0.0435994	0.0882248	-0.0495979	-0.013326	-0.0911129	-0.115013	-0.102071	-0.035623	0.00393712	-0.0306883	-0.00515981	-0.0396746	0.00976733	0.178205	1
81	Csgalnact1	6	-0.0480939	-0.0562042	-0.0339866	-0.0182919	-0.035836	-0.0476585	-0.062482	0.0706272	0.187283	-0.038585	0.570256	-0.0532172	0.257922	0.0435653	0.169455	-0.0351666	-0.00561533	-0.0547851	-0.0606129	-0.0519783	-0.0616258	-0.0624604	-0.0582972	-0.0441346	-0.0277541	-0.0437474	-0.045568	-0.0347063	-0.0596918	1
82	Cyyr1	6	-0.0258726	-0.0295065	-0.0276805	-0.0150807	-0.023447	-0.0305471	-0.031155	-0.0172684	-0.0269457	-0.0260753	0.349827	-0.0254488	-0.0189742	-0.0242664	0.00100195	0.0129015	0.276219	-0.0299448	-0.0322474	-0.0192526	-0.0317501	-0.0305888	-0.0316461	-0.0304449	-0.0242606	-0.0281774	-0.024905	-0.0277216	-0.0256146	1
83	Entpd1	6	0.107778	-0.0565878	-0.0404975	-0.0138192	-0.0425822	-0.0594778	-0.0666784	0.11814	-0.0529423	-0.0439102	-0.0488413	0.691517	-0.057029	0.461177	-0.0811892	-0.036644	-0.075806	-0.0587981	-0.0717748	-0.0313191	-0.0693546	-0.0607031	-0.0608564	-0.0596506	-0.0287778	-0.0541663	-0.0524936	0.103248	-0.0598058	1
84	Esam	6	-0.0285438	-0.0402896	-0.0387279	-0.00971775	-0.0156934	0.0501457	-0.0138921	-0.0203084	-0.0328904	-0.0319906	0.0464054	-0.0232877	0.970194	0.042436	-0.0228329	-0.0176909	-0.0170407	-0.0305807	-0.0316941	-0.0168912	-0.0403362	-0.0417694	-0.0526499	-0.0277055	-0.0190391	-0.0316198	-0.0213005	-0.0328877	0.0632608	1
85	Exoc3l2	6	-0.02079	-0.0217749	-0.0134135	-0.0123913	-0.0145822	-0.0250618	-0.0250975	-0.0165971	-0.0166175	-0.0128192	-0.0207522	-0.0115376	-0.0198491	-0.0201579	-0.0271898	-0.0143696	-0.0295136	-0.0253172	-0.012797	-0.0156779	-0.0199809	-0.0230897	-0.0240495	-0.0190662	-0.0060059	-0.0121903	-0.0153344	-0.0220795	-0.026308	1
86	Galnt15	6	-0.0549943	-0.0549337	-0.0577234	-0.0222903	-0.0435004	-0.0499613	-0.0736231	0.130405	-0.0408534	-0.0513107	0.648131	-0.05283	0.216468	-0.0362462	-0.0522517	-0.0540744	-0.0470179	-0.0576314	-0.0663814	-0.0352476	-0.0639585	-0.0646518	-0.0594342	-0.0621717	-0.0452634	-0.0583209	-0.0457759	-0.0619626	-0.0571033	1
87	Heg1	6	0.140683	-0.0753388	-0.0467053	-0.0132908	-0.0234928	-0.0707659	-0.0613902	0.510123	0.0508429	-0.0553177	0.0518886	-0.0334486	0.577849	0.171685	-0.114315	-0.0413164	-0.102803	-0.0773259	-0.0523537	-0.047752	-0.0683692	-0.0896661	-0.0784952	-0.0551819	-0.0271395	-0.041275	-0.0430565	0.0317456	0.241627	1
88	Jam2	6	-0.0344357	-0.0388428	-0.0261165	-0.0030624	-0.0245934	-0.0385141	-0.0444686	0.287771	0.140936	-0.0161494	-0.0248306	-0.0275501	-0.023863	0.0884083	-0.045161	-0.0309258	-0.057665	-0.0358027	-0.0495933	0.00321101	-0.0438742	-0.0403089	-0.0457573	-0.0384439	-0.0164837	-0.0338007	-0.0278917	-0.0453416	-0.02995	1
89	Lepr	6	-0.0537432	-0.0659159	-0.0598058	-0.0183608	-0.0451796	-0.0659507	-0.0719546	0.429141	-0.0576306	-0.0545268	0.504546	-0.0496672	-0.0468586	0.138061	-0.0791337	-0.0434137	-0.0430869	-0.0642425	-0.0713795	-0.037255	-0.0745143	-0.0695766	-0.0694164	-0.0642715	-0.0450791	-0.0578433	-0.0529765	-0.0558109	-0.0628665	1
90	Myrip	6	-0.20896	-0.250709	0.152998	-0.0598239	0.364198	-0.172996	-0.215188	-0.212023	-0.150704	-0.100211	-0.179316	-0.174062	-0.245057	-0.187408	0.0260413	0.0495925	0.418528	-0.303617	0.601843	-0.109461	0.418527	-0.308032	-0.17223	0.0759258	0.269328	0.327398	0.0913312	-0.074547	-0.183154	1
91	Nos3	6	-0.0290052	-0.033763	-0.0276328	-0.0140181	-0.0242524	-0.0242946	-0.0280704	-0.0254313	-0.0072164	-0.0300844	0.177287	-0.0335414	-0.0289002	-0.026774	0.0323742	-0.00407874	0.0244539	-0.0356348	-0.0382686	-0.0274558	-0.0384417	-0.0369701	-0.0329814	-0.0341687	-0.023752	-0.0333518	-0.0280016	-0.0367325	-0.0338589	1
92	Npr1	6	-0.0464544	-0.0528379	-0.0563592	-0.0116377	-0.0208922	-0.0485635	-0.0305576	0.0701912	-0.0492199	-0.047196	0.195933	0.0123938	1	0.0535281	-0.0437481	-0.0194963	-0.0851158	-0.0487735	-0.0596125	-0.0368969	-0.0532688	-0.0555983	-0.054782	-0.0410713	-0.0426139	-0.0502705	-0.0382422	-0.0474546	-0.044742	0.644017
93	Palmd	6	-0.163543	-0.172556	0.0744697	-0.0500348	0.237636	-0.116605	-0.156399	-0.106579	-0.0793801	-0.101832	-0.132593	-0.10712	0.55956	-0.0232242	-0.264136	-0.0801031	-0.220649	-0.218395	0.468564	-0.0647645	0.033225	-0.220118	-0.151493	0.0840106	0.213825	0.299389	0.0540884	-0.0161487	-0.129511	1
94	Rasip1	6	-0.0272225	-0.0428694	-0.0401612	-0.0207483	-0.0236039	-0.0332268	-0.0250465	-0.0343913	-0.0436651	-0.0503473	0.583931	-0.0384014	-0.0396835	-0.0377786	-0.0657555	-0.0386848	-0.0303226	-0.0448623	-0.0467053	-0.0224251	-0.0455966	-0.0485734	-0.0574326	-0.0419307	-0.0310187	-0.0450707	-0.0384389	-0.0385032	-0.0213006	1
95	1700042O10Rik	7	-0.0256095	0.00683352	-0.0266385	0.0295971	-0.031738	1	0.474579	-0.0373024	-0.0392336	0.0218704	-0.0264571	-0.0261788	-0.0627862	-0.0111266	-0.0504414	-0.0263654	-0.0587195	0.0251777	-0.0779166	-0.0611943	-0.0746994	0.00721406	0.0295695	0.0064016	-0.0680471	-0.0197762	-0.0247618	-0.0270723	-0.00965197	-0.037761
96	1700086L19Rik	7	-0.0280792	-0.0297854	-0.0181405	0.00457229	-0.0192735	0.0616852	1	-0.0336057	-0.0364127	-0.0240169	-0.028642	-0.03334	-0.00381236	-0.0328361	0.0225127	0.0365632	0.251571	-0.0300124	-0.0369221	-0.0158649	-0.0349444	-0.0292823	-0.0295231	-0.030413	-0.0160691	-0.0284159	-0.0213232	-0.0320681	-0.0312406	-0.0332913
97	6430573F11Rik	7	-0.0400464	-0.0903826	-0.0282346	-0.00129345	-0.0346752	0.214193	0.709711	-0.00390298	-0.0156566	-0.0794868	0.21933	-0.0625534	-0.0112238	-0.0450248	1	0.203912	0.110903	0.110602	-0.107077	-0.104835	-0.145235	-0.0946948	-0.0763285	0.0631311	0.000141813	-0.0513758	-0.0834512	-0.0986583	-0.0900711	-0.0582783
98	Adcy2	7	-0.0506746	-0.0479576	-0.00490597	0.00605032	0.00488997	0.829623	1	0.0976528	-0.0456354	-0.0437632	-0.0475251	-0.0457731	-0.01501	-0.00194426	0.0962777	-0.0105982	-0.0545494	-0.0452264	-0.00544483	-0.0368552	-0.0283284	-0.0412968	-0.0252176	-0.0140148	0.00785123	0.005309	-0.00795957	-0.0418077	0.443087	-0.0470844
99	Cacna1h	7	-0.0861391	-0.173276	-0.0127986	-0.0141103	0.158018	1	0.167086	-0.111135	0.260556	-0.1157	-0.110635	-0.117264	-0.0862596	0.259357	0.0577894	0.295475	0.428901	-0.202242	0.354289	-0.0380403	-0.000805405	-0.213819	-0.184311	0.016948	0.136049	0.173848	0.0366378	-0.0529662	-0.121024	-0.099
100	Cyp4x1	7	-0.0169734	-0.0151767	-0.00659575	0.00606093	-0.00841404	0.0101293	1	-0.0184209	-0.0219532	-0.0155485	-0.0145683	-0.015562	-0.014633	-0.0174153	0.358593	0.109338	0.393189	-0.0162053	-0.0202898	-0.00226132	-0.0201031	-0.017623	-0.0148038	-0.0151146	-0.00192761	-0.0147068	-0.00986856	-0.0147037	-0.00658251	-0.0144791
101	Gcg	7	-0.0100077	-0.0138937	-0.0192328	-0.00286115	-0.0117904	0.000988052	1	-0.00862485	-0.0114329	-0.0290881	-0.00505893	-0.00432327	-0.014252	-0.00843699	-0.0335701	-0.00422712	-0.0283507	-0.00663074	-0.00567854	0.0362845	-0.0109633	-0.00899294	-0.0226499	-0.0178054	0.0235841	-0.0220168	-0.00417453	-0.00272046	0.0144191	-0.00739571
102	Gfra3	7	-0.013711	-0.0148382	-0.00888883	0.00129399	-0.00652248	0.153152	1	-0.0151359	0.00132604	-0.012981	-0.0121648	-0.0119584	-0.0182121	-0.0142621	-0.0207384	-0.00225442	-0.0164606	-0.0140417	-0.0140265	-0.0104133	-0.0175823	-0.0137479	-0.0150323	-0.0113517	-0.00267997	-0.00826719	-0.00638848	-0.0132271	-0.00498143	-0.0115732
103	Gm37459	7	-0.0365339	-0.0447473	0.00335174	0.00167263	0.0311747	0.29111	1	-0.0272717	-0.0110444	-0.0214104	-0.0370552	-0.0350161	-0.0228838	-0.0311231	0.169487	0.0847715	0.261275	-0.0531164	0.0476914	-0.0266503	-0.0247326	-0.0573123	-0.0418234	-0.00895131	0.0341693	0.0388583	-0.0170189	-0.0139421	-0.0273235	-0.0329979
104	Gpr119	7	-0.0205194	-0.0186654	-0.00669294	-0.00173395	-0.0124265	-0.0120017	1	-0.0225043	-0.0216776	-0.01499	-0.0186754	-0.0226369	-0.0148108	-0.0183813	-0.0185732	-0.00660682	-0.0192637	-0.0219399	-0.0267419	-0.0189646	-0.0246044	-0.0200526	-0.016337	-0.018704	-0.0111196	-0.014205	-0.0186374	-0.0214556	-0.0190249	-0.0169577
105	Grm4	7	-0.0381613	-0.038974	-0.00432291	-0.0108809	-0.021207	1	-0.0272922	-0.0495433	-0.0419392	-0.0469661	-0.0435346	-0.0481688	-0.0322674	-0.0440648	-0.00423307	0.167064	-0.0100696	-0.0240803	-0.0561031	-0.04388	-0.0567603	-0.020684	-0.0463958	-0.00395621	-0.00996836	-0.0130331	-0.0172832	-0.0391486	-0.0176444	-0.0364877
106	Igsf21	7	-0.023824	-0.0243864	-0.00868828	0.0124396	-0.0126912	0.0376883	0.870402	-0.0270663	0.512093	-0.0231082	-0.025392	-0.0228506	-0.0258493	-0.026863	1	0.0828497	0.176497	-0.0278391	-0.0330031	-0.0224722	-0.0327349	-0.0296503	-0.0283148	-0.0194693	-0.00859086	-0.0223064	-0.0180239	-0.0250932	-0.0204978	-0.0277834
107	Lmx1a	7	-0.0151183	-0.0143883	-0.0173693	0.00341157	-0.0071358	1	0.0259928	-0.00300617	-0.0150222	-0.0203894	-0.0131351	-0.013989	-0.0150221	-0.0154718	-0.0230869	-0.00788613	-0.0220648	-0.0132088	-0.0160916	-0.00815249	-0.0176315	-0.0169361	-0.0189131	-0.0150215	-0.0144959	-0.0164812	-0.0111118	-0.0145205	-0.00342523	-0.0142451
108	Nkx2-2	7	-0.0447046	-0.0566017	-0.00700662	-0.00927764	0.0457417	1	0.941772	-0.0391263	-0.0305109	-0.0464551	-0.0410941	-0.0335874	-0.0529758	-0.0353257	-0.0892855	-0.0305717	-0.0915498	-0.0622656	0.0971451	-0.017317	-0.0437411	-0.0653944	-0.0530185	0.00377913	0.0275308	0.0558065	0.0161294	-0.00978055	-0.0288571	-0.0361045
109	Olfr78	7	-0.0185035	-0.0203393	-0.028502	0.00371494	-0.0114166	1	0.269079	-0.0220052	-0.0206225	-0.025081	-0.0220801	-0.0184936	-0.0213967	0.0189465	0.0419526	0.00986991	0.0287608	-0.0193611	-0.0230924	-0.00638232	-0.0230579	-0.0228147	-0.0273749	-0.0229807	-0.0182122	-0.024883	-0.0170843	-0.0159815	-0.00287357	-0.0164652
110	Scgn	7	-0.00985888	-0.01954	-0.028282	0.008181	-0.011311	0.0345069	1	-0.0140146	-0.0167412	-0.0297869	-0.00831113	-0.000556337	-0.00938639	-0.0140939	0.50075	0.344521	0.0148726	-0.0137902	-0.0206328	0.00683864	-0.0185014	-0.0197723	-0.0265355	-0.0205978	-0.0138509	-0.0248757	-0.0127546	-0.0182663	-0.0117818	-0.019577
111	Wif1	7	-0.0243491	-0.0198297	-0.0175573	0.00474605	-0.0101396	1	0.0241172	-0.0143648	-0.0150174	-0.0288785	-0.0185385	-0.0265916	-0.0196851	-0.0197583	-0.0408765	-0.00766246	-0.0343585	-0.0186841	-0.0127256	-0.00684601	-0.0243624	-0.0216773	-0.0309192	-0.0196853	-0.0123788	-0.0177041	-0.00945955	-0.0209888	-0.00617604	-0.0229206
112	Col27a1	8	-0.0700741	-0.0806515	-0.0477311	0.0201652	-0.0469711	-0.0595897	-0.0881267	0.628153	1	-0.0688526	-0.055812	-0.00983015	0.279685	0.449341	0.239571	0.115709	0.822792	-0.0732552	-0.104873	-0.0256519	-0.102399	-0.0895491	-0.0887139	-0.0769903	-0.018349	-0.0721682	-0.0622608	-0.0734063	-0.0854872	-0.0690947
113	Gm2115	8	-0.0769775	-0.0578854	0.0250734	0.0273196	-0.0242835	0.00622762	-0.0712512	-0.0395798	1	-0.0619598	-0.0665004	-0.0694963	-0.0590655	-0.0536972	-0.054655	-0.00130735	-0.0407236	0.0965041	-0.110943	-0.0298187	-0.101194	-0.0293136	-0.0516246	0.035731	0.0239066	-0.0191127	0.0145726	-0.0374131	-0.03927	-0.0500929
114	Gm26673	8	-0.0394599	-0.0377024	-0.0176567	0.0126553	-0.01999	-0.0429974	-0.0481158	-0.0419142	1	-0.0263515	-0.0350353	-0.0358041	-0.0344781	-0.0450553	0.339747	0.149395	0.210082	-0.0391826	-0.0471394	-0.0242333	-0.0462321	-0.0449373	-0.0360631	-0.0360768	-0.00613023	-0.0300655	-0.033289	-0.0367735	-0.0439437	-0.036943
115	Gm38505	8	-0.02188	-0.020214	-0.00335777	0.00626131	-0.0129396	-0.0218112	-0.0244681	-0.0253149	1	-0.0139945	-0.0215312	-0.0231006	-0.0225503	-0.0245347	-0.0096399	0.0233443	-0.0098184	-0.0227976	-0.0292587	-0.0116339	-0.0261657	-0.0239165	-0.0199898	-0.0207695	0.00343358	-0.0150013	-0.0203354	-0.0207169	-0.0233183	-0.0225404
116	Gulp1	8	-0.235291	-0.184735	0.0290151	-0.000660364	-0.0268027	-0.103746	-0.165217	0.831446	1	-0.213997	-0.183117	-0.217651	0.785159	0.555266	0.113832	-0.0602341	-0.140665	0.00646506	-0.239952	-0.147941	-0.28247	0.0684806	-0.2197	0.0477218	0.0695611	0.0365486	0.0322549	-0.168615	-0.154747	0.343908
117	Kcna1	8	-0.0307044	-0.0333991	-0.024151	0.00325105	-0.0186404	-0.0310465	-0.0360708	-0.0319704	1	-0.0260418	-0.0293063	-0.0367037	0.134649	-0.0313168	-0.0404186	-0.0135592	-0.0334168	-0.0325204	-0.0397956	-0.0180763	-0.0401608	-0.0368025	-0.0339555	-0.0307692	-0.0143696	-0.0301151	-0.0227942	-0.028845	-0.0369118	-0.0321379
118	Kcna2	8	-0.0255497	-0.0303833	-0.0293273	0.00453128	-0.0151779	-0.0319859	-0.038485	-0.0259746	1	-0.0335252	-0.0246531	-0.00754765	-0.0273225	-0.00900281	0.0675417	0.232531	0.328067	-0.0305274	-0.0358341	-0.0131341	-0.0349713	-0.0317904	-0.0328322	-0.0307542	-0.017239	-0.0238556	-0.02525	-0.0217128	-0.0368985	-0.0304214
119	Lrrc9	8	-0.036521	-0.042683	-0.0163037	0.0172898	-0.0222712	-0.0403853	-0.0442458	0.00475254	1	-0.0379041	-0.0365809	-0.0395916	-0.0256211	-0.0435231	0.371623	0.0978437	0.21481	-0.0448538	-0.0531683	-0.029383	-0.0516739	-0.0478831	-0.0388507	-0.0410963	-0.005996	-0.0348275	-0.0415736	-0.00964466	-0.0450369	0.0130736
120	Mest	8	-0.0213197	-0.0264925	-0.0106871	0.00731197	-0.0158927	-0.0254012	-0.0213967	0.00516384	1	-0.02558	0.00677695	-0.0199625	0.0940762	-0.0012542	0.245808	0.133748	0.420858	-0.0265767	-0.037791	-0.0115739	-0.0347026	-0.0307945	-0.0263427	-0.0265169	-0.00160924	-0.0229568	-0.0241157	-0.0214829	-0.0277429	0.0215097
121	Mmd2	8	-0.0224168	-0.0251986	-0.0127883	0.00516143	-0.0126332	-0.0271458	-0.0321291	-0.0247183	1	-0.0194787	-0.0245225	-0.0273738	-0.034923	-0.0322784	0.078376	0.0133958	0.000616424	-0.0270976	-0.0329098	-0.0139486	-0.0347237	-0.0281466	-0.0275434	-0.0236657	-0.000465256	-0.0172836	-0.0192997	-0.0252258	-0.0272422	-0.024864
122	Mpdz	8	-0.116202	-0.127081	-0.0685532	-0.000788968	-0.031596	-0.0923577	-0.121102	0.393432	0.711039	-0.108927	0.333236	-0.113889	0.912825	0.674894	0.758931	0.172251	1	-0.132485	-0.054472	-0.0593932	-0.126708	-0.143236	-0.130826	-0.092574	-0.0351234	-0.0721712	-0.0865782	-0.113896	-0.119648	0.207717
123	Nova1	8	-0.0533735	-0.0751885	-0.0532187	0.01628	-0.0476877	0.112565	0.139551	1	0.59482	-0.0627172	-0.0399514	-0.0204914	0.335429	0.0491111	0.679567	0.0888148	0.593243	-0.0709482	-0.0961447	-0.04176	-0.0915081	-0.0846378	-0.0811482	-0.0753162	-0.0361332	-0.0706084	-0.0641129	-0.0797699	-0.0823032	-0.0472993
124	Reck	8	-0.0503652	-0.0591203	-0.0369751	0.00592649	-0.0269861	-0.0312789	-0.0212797	0.335988	1	-0.0483432	0.00141938	-0.0505168	0.369089	0.269239	0.183309	0.0701614	0.323059	-0.0603016	-0.0650277	-0.0220672	-0.0675301	-0.0670841	-0.0642693	-0.0541632	-0.0144582	-0.0450718	-0.0482015	-0.0145311	-0.0570601	-0.00374627
125	Scn7a	8	-0.0242398	-0.0305648	-0.0256132	0.00826668	-0.017243	-0.0329426	-0.0334399	0.191623	1	-0.0291604	-0.0241079	-0.0232817	-0.0159198	-0.0216492	0.0579083	0.35256	0.260928	-0.0274954	-0.0336796	-0.00579567	-0.0344442	-0.0325387	-0.0321069	-0.028975	-0.00412394	-0.0303497	-0.0236998	-0.0250754	-0.0354243	-0.0237659
126	Sorbs1	8	-0.151828	0.243871	0.253514	0.0143508	0.0375493	0.00183713	-0.0729981	-0.0144586	0.95823	0.153417	-0.0146186	-0.1682	-0.0552445	1	0.0821584	0.0521142	0.0814115	-0.191193	-0.181135	-0.142256	0.0503081	-0.0622537	-0.170434	-0.148674	-0.110859	0.0509198	0.267788	-0.0794333	-0.136156	0.0648053
127	Sox10	8	-0.0177018	-0.0210876	-0.0103395	0.00574679	-0.013711	-0.0222595	-0.0299461	-0.0274177	1	-0.0182267	-0.0179671	-0.0241832	-0.020602	-0.0205048	-9.08529e-06	0.00976041	0.00586774	-0.0217648	-0.0290568	-0.0105944	-0.027762	-0.0245038	-0.0214723	-0.022665	-0.00195077	-0.0205958	-0.0181808	-0.0234533	-0.0211379	-0.0191867
128	Tmprss5	8	-0.0154081	-0.020664	-0.000591206	0.00597467	-0.00121243	-0.0200733	-0.0265565	-0.0218328	1	-0.0129667	-0.0208536	-0.0057889	-0.0165331	-0.016617	-0.0137047	0.0132692	-0.00325571	-0.0222991	-0.0151521	-0.0126302	-0.0188359	-0.0214528	-0.0190741	-0.0128247	-5.89696e-05	-0.00659287	-0.00613059	-0.0131859	-0.0199568	-0.0180038
129	Tshz3	8	-0.083716	-0.119906	-0.112096	0.0107556	-0.0770886	-0.110968	-0.104633	0.964472	0.270525	-0.123337	0.334412	-0.0520383	0.628857	0.535255	0.969121	0.546883	1	-0.114197	-0.144525	-0.0678242	-0.136359	-0.134337	-0.126452	-0.120519	-0.0593569	-0.118993	-0.0985392	0.023326	-0.109102	0.262763
130	Zeb2	8	0.0567051	-0.0804427	-0.0700027	0.00164083	-0.0552027	-0.0851829	-0.0839696	0.711951	0.763399	-0.0652549	-0.059374	1	-0.0245489	0.278841	0.434746	0.168305	0.45874	-0.0790656	-0.101765	-0.0247974	-0.0969809	-0.0908002	-0.0918531	-0.0816162	-0.0326753	-0.0811665	-0.0708735	-0.043986	-0.085838	-0.0366237
131	5530401A14Rik	9	-0.0236155	-0.0273396	-0.0213649	0.0204107	-0.0097878	0.270724	0.343433	-0.0266941	-0.0341568	-0.0272385	-0.0278398	-0.0298282	-0.0265871	-0.0327949	0.786986	0.010111	1	-0.025224	-0.0336682	-0.0140311	-0.0316308	-0.0315804	-0.0286658	-0.0252337	-0.0117886	-0.0272103	-0.0232591	-0.024391	-0.0251948	-0.0267171
132	Adrbk2	9	-0.0819353	-0.119155	0.0130628	-0.0113735	0.121362	0.247967	0.0511808	0.067288	0.0103261	-0.0826798	-0.085588	0.285087	-0.0974776	-0.0472954	1	0.404722	0.918732	-0.13814	0.238242	-0.0347846	0.0230915	-0.145648	-0.113724	0.018834	0.104027	0.13084	0.0304103	-0.024939	0.154755	-0.0765638
133	Amph	9	-0.0310275	-0.0406035	-0.00170783	0.0186335	-0.000604675	0.0964302	0.137063	-0.0112791	0.435583	-0.0443799	-0.0414125	-0.0336453	0.000387571	-0.0239238	1	0.216376	0.744875	0.0165899	-0.0520111	-0.0275449	-0.0586113	-0.0289645	-0.0426968	0.0116246	0.0064508	-0.0111331	-0.00497617	0.0722169	-0.011362	-0.0335561
134	Ano2	9	-0.0153905	-0.0242191	-0.0141203	0.0116615	-0.00106028	-0.0118477	-0.0145715	0.158793	-0.0172785	-0.0181746	-0.0163582	-0.00296322	-0.00118431	-0.0153005	0.150502	1	0.13061	-0.0172301	-0.0245508	-0.025006	-0.0270178	-0.0189121	-0.0167698	-0.0123976	-0.0184455	-0.00432968	-0.0118781	-0.00984598	-0.0214272	-0.00476495
135	Apba2	9	-0.0376783	-0.0535097	-0.0469296	0.00103759	-0.0151729	-0.0470025	-0.0448617	-0.0437312	0.0418804	-0.0499517	0.740993	-0.0378149	-0.0389262	0.0125359	1	0.637754	0.87163	-0.0489157	-0.0420892	-0.030972	-0.0414092	-0.0577566	-0.061648	-0.0413632	-0.0268085	-0.0411866	-0.0313191	-0.0407372	-0.0310202	-0.0398789
136	Astn1	9	-0.0209136	-0.0252011	-0.0200687	0.0191752	-0.00923129	-0.0239042	-0.0343912	0.00448187	0.682285	-0.0256316	-0.0189049	-0.020873	-0.00976411	0.0155587	0.861566	0.340127	1	-0.0227418	-0.0299415	-0.00551009	-0.0294772	-0.02799	-0.0283807	-0.0240556	-0.00552627	-0.0229494	-0.0149275	-0.0188289	-0.0285901	-0.0187697
137	Atp2b3	9	-0.0139129	-0.0111708	-0.0118404	0.0130121	0.000887842	-0.0120761	-0.00556255	-0.0160021	-0.0135432	-0.0152295	-0.0119129	-0.0119194	-0.0115444	-0.013325	1	0.187683	0.786334	-0.0123252	-0.0149928	-0.00875027	-0.0152983	-0.0153336	-0.0117249	-0.0091503	-0.00633878	-0.00899744	-0.00375227	-0.0110521	-0.0140947	-0.0116496
138	Auts2	9	-0.144462	-0.139925	0.0633049	0.0120021	0.0581233	0.0379224	-0.0886158	0.00936088	0.269376	-0.100748	-0.135126	-0.154957	0.236307	0.31736	1	0.210577	0.215996	0.00215383	-0.0128183	-0.111444	-0.023822	-0.110689	-0.13208	0.0602187	0.0608983	0.0224199	0.0210248	-0.0722904	-0.0372238	-0.0444355
139	Cacna1a	9	-0.050053	-0.0780972	-0.0344492	0.0147485	-0.00296716	0.727809	1	-0.0224337	-0.0416145	-0.062255	-0.0518507	-0.0494618	0.219973	-0.0150496	0.746332	0.173026	0.624917	0.0129297	-0.0657508	-0.0766305	-0.0747533	-0.0268494	-0.0312811	0.0316426	-0.0108582	-0.00606884	-0.0306618	-0.0485201	0.221864	-0.0274252
140	Camk2a	9	-0.00626432	-0.0127883	-0.014077	0.0128919	-0.00226415	-0.0052172	0.120394	-0.00582944	-0.00209235	-0.0157284	-0.00665693	0.0132661	-0.0120189	-0.00741525	1	0.427964	0.404096	-0.0088041	-0.0121977	0.000928465	-0.0131345	-0.0143044	-0.0139881	-0.00969876	-0.00647496	-0.0116906	-0.00782598	-0.00865037	-0.00605704	-0.00887306
141	Chd5	9	-0.00649587	-0.0103249	-0.028609	0.0183661	-0.00323125	0.0191347	0.0681098	-0.0137612	0.0548776	-0.0182737	-0.0074116	-0.00866297	0.0178575	-0.00968195	0.836447	0.650755	1	-0.0110816	-0.0172805	-0.00354465	-0.0147317	-0.0149922	-0.0237802	-0.0204397	-0.0202382	-0.0223461	-0.00886861	-0.0136772	-0.00477893	-0.00903461
142	Chl1	9	-0.0391567	-0.0125484	-0.00944227	0.0182835	0.0099242	0.000783559	-0.0204151	-0.0326363	1	-0.00628358	-0.0393105	-0.0395203	-0.0622768	-0.032411	0.521521	0.300961	0.598148	-0.0271254	-0.0317018	-0.0416258	-0.0186556	-0.0215449	0.0557747	-0.000948335	-0.0395773	-0.00265648	-0.00683627	-0.0453278	-0.0290444	-0.0394729
143	Chsy3	9	-0.0459361	-0.0593083	-0.0472188	0.00744693	-0.029567	-0.0589493	-0.0541452	0.830384	-0.0301365	-0.0538566	-0.0170129	-0.0184997	-0.0260221	0.244642	0.452484	0.236026	1	-0.0588403	-0.0716786	-0.0212154	-0.0716841	-0.0670871	-0.0679606	-0.0580279	-0.0243036	-0.0498434	-0.0422558	-0.0393211	-0.0608339	-0.0130295
144	Clgn	9	-0.0146402	-0.0201445	-0.0211605	0.0182002	-0.00302017	-0.0159339	-0.012976	-0.0193621	-0.02139	-0.0219989	-0.0158529	-0.0096795	-0.0144166	-0.0178429	0.801089	0.57838	1	-0.0168857	-0.0196017	-0.0146896	-0.0208598	-0.0203657	-0.0226785	-0.016852	-0.0177702	-0.0173025	-0.00859064	-0.018809	-0.0181979	-0.015903
145	Clvs1	9	-0.00783662	-0.0112124	-0.0107268	0.0130095	-0.000728394	-0.00122267	-0.0115467	-0.00867949	0.025532	-0.0116668	-0.00679065	-0.0101948	-0.0110048	-0.0093376	1	0.18815	0.750867	-0.00838456	-0.0127251	0.000288081	-0.0116035	-0.0122036	-0.0122885	-0.00875404	-0.0020887	-0.00959676	-0.00588792	-0.0092742	0.0113513	-0.00754668
146	Cpe	9	-0.0498716	-0.0729424	-0.109887	0.0236267	-0.0436587	1	0.859032	-0.0526733	0.652149	-0.113173	-0.0252264	-0.049943	0.194803	0.460309	0.707321	0.675074	0.81454	-0.0647536	-0.0833521	0.0526717	-0.0823039	-0.0849103	-0.120454	-0.0966201	-0.0294809	-0.101511	-0.0535204	-0.0560316	-0.0508632	-0.0200575
147	Cux2	9	-0.0338558	-0.0260317	6.56234e-06	0.0151333	-0.0104496	0.0146043	0.0564837	-0.00419578	0.16586	-0.0272897	-0.0139689	-0.0253418	0.0907745	0.148681	0.371339	1	0.540702	-0.0153731	-0.0448739	-0.0172934	-0.0402613	-0.0267104	-0.0296584	-0.0153456	-0.00793197	-0.0104777	-0.00477727	-0.0340793	-0.0154467	-0.0288338
148	D430019H16Rik	9	0.00205074	-0.0233597	-0.0423531	0.0167093	-0.00709088	-0.0273955	-0.0260301	0.00571476	-0.00389742	-0.0366891	-0.0123764	-0.0159125	0.0104466	-0.00285327	1	0.631738	0.855614	-0.0158903	-0.0212348	-0.0111173	-0.0218088	-0.0228843	-0.0280489	-0.0212023	-0.0300321	-0.0236977	-0.00676371	-0.0186185	-0.0262051	-0.00528083
149	Dmtn	9	-0.031717	-0.0370363	-0.0427219	0.00963667	-0.0206896	0.0163089	-0.017417	-0.0127052	-0.00132091	-0.0440683	0.445706	-0.0332366	-0.0310509	-0.024924	0.931016	0.472344	1	-0.025045	-0.0456062	-0.0115516	-0.0442163	-0.0296276	-0.0319424	-0.0383025	-0.0246576	-0.0361237	-0.024964	-0.0273038	-0.0465543	0.0212918
150	Dscaml1	9	-0.00567231	-0.0125648	-0.00824601	0.0141471	-0.000295346	-0.0150534	-0.0150287	-0.0136639	-0.0135213	-0.0120696	-0.0116403	-0.009377	-0.00930429	-0.0145432	0.907888	0.216701	1	-0.0128974	-0.0166035	-0.00364105	-0.0169444	-0.0149461	-0.0145111	-0.0118651	-0.00304316	-0.00980049	-0.00749636	-0.00321812	0.272703	-0.0145939
151	Elavl2	9	-0.0220146	-0.0253071	-0.0275618	0.0175826	-0.00855463	0.365155	0.39243	-0.0242983	-0.000119844	-0.0257034	-0.0200204	-0.0177089	0.224403	-0.0252554	0.888814	0.295177	1	-0.0209765	-0.0321885	-0.0123899	-0.0307289	-0.025244	-0.0246671	-0.0237078	-0.0194518	-0.025253	-0.0163226	-0.0178235	0.00432949	-0.0231221
152	Entpd3	9	-0.00777533	-0.0119583	-0.0170993	0.0127187	-0.000400061	0.00361104	0.0131216	-0.0110777	-0.00788115	-0.0158493	-0.00930309	-0.0041025	-0.00922464	-0.0107305	1	0.385711	0.361172	-0.00694149	-0.00892649	-0.00250637	-0.00903904	-0.0132363	-0.0141902	-0.00725079	-0.00913657	-0.0111474	-0.00693859	-0.00623637	0.00698224	-0.00705786
153	Erich3	9	-0.0128869	-0.0213317	-0.0121883	0.0105364	-0.000725946	0.140786	0.287417	-0.0191307	-0.00853607	-0.0202833	0.0026121	-0.0190081	-0.00795025	-0.0099594	0.729762	0.0636388	1	-0.0190825	-0.0180798	-0.0104672	-0.0243854	-0.0234697	-0.0242381	-0.0166867	-0.00565641	-0.0160787	-0.0137123	-0.0151062	-0.00913881	-0.0150415
154	Frrs1l	9	-0.0204236	-0.0235994	-0.0389496	0.0173833	-0.00796037	0.112009	0.199314	-0.0207499	0.00779619	-0.0325287	-0.0185013	-0.0117665	-0.0179903	-0.0216294	0.915006	0.620446	1	-0.0198143	-0.0231406	-0.0153707	-0.0216571	-0.0240922	-0.031237	-0.0232684	-0.0296166	-0.0286139	-0.0135677	-0.0187026	-0.0153342	-0.0176043
155	Garnl3	9	-0.012075	-0.0223801	-0.00882987	0.00999572	0.00767216	-0.0150887	-0.0137173	0.0171676	0.0532168	-0.0159199	0.00156545	-0.0035726	0.0726875	0.0120848	1	0.235969	0.718746	-0.0185422	-0.00105518	-0.0103566	-0.014337	-0.0243729	-0.017856	-0.00716102	0.00133998	-0.00389746	-0.0110136	-0.010886	0.0145387	-0.00268853
156	Gm11149	9	-0.0386581	-0.0384985	-0.0151151	0.0132183	-0.0221913	-0.0414775	0.00426022	0.143869	0.932393	-0.0271258	-0.0347962	-0.0403155	0.0467132	0.0567663	1	0.209098	0.894253	-0.0412808	-0.0549187	-0.0172681	-0.0522181	-0.0450448	-0.0420683	-0.0393807	-0.00441109	-0.0345939	-0.0309356	-0.0373823	-0.0448077	-0.0372108
157	Gm11417	9	-0.0132774	-0.0150084	-0.0136028	0.0151159	-0.00204108	0.00265305	0.125356	-0.0159702	-0.0163543	-0.0139794	-0.0116703	-0.0153344	0.166651	-0.0170843	1	0.111906	0.595184	-0.0135366	-0.0186004	-0.00752239	-0.0188065	-0.0166318	-0.0164958	-0.0121466	-0.0072851	-0.011555	-0.00635011	-0.0133546	-0.0142134	-0.0137016
158	Gm13052	9	-0.029433	-0.0301509	-0.02188	0.0127655	-0.0133742	0.0244623	-0.00611707	0.186984	0.0326328	-0.0251955	-0.0206761	-0.0285479	0.164244	0.0642123	0.636285	0.188891	1	-0.0314955	-0.0410601	-0.0184456	-0.0401438	-0.034707	-0.0345527	-0.030917	-0.0133035	-0.0281676	-0.0150607	-0.0280087	-0.0327873	-0.0284459
159	Gm16070	9	-0.0128005	-0.0144781	-0.00767879	0.00695268	-0.00535754	-0.012029	-0.0185811	-0.0117137	-0.0132088	-0.00758984	-0.0132565	-0.0118758	-0.00592319	0.00952217	0.214516	0.00867918	1	-0.013796	-0.0186331	-0.00898256	-0.0175	-0.016185	-0.0151026	-0.011484	-0.00632801	-0.00904773	-0.00772241	-0.0127778	-0.0181183	0.175986
160	Gm17276	9	-0.0417676	-0.0487482	-0.0339591	0.0144644	-0.0221778	1	0.590842	0.0122761	0.0149606	-0.0427458	-0.0415945	0.0638451	0.184435	0.0935564	0.756521	0.162063	0.81549	-0.0385344	-0.0564019	-0.0307442	-0.0567897	-0.0494624	-0.0496602	-0.0384632	-0.0246768	-0.0350893	-0.0285916	-0.0329043	-0.0333858	-0.0260966
161	Gm26954	9	-0.0315254	-0.0318463	-0.00668971	0.0126984	-0.00203545	0.166066	0.425621	-0.0322739	0.00752062	-0.0276869	-0.0340063	-0.028157	-0.00987837	-0.0350776	1	0.12088	0.748635	-0.0327993	-0.028318	-0.0175119	-0.0334533	-0.0295709	-0.0348588	-0.0169173	-0.000839579	-0.00712068	-0.00160362	-0.0295088	-0.0263369	-0.0309551
162	Gria2	9	-0.00746148	-0.0122877	-0.0109752	0.0135719	-0.00147936	0.0489904	0.100611	-0.0125067	-0.00948001	-0.0136368	-0.00798712	-0.0118611	-0.00046472	-0.0114014	0.855931	0.138244	1	-0.00924122	-0.0136077	-0.00405006	-0.0140777	-0.0123022	-0.0145952	-0.0107772	-0.00522307	-0.0104949	-0.0052884	-0.00663424	-0.00760175	-0.0112756
163	Kcnd3	9	-0.0400825	-0.0509468	-0.0380331	0.0140075	-0.0262836	-0.0539897	-0.0507878	0.00734532	0.0176076	-0.0463621	-0.0377376	-0.045592	0.450062	0.561325	1	0.0958625	0.839242	-0.0462217	-0.0634452	-0.0187218	-0.0629244	-0.0551105	-0.0528354	-0.0457426	-0.0189018	-0.0471959	-0.0387676	-0.0421305	0.413142	-0.0419136
164	Kcnn2	9	-0.0282487	-0.0270259	-0.0181942	0.0108204	-0.00727995	-0.0184075	-0.0187397	-0.00986149	0.104045	-0.0224782	-0.0264438	-0.0282879	-0.0312778	0.308874	0.226309	0.0673349	1	-0.0237192	-0.030854	-0.0126227	-0.0321924	-0.0280413	-0.0267767	-0.0207974	-0.0111097	-0.0209711	-0.0116063	-0.0233746	-0.0153574	-0.0253419
165	Kndc1	9	-0.0233611	-0.0306791	-0.0319542	0.0206607	-0.00763958	-0.0323296	-0.0363121	-0.0247015	0.116117	-0.0269974	-0.0264236	-0.0185573	-0.0209132	-0.0267865	1	0.800845	0.679137	-0.0244497	-0.030235	-0.0132817	-0.0308309	-0.0306323	-0.0320359	-0.0269523	-0.0180453	-0.0262059	-0.0178925	-0.0201993	-0.0232841	-0.0273984
166	Map1b	9	-0.02228	-0.0372829	-0.0605758	0.0156239	-0.0218662	0.512904	0.228052	0.0247657	0.0985825	-0.0536819	0.0512074	-0.021883	0.161003	0.0963931	1	0.686816	0.806275	-0.0277775	-0.0419706	0.00803059	-0.0405994	-0.041209	-0.0521126	-0.0422241	-0.0234365	-0.0476483	-0.0308742	-0.0257029	-0.00810319	-0.00035412
167	Mapk10	9	-0.013183	-0.0180233	-0.0138347	0.0160337	-0.00553586	-0.000519284	0.0406703	-0.0166419	0.251023	-0.0197031	-0.0139016	-0.0156555	-0.00845141	0.0399375	1	0.303432	0.959995	-0.0162733	-0.021845	-0.00222934	-0.0209135	-0.0203277	-0.0208458	-0.0175275	-0.00153566	-0.016137	-0.0113175	-0.00567303	-0.0137454	-0.0153174
168	Mmd	9	0.054036	-0.0386104	0.0544885	0.0259971	-0.0492361	0.0030721	0.0160505	-0.0119938	-0.0686895	-0.158999	-0.0943373	0.164003	0.118249	0.106202	1	0.509752	0.777508	0.0817223	-0.169661	-0.029795	-0.168836	0.0234979	-0.0943767	0.0366426	0.0434037	0.0142353	0.121293	0.378576	0.0313368	-0.0116536
169	Ndrg4	9	-0.0119819	-0.0180332	-0.0490902	0.0162197	-0.00392823	-0.0140691	-0.0113117	0.0111695	0.00472754	-0.0393843	-0.00690816	-0.0078865	-0.00236817	0.0232503	0.880096	0.939994	1	-0.010947	-0.0145909	0.021325	-0.0137154	-0.0197329	-0.033497	-0.0249609	-0.0144035	-0.0260722	-0.010976	0.000995219	-0.0132354	-0.00456583
170	Nog	9	-0.0252272	-0.0246972	-0.0370055	0.00364977	-0.013733	0.131389	-0.00752313	-0.0192711	-0.0285996	-0.0219556	-0.0192534	-0.0197603	-0.0154848	0.0343966	-0.00205615	1	-0.029967	-0.023203	-0.029167	-0.0214712	-0.0290033	-0.0282351	-0.0323842	-0.0257461	-0.0318826	-0.0235099	-0.0106843	-0.015915	-0.0147575	-0.0150646
171	Ntrk2	9	-0.0744293	-0.0335751	0.0418981	0.0294931	-0.0188126	-0.0282185	-0.0294329	-0.0408265	-0.0313284	-0.0598597	-0.0696692	-0.0609497	-0.0596273	-0.0393225	0.440031	0.0561129	1	0.116263	-0.107596	-0.064963	-0.0996713	-0.0324911	-0.0587962	0.0765515	0.0575695	-0.00612447	0.0454986	-0.0431656	-0.0374612	-0.0504247
172	Phactr3	9	-0.0113371	-0.012802	-0.0129411	0.0147328	-0.00087362	-0.00451437	-0.00591473	-0.000591576	-0.0100145	-0.0166347	-0.0111917	-0.0120096	-0.00814644	-0.0077578	1	0.234432	0.907425	-0.0109849	-0.0157145	-0.00546509	-0.0160504	-0.014478	-0.0134916	-0.0122694	-0.00425575	-0.0126987	-0.00601341	-0.0110865	-0.0166751	-0.012187
173	Ppp2r2b	9	-0.0347581	-0.0381768	-0.0142617	0.0178021	-0.00976106	-0.0384795	0.0154842	0.0214854	1	-0.0341385	-0.0322331	-0.0337851	0.393845	0.0521386	0.713309	0.241164	0.80348	-0.0385275	-0.0257356	-0.0159147	-0.0423356	-0.0436888	-0.0393767	-0.0314069	0.00330684	-0.0211341	-0.0204206	-0.0321365	-0.0223036	-0.0357397
174	Prickle2	9	-0.0448015	-0.0560112	-0.0360362	0.0104721	-0.0301954	0.00349424	-0.00608021	0.420565	0.270249	-0.0410192	-0.00694805	-0.0453798	0.027768	0.366045	0.409435	0.0668242	1	-0.054632	-0.0710182	-0.0231259	-0.0677263	-0.0619601	-0.0562077	-0.0496179	-0.0127395	-0.0504619	-0.0428525	-0.052856	-0.0580191	0.0520396
175	Ptprr	9	-0.173972	0.628611	0.55529	-0.0177051	0.250475	-0.107326	-0.193518	0.159532	-0.162057	0.629286	-0.16252	-0.15288	-0.240264	-0.107558	1	0.0484098	0.692922	-0.253786	-0.012868	-0.131541	0.433318	-0.174633	-0.246005	-0.118497	-0.146167	0.0595713	0.454588	-0.103113	-0.171055	0.00104904
176	Resp18	9	-0.0184698	-0.023487	-0.0464077	0.0203149	-0.00615659	0.472964	0.231834	-0.0235125	-0.0139854	-0.0425913	-0.015778	-0.0134863	-0.0212715	-0.0210482	0.731634	0.509668	1	-0.0186493	-0.0234222	-0.00413881	-0.0238712	-0.0283058	-0.0371736	-0.0279184	-0.0227328	-0.0324598	-0.0113532	-0.0139313	-0.00912418	-0.0184273
177	Rit2	9	-0.00811442	-0.0118458	-0.0121717	0.0134594	-0.00183264	-0.00763679	0.0561879	-0.00959286	0.00785395	-0.0130509	-0.00667561	-0.00803623	-0.00834321	-0.00239752	1	0.189763	0.823568	-0.00812577	-0.012554	-0.0021407	-0.0123784	-0.0129115	-0.0126591	-0.0102677	-0.00343214	-0.00990898	-0.00676358	-0.00846751	-0.00755516	-0.00606516
178	Rph3a	9	-0.0202836	-0.0198651	-0.0280106	0.0056334	-0.00646443	-0.0225623	-0.0179912	-0.0171385	-0.0178605	-0.0244761	-0.0200166	-0.0191689	-0.0163976	-0.018991	0.060675	1	0.0573704	-0.0168231	-0.0191112	-0.0135317	-0.0168807	-0.0232042	-0.0215248	-0.0191993	-0.0214568	-0.0224012	-0.0191333	-0.0183934	-0.00745007	-0.0132395
179	Scg5	9	-0.0198941	-0.0261278	-0.0297163	0.0187709	-0.0079247	0.615005	0.573349	-0.0280978	0.0582713	-0.0322526	-0.019475	-0.0198662	0.00953381	-0.00633972	0.871408	0.401526	1	-0.0226233	-0.0291922	-0.00027881	-0.0311365	-0.0309555	-0.0283455	-0.025249	-0.0162703	-0.0272558	-0.0126614	-0.00880794	-0.0155551	-0.0186621
180	Scn2a1	9	-0.0124619	-0.0145838	-0.0129826	0.0146545	-0.000998148	-0.0153034	-0.0111983	-0.000713115	0.00860396	-0.0159029	0.000399495	-0.0132978	0.0387891	0.023465	1	0.265727	0.92861	-0.0122741	-0.0163374	-0.00324104	-0.0157531	-0.0156092	-0.0174213	-0.0125149	-0.00550189	-0.0113768	-0.00494843	-0.0121356	-0.0134409	-0.00318789
181	Sgip1	9	-0.019994	-0.0247551	-0.0203803	0.0159156	-0.00982249	-0.0241439	-0.0281944	0.00265588	0.463981	-0.0254256	0.0220632	-0.0232346	-0.0162198	0.0656202	1	0.274977	0.923984	-0.0223683	-0.0305409	-0.00482802	-0.03009	-0.0280694	-0.0283682	-0.0248916	-0.00579513	-0.0242359	-0.0170296	-0.0213787	-0.0254301	0.00197646
182	Slc5a7	9	-0.00767103	-0.0121208	-0.0267503	0.0140507	-0.000507675	-0.00900224	-0.00309385	-0.0070428	-0.00511116	-0.0183288	-0.00715145	-0.00540874	-0.00883961	-0.0084829	0.451885	0.491494	1	-0.00521045	-0.00943041	0.0020853	-0.0100924	-0.00942847	-0.0105989	-0.010689	-0.0155026	-0.0129186	-0.00596904	-0.00667707	-0.010268	-0.00433753
183	Slc8a1	9	-0.245698	0.134488	0.281082	0.0358271	-0.0491786	0.469118	0.698668	0.18285	-0.216663	-0.219728	0.17671	0.513381	-0.0286916	0.599544	0.734857	0.142745	1	-0.0914487	-0.401338	-0.175562	-0.372559	0.504579	-0.039395	-0.00733183	-0.0707225	0.377468	0.47385	-0.175617	-0.190855	-0.0271069
184	Slc8a3	9	-0.034003	-0.0406715	-0.024162	0.0146021	-0.0219346	-0.0439046	-0.0482993	0.171549	-0.0329028	-0.0378998	-0.0379291	-0.0469202	-0.00353739	0.369568	1	0.170022	0.524072	-0.0407045	-0.0550059	-0.0196136	-0.0515676	-0.0444578	-0.0442781	-0.0426058	-0.0145814	-0.0359518	-0.0320505	-0.0363893	-0.0417465	-0.0400908
185	Slitrk5	9	-0.0275465	-0.0342283	-0.0405494	0.0196953	-0.00500127	-0.0290304	-0.0291778	-0.0274592	0.245529	-0.0205316	-0.0254114	-0.0196022	-0.0347255	-0.0170539	0.45013	0.995367	1	-0.0275813	-0.0344149	-0.0175927	-0.0274417	-0.0345645	-0.0388457	-0.029826	-0.0277235	-0.0278866	-0.0184816	-0.0269964	-0.0315556	-0.0314241
186	Snap91	9	-0.00734709	-0.0116562	-0.0137288	0.0152203	-0.00180792	-0.00300918	0.12988	0.0047017	-0.00912075	-0.0159588	-0.00967239	-0.0128212	-0.0122944	-0.0114852	1	0.313358	0.956759	-0.0107356	-0.0141685	-0.00282563	-0.0143681	-0.0142849	-0.0149772	-0.0125986	-0.00644173	-0.0119519	-0.00776366	-0.0113885	-0.0113462	-0.00851771
187	Spock2	9	-0.00835276	-0.0240925	-0.0357454	0.0156474	0.000640081	0.0177804	0.0470914	-0.00665117	0.00868347	-0.0314794	-0.00626946	-0.0140862	0.593911	-0.0109513	0.802762	0.698269	1	-0.0152592	-0.0119594	-0.00116096	-0.0186152	-0.024543	-0.0285267	-0.0164111	-0.0217529	-0.0212289	-0.00848137	0.0148525	-0.0138438	0.00681783
188	Srcin1	9	-0.017603	-0.019938	-0.0104725	0.0144094	-0.0096384	-0.0206813	-0.0208567	-0.0190971	0.646763	-0.0234533	-0.0161659	-0.0121795	-0.0157449	-0.0204471	1	0.255852	0.382297	-0.0195059	-0.0254341	-0.00414573	-0.0245542	-0.0219214	-0.0229043	-0.020559	-0.00605476	-0.0158802	-0.0116149	-0.0150418	-0.0178198	-0.00622631
189	St6galnac5	9	-0.00938523	-0.0441448	-0.0327098	0.0111492	-0.0190175	-0.0415741	-0.0399433	0.534628	-0.0243588	-0.0409873	-0.033446	0.0143607	0.00327475	0.0288494	0.842563	0.0592353	1	-0.0410283	-0.0517966	-0.0209312	-0.0538504	-0.0458513	-0.0432741	-0.0420664	-0.0197109	-0.0420936	-0.0318139	0.0772831	-0.0423418	-0.0256943
190	Stmn2	9	-0.00469761	-0.0218728	-0.0460636	0.0152708	-0.00993619	-0.0228306	-0.01981	0.0334603	-0.00696226	-0.0358435	0.0923719	-0.0122677	0.0648369	-0.0122028	0.964603	0.707953	1	-0.0135146	-0.0222173	0.0152845	-0.020663	-0.0247898	-0.0318357	-0.0255606	-0.0168231	-0.0299222	-0.0179382	-0.0120482	-0.0227992	0.084452
191	Sv2a	9	-0.0117709	-0.0231547	-0.0393015	0.0189819	-0.00432331	0.0696457	0.0280184	-0.0124374	-0.0178452	-0.0338643	-0.0147862	-0.0180153	0.226188	0.0448924	0.930558	0.850501	1	-0.016462	-0.0237412	-0.00034128	-0.0228047	-0.0234611	-0.031815	-0.0232148	-0.0251845	-0.026388	-0.00487945	0.0129659	-0.0154547	-0.0135999
192	Syt13	9	-0.0310621	-0.0469242	-0.0561261	0.0218569	-0.0194008	0.921081	0.681638	0.171483	-0.0366418	-0.0566217	-0.0317627	-0.0272364	-0.0155693	-0.00306074	1	0.838106	0.959129	-0.0358669	-0.0452877	-0.00692137	-0.0449846	-0.0457758	-0.0575362	-0.0453585	-0.0339127	-0.0489779	-0.0285577	-0.0317934	-0.0363576	-0.0324002
193	Tmc3	9	-0.0202488	-0.0219808	-0.0224515	0.0173559	-0.00618666	0.0221785	0.336035	-0.0217298	0.0251676	-0.0196092	-0.0178977	-0.0138851	-0.00781256	-0.0194315	1	0.0924036	0.972967	-0.0187726	-0.024686	-0.0119915	-0.0244816	-0.022904	-0.0218295	-0.0154084	-0.0109366	-0.0176421	-0.00982527	-0.0189713	-0.00855219	-0.0181207
194	Bmx	10	-0.0182933	-0.0212153	-0.0154738	-0.00660226	-0.0167013	-0.0216686	-0.0226773	-0.0199858	-0.018213	-0.0211801	0.154769	-0.0203873	-0.019215	-0.0227336	-0.0259041	-0.014317	-0.0274589	-0.0207225	-0.0231686	-0.012029	-0.0231004	-0.0211002	-0.0212687	-0.0204601	-0.0134734	-0.0217395	-0.0174849	-0.0221083	1	0.260495
195	Cd300lf	10	0.0233881	-0.0201009	-0.00114936	-0.000152909	-0.00349561	-0.00798222	-9.4902e-05	-0.0215907	-0.0196114	-0.0197888	-0.0198491	0.0453766	-0.0235101	-0.0201703	0.124385	-0.00968412	0.0134404	-0.0219065	-0.0040725	-0.00875321	-0.0211125	-0.0234	-0.0212482	-0.0134663	0.00685376	-0.0058403	-0.0113138	-0.0080223	1	-0.0125019
196	Chn2	10	-0.172827	0.0223497	0.357447	-0.0631115	0.210777	0.174429	0.0552175	-0.226041	-0.188871	-0.210233	-0.181427	-0.113273	-0.174775	-0.0907887	-0.410688	-0.151092	-0.428758	-0.239838	0.335381	-0.13632	0.0439818	0.0305976	-0.241176	0.0711871	0.221144	0.375813	0.39127	0.440042	1	0.185406
197	Gm21954	10	-0.0194719	-0.0217057	-0.0119508	0.000524061	-0.0157274	-0.0225858	-0.0226713	0.0190995	-0.014145	-0.0186656	-0.0198217	-0.0232979	-0.0121491	0.00321297	0.177193	0.0701038	0.314428	-0.0231205	-0.0285989	-0.0152987	-0.0278626	-0.0248965	-0.0216702	-0.0214216	-0.00422647	-0.0198932	-0.0203323	-0.0240478	1	-0.0205768
198	Gm42609	10	-0.016097	-0.0170769	-0.00965553	-0.000912312	-0.0128079	-0.018205	-0.0213219	0.00904301	-0.0133699	-0.0149571	-0.0165989	-0.0179071	-0.00317719	-0.0115259	0.0990397	0.00926607	0.103477	-0.0175535	-0.0212381	-0.00919951	-0.0197897	-0.0198901	-0.0171659	-0.0180784	-0.00608048	-0.015842	-0.0158827	-0.0165553	1	-0.0156843
199	Krt23	10	-0.0207383	-0.0329467	-0.0143952	-0.000732145	0.00256176	-0.0177411	-0.0293289	-0.024503	-0.0267663	-0.0157321	-0.0256413	-0.0182979	-0.0285289	-0.0322762	0.136035	-0.0144171	-0.0640237	-0.015791	0.00219554	-0.0172287	-0.0331497	-0.00176374	0.0262604	0.0029453	0.0014865	0.00735936	-0.00341868	-0.024042	1	-0.0288467
200	Myo1b	10	-0.0966797	-0.0777543	0.0873782	-0.003802	0.0605816	0.0437714	0.127217	-0.0508949	-0.0963586	-0.081596	0.0765357	-0.0815271	-0.104331	-0.0640899	-0.0800401	-0.00165526	-0.144436	-0.0161373	0.0343024	-0.0936717	0.042292	-0.0875881	-0.099621	0.0454961	0.0737443	0.0580858	0.0348159	-0.0777418	1	0.00816366
201	Pik3cg	10	0.12655	-0.023158	-0.0113535	-0.0077527	-0.00534869	-0.0183414	-0.0167385	-0.0193899	-0.0209959	-0.0175303	-0.0124488	0.162316	-0.0216888	-0.0201679	-0.0313161	-0.0167253	-0.0328402	-0.020746	-0.00223988	-0.00718872	-0.0101526	-0.0243884	-0.0175546	-0.0107331	0.0019122	-0.00799572	-0.0175428	0.0573052	1	-0.0107782
202	Pik3r5	10	0.0434682	-0.0141214	-0.00920928	-0.00488725	-0.0121716	-0.014881	-0.0175366	-0.0129061	-0.015668	-0.0152916	-0.0133806	0.146483	-0.0141143	-0.0103089	-0.0200161	-0.00791265	-0.0225506	-0.0152329	-0.017355	-0.00631503	-0.016637	-0.0157547	-0.0156946	-0.0151376	-0.00273481	-0.0145559	-0.0129126	0.130307	1	-0.0109645
203	Pou2f3	10	-0.00877111	-0.0160345	-0.0336383	-0.00213352	-0.00872552	-0.00711853	-0.0116866	-0.00912524	-0.00937413	-0.0115325	-0.00516098	-0.0123383	0.000680215	-0.00864128	-0.0191161	0.00297593	-0.0246274	-0.00640487	-0.0176147	0.0183148	-0.0125217	-0.0139591	0.0456368	-0.00765536	-0.00364476	-0.0230029	-0.0151128	-0.00929725	1	-0.00701634
204	Ppp3ca	10	0.442185	-0.264239	-0.0529366	-0.0347818	0.131496	0.130764	0.23643	0.218616	-0.0694517	-0.094379	0.22835	0.236934	-0.0687934	0.0021077	0.260019	0.266544	0.3741	-0.082958	-0.0181438	-0.403996	0.0173764	-0.157339	0.0673065	0.136651	-0.177355	0.0906167	-0.017908	0.0104867	1	0.183759
205	Runx1	10	0.330694	-0.103185	-0.0101995	-0.0256968	0.0531852	-0.0879992	-0.106371	0.0445056	-0.0961583	-0.00689314	-0.0769079	0.515083	-0.117205	-0.0775784	-0.188658	-0.0728172	-0.197704	-0.0399348	0.045801	-0.0259193	0.0291984	-0.0877864	-0.0629426	0.0312688	0.0292805	0.0278031	-0.00558569	0.199213	1	-0.0826778
206	Siglecf	10	-0.0184545	-0.0226146	-0.000306046	-0.00564918	-0.0137035	-0.021071	-0.0293532	-0.027431	-0.0269841	-0.0243455	-0.0257837	-0.0132371	-0.0260615	-0.0235547	-0.036893	-0.0220466	-0.0276012	-0.0251995	-0.0235137	0.0033985	-0.0292727	-0.0267731	-0.0288651	-0.0235017	-0.00566346	-0.0220761	-0.0150234	-0.0210869	1	-0.0290506
207	Tanc2	10	-0.201102	-0.257542	0.0114592	-0.0619495	0.205034	0.717678	-0.154522	-0.0645808	0.838887	-0.129051	0.564317	0.550377	-0.0614488	-0.0698295	0.404287	0.0887134	0.305234	-0.27687	0.291767	-0.189328	0.110041	-0.313777	-0.251558	0.0358902	0.119102	0.14498	0.0197193	-0.0979789	1	0.124348
208	Trpm5	10	-0.00953176	-0.0132283	-0.00714078	-0.00212753	-0.00938893	-0.0120657	-0.0132188	-0.00824549	-0.0131433	-0.0146309	-0.0115115	-0.011783	0.0316437	-0.0115925	-0.0156698	-0.00621945	-0.0147994	-0.00925353	-0.0142534	-0.00304963	-0.0143632	-0.0109694	-0.0130025	-0.0113869	0.00019474	-0.0108156	-0.0114118	-0.00606557	1	-0.0126239
209	Cd200r4	11	0.0756474	-0.0331616	-0.00819296	-0.0272631	-0.0289844	-0.0313233	-0.0401749	-0.0368673	-0.0364228	-0.0262903	-0.0363534	0.131956	-0.0303908	-0.0376664	-0.0338368	-0.0201281	-0.0445898	-0.0369337	-0.0382882	-0.0309752	-0.0382077	-0.0377745	-0.0342168	-0.0337777	-0.0189506	-0.0308499	-0.0337455	1	-0.0291039	-0.0279679
210	Cd247	11	0.0975203	-0.0128214	-0.00960461	-0.00899875	-0.0117036	-0.0055495	0.000330176	-0.0111279	-0.00839801	-0.00546617	-0.0124153	-0.00132906	0.00234029	-0.0109111	-0.0108143	-0.0120126	-0.00946436	-0.0147203	-0.0186595	-0.0229543	-0.0194488	-0.0140651	-0.00967074	-0.0111839	-0.00944961	-0.00680214	-0.0121069	1	-0.0106504	0.00583695
211	Il18r1	11	0.136862	0.00498153	0.0868185	-0.012913	-0.0167651	-0.0291191	-0.0333835	-0.0412806	-0.0418182	-0.0414742	-0.0400043	0.00955014	0.964787	-0.0385434	-0.0231104	-0.0299707	-0.0499155	-0.0423253	-0.0460181	-0.0275588	-0.0486403	-0.0229835	-0.0524875	-0.0366369	-0.0243882	-0.00352236	0.0269204	1	-0.0347917	-0.0423961
212	Klri1	11	0.129504	-0.0369035	-0.0209087	-0.0302974	-0.0394868	-0.0419414	-0.0403116	-0.0382954	-0.0380281	-0.0284021	-0.0398449	0.73098	-0.0346602	-0.0401164	-0.0455415	-0.037168	-0.0431631	-0.0409521	-0.0459562	-0.0354745	-0.0431461	-0.0404818	-0.0347142	-0.04025	-0.0141209	-0.027245	-0.0412911	1	-0.0412829	-0.0384762
213	Lck	11	0.145953	-0.0236932	-0.0165998	-0.0145861	-0.00756761	0.0025967	0.00825405	-0.0178686	-0.00925097	-0.0189888	-0.00942792	-0.00856584	-0.0241377	-0.0200518	-0.0125113	-0.00853582	-0.0209072	-0.00833919	-0.0157734	-0.00330091	-0.0240948	-0.0183963	-0.0215382	-0.00573578	-0.0044993	-0.0143755	-0.0061442	1	0.00104263	-0.0166879
214	Prkch	11	0.100247	-0.0376988	-0.0515475	-0.032663	0.000501626	-0.00771195	0.0214415	-0.049372	-0.0634053	0.0238283	0.344371	0.156598	-0.0445836	-0.0532648	-0.101929	-0.0618146	-0.09265	-0.0387638	-0.0489925	-0.0548547	0.00212505	-0.0631555	-0.0374467	-0.0113968	-0.0574214	-0.0449098	-0.0505611	1	-0.0598161	0.663904
215	Tnfsf8	11	0.0937333	-0.0301644	-0.017782	-0.0254936	-0.0174996	-0.0226435	-0.022423	-0.0277072	-0.0274622	-0.0240361	-0.00967733	0.141149	-0.0312827	-0.0251479	-0.0296028	-0.0302747	-0.0159114	-0.029527	-0.0307487	-0.030206	-0.0325929	-0.0273555	-0.0295889	-0.0269938	-0.0189572	-0.0206801	-0.0208529	1	-0.0245531	-0.0200306
216	Zap70	11	0.0936197	-0.0289392	-0.0204003	-0.0183709	-0.0236996	-0.02359	-0.0358879	-0.0304804	-0.0272854	-0.0262762	-0.0319863	-0.0177362	-0.0311513	-0.0288889	0.0284356	-0.0267263	0.0572577	-0.0310358	-0.0324786	-0.0239748	-0.0331788	-0.0270318	-0.0283642	-0.0279727	-0.0226918	-0.025968	-0.0280164	1	-0.0298287	-0.0212091
217	Abca9	12	-0.019291	-0.0235011	-0.0179686	-0.00709604	-0.0162358	-0.0268917	-0.0279905	0.15497	0.0326235	-0.0216717	-0.0208734	1	0.308155	-0.0132651	0.0978888	-0.00103459	-0.0211554	-0.0256793	-0.0313104	-0.0175284	-0.0306339	-0.027457	-0.029617	-0.0243734	-0.0128228	-0.024385	-0.0202379	-0.0193081	-0.030707	-0.0208727
218	Cd163	12	-0.0129061	-0.0170238	-0.0178204	-0.0135081	-0.0217549	-0.0218313	-0.024297	-0.0064076	-0.0219973	-0.0136265	-0.018498	1	-0.00980043	-0.0138435	-0.0208328	-0.0117999	-0.0284625	-0.0193161	-0.023978	-0.0161204	-0.0226295	-0.0209643	-0.0194032	-0.0232729	-0.0145032	-0.0205945	-0.0240041	-0.0183468	-0.0222112	-0.0102288
219	Clec2g	12	1	-0.0458867	-0.0309913	-0.0287681	-0.0272962	-0.041564	-0.0507702	0.00265298	-0.0372633	-0.041936	-0.0461849	0.398007	-0.039656	-0.0420027	-0.0486399	-0.038704	-0.0409209	-0.0321791	-0.0463225	-0.0441474	-0.0478995	-0.0497362	-0.0419399	-0.0346576	-0.0348231	-0.0334333	-0.0397869	-0.0335191	-0.026082	-0.0243488
220	Fcgr2b	12	0.362217	-0.0291698	-0.0204878	-0.016188	-0.0243852	-0.0284865	-0.0338399	-0.0200218	0.111275	-0.0195159	-0.0197731	1	-0.0237619	-0.0259171	-0.0450117	-0.0104981	-0.0374018	-0.0308517	-0.0365847	-0.0225128	-0.03169	-0.0323756	-0.0369641	-0.0283592	-0.0197014	-0.0301457	-0.0187374	-0.00961948	-0.0165458	-0.0178766
221	Fnbp1	12	0.424723	-0.195762	-0.0539933	-0.0263773	0.0328816	-0.018114	0.129543	-0.0272332	-0.0789651	-0.125067	-0.0432426	0.972609	0.228952	1	0.319743	0.0941157	0.483173	-0.156849	-0.0041068	-0.193338	-0.13301	-0.20842	-0.169114	-0.00499489	-0.0403096	-0.0188573	-0.0554718	0.810521	0.483871	-0.0155105
222	Kcnk13	12	-0.000753527	-0.022526	-0.0195983	-0.0092092	-0.0135009	-0.0138749	-0.00971335	0.00653653	-0.0055849	-0.0101166	-0.0186094	1	-0.0278923	-0.0203386	0.341448	0.027268	0.0999112	-0.0218606	-0.024334	-0.016994	-0.0236937	-0.0244636	-0.0214764	-0.0165158	-0.0129002	-0.0179661	-0.0189294	-0.0219838	-0.0275345	-0.017263
223	Mrc1	12	-0.0136418	-0.013612	-0.0154195	-0.0114598	-0.0175037	-0.01878	-0.0189391	-0.0102516	-0.0124496	-0.0106952	0.149688	1	-0.0111453	-0.0133383	-0.00671677	-0.0143108	-0.0253985	-0.0179325	-0.023417	-0.00811295	-0.0217429	-0.018626	-0.014906	-0.0190773	-0.016402	-0.0208816	-0.0189083	-0.0180852	-0.0213415	-0.0148631
224	Ms4a14	12	-0.0326555	-0.0391918	-0.0125769	-0.0166021	-0.0100321	-0.0360339	0.0749866	-0.0282103	-0.0369821	-0.029016	-0.032614	1	-0.0479009	-0.038069	-0.0360779	-0.0303339	-0.0368492	-0.0432575	-0.0292441	-0.0334749	-0.0458201	-0.0423059	-0.0376588	-0.0208459	-0.0081283	-0.0236702	-0.0308884	-0.0332611	-0.0261929	-0.0419577
225	Ms4a7	12	-0.0170092	-0.0228979	-0.00420493	-0.0100894	-0.00576781	-0.0225922	-0.0243945	-0.0177428	-0.0179869	-0.0147254	-0.0198506	1	-0.0248819	-0.0207842	-0.0319497	-0.0103824	-0.044139	-0.0276732	0.0180333	-0.00964725	-0.0220355	-0.0275061	-0.0252528	-0.0101867	0.00668598	0.00159028	-0.00871415	-0.0027722	-0.0248211	-0.0151956
226	Raet1e	12	1	-0.0326631	-0.0175825	-0.0263088	-0.0300445	-0.0301197	-0.0371264	-0.033212	-0.0294617	-0.020366	-0.0375939	0.691295	-0.043833	-0.0406325	0.0017912	-0.036893	-0.0283804	-0.0385266	-0.0439225	-0.0313702	-0.0395854	-0.0256638	-0.0233113	-0.0292943	-0.0362361	-0.0212672	-0.0346237	0.397604	-0.0419108	-0.03471

## Sheet: GF_crypt_mid
	Gene	Submodule	B_cell	Colonocyte_1	Colonocyte_2	Cycling_TA_1	Cycling_TA_2	Enteroendocrine_1	Enteroendocrine_2	Fibroblast	Glia	Goblet	Lymphatic	Macrophage	Mesothelial	Myocyte	Neuron_1	Neuron_2	Neuron_3	Stem	TA_1	TA_2	TA_3	TA_4	TA_5	TA_6	TA_7	TA_8	TA_9	T_cell	Tuft	Vascular
0	5330417C22Rik	1	-0.315284	-0.580959	0.0504484	-0.202989	0.687211	0.345341	0.462411	-0.403586	-0.318744	-0.172495	-0.317194	-0.31001	-0.602124	-0.365561	-0.726411	-0.219344	-0.67077	-0.38602	1	-0.203843	0.679848	-0.496457	-0.524912	0.417266	0.548572	0.437526	0.268682	-0.18072	-0.253301	-0.276829
1	Atp2c2	1	-0.0937802	-0.357357	-0.238645	-0.10009	0.518748	0.0428538	-0.00814506	-0.164325	-0.187248	0.660572	-0.0925237	-0.0986575	-0.356766	-0.181574	-0.576455	-0.262956	-0.581875	-0.297028	0.387749	-0.199082	1	-0.393099	-0.0518355	0.21993	0.024244	0.0365753	-0.0439948	-0.147338	-0.218353	-0.136315
2	Bace2	1	-0.190495	-0.374493	0.0103285	-0.122626	0.614747	-0.180498	-0.238244	-0.222969	-0.200294	0.235582	-0.196038	-0.18103	0.171734	-0.13159	-0.461577	-0.178481	-0.416313	-0.371834	0.574088	-0.126255	1	-0.436928	-0.329803	0.159137	0.295866	0.260641	0.105436	-0.083622	-0.216161	-0.074576
3	Bcas1	1	-0.113236	-0.247641	-0.0443092	-0.0717813	0.492998	-0.107462	-0.2075	-0.133914	-0.144159	0.821941	-0.103837	-0.103481	-0.245017	-0.126224	-0.402557	-0.149377	-0.382027	-0.271375	0.25747	-0.0895908	1	-0.289943	-0.237331	0.0471676	0.0721814	0.0697611	0.0261516	-0.0769474	-0.149353	-0.119962
4	Capn9	1	-0.0590124	-0.15283	-0.0532042	-0.0381796	0.372361	-0.0713877	-0.15285	-0.0718944	-0.0787756	0.566453	-0.0588633	-0.0565904	-0.154675	-0.0722897	-0.230603	-0.0931755	-0.237076	-0.163444	-0.0599328	-0.0536843	1	-0.176026	-0.144634	-0.00879562	-0.00577798	-0.0221239	0.00166708	-0.0644298	-0.0725611	-0.0713676
5	Etv5	1	-0.203416	-0.31174	0.098753	-0.151205	0.494722	-0.102139	-0.215441	-0.157229	-0.139978	-0.228084	-0.16736	-0.00948316	-0.290558	-0.158897	-0.363565	-0.0527714	-0.0948812	-0.354287	1	-0.0634928	-0.111824	-0.378647	-0.289871	0.304906	0.39054	0.518658	0.187278	-0.00720254	-0.15128	-0.0998293
6	Gcnt3	1	-0.312789	-0.0616741	1	-0.0575319	0.335464	-0.0544403	-0.244588	-0.245087	-0.211101	0.642222	-0.267842	-0.265767	-0.401324	-0.188188	-0.64337	-0.284098	-0.631136	-0.275788	0.393281	0.174208	0.722579	-0.184766	-0.485251	-0.0840432	0.341773	0.11621	0.397731	-0.0751866	-0.146437	-0.182124
7	Gmds	1	-0.442976	-0.900494	-0.233659	-0.0903412	0.380158	-0.0543493	-0.202586	-0.666602	-0.670639	-0.510255	-0.441444	-0.552964	-1.08712	-0.680796	-1.63256	-0.641957	-1.66109	0.0816581	1	-0.500107	0.235253	-0.24601	-0.00370855	0.559006	0.453035	0.463192	0.166406	-0.382697	-0.522449	-0.444029
8	Hepacam2	1	-0.128741	-0.391693	-0.097475	-0.168203	0.639916	0.356031	0.398607	-0.204223	-0.196063	0.581321	-0.152012	-0.0567552	-0.37598	-0.200814	-0.632767	-0.247617	-0.634303	-0.423782	0.5692	-0.0863001	1	-0.439919	-0.392328	0.19087	0.225099	0.154023	0.0865075	-0.0969679	0.508641	-0.155017
9	Rab27b	1	-0.188783	-0.346945	-0.0602207	-0.0728382	0.540704	0.271899	-0.28572	-0.229163	-0.215927	0.504671	-0.174128	-0.178504	-0.140444	-0.198318	-0.359744	0.245559	-0.36439	-0.278296	0.348187	-0.158482	1	-0.349416	-0.169211	0.128208	0.114023	0.171021	0.0229545	-0.145921	0.146151	-0.188259
10	Scin	1	-0.0721445	-0.0231354	0.121382	-0.0522127	0.376076	0.00132962	0.119197	-0.10849	-0.158521	0.662286	-0.0919836	-0.0864313	-0.250219	-0.117732	-0.419012	-0.162942	-0.41785	-0.212257	-0.148995	-0.0139694	1	0.07961	-0.144502	0.00697321	-0.087361	0.0916185	0.15728	-0.0922915	-0.121648	-0.0886085
11	Scnn1b	1	-0.103565	-0.14218	-0.0550373	-0.017547	0.342626	-0.0638902	0.00891482	-0.0837564	-0.105196	1	-0.0909511	-0.101879	-0.176594	-0.0898475	-0.273468	-0.115566	-0.274419	-0.182875	0.124141	-0.0924174	0.76622	-0.198915	-0.162041	-0.0391867	-0.00315288	0.0138179	-0.00438495	-0.0571882	-0.142949	-0.0940299
12	Sidt1	1	-0.196541	-0.51284	0.0544746	-0.186869	0.706826	0.349069	-0.0250049	-0.360773	-0.301797	0.00962069	-0.286564	-0.270854	-0.520544	-0.33555	-0.372624	-0.265425	-0.188168	-0.430415	1	-0.251912	0.629915	-0.581344	-0.383747	0.39504	0.447897	0.491746	0.220967	0.23721	-0.212191	-0.27144
13	Slc12a8	1	-0.180946	-0.386888	0.053982	-0.218049	0.624223	-0.183312	-0.255399	-0.226016	-0.153458	-0.129583	-0.171413	-0.155813	-0.345511	-0.200487	-0.618137	-0.224982	-0.603171	-0.464143	1	-0.122443	0.433399	-0.461155	-0.35015	0.415531	0.417282	0.45573	0.259508	-0.0518667	-0.19387	-0.125959
14	Spdef	1	-0.244877	-0.384488	0.067364	-0.172789	0.639868	-0.170538	-0.307844	-0.237997	-0.157793	0.00110559	-0.216744	-0.191585	-0.368221	-0.19298	-0.672567	-0.248182	-0.673623	-0.457368	1	-0.0423265	0.445715	-0.45036	-0.391597	0.310724	0.46957	0.513018	0.322706	-0.0291986	-0.173248	-0.141035
15	Sytl2	1	-0.181629	-0.358297	0.00702893	-0.146344	0.673326	-0.143758	-0.160981	-0.183153	-0.199369	0.528346	-0.173712	-0.16332	-0.338091	-0.139462	-0.576527	-0.215599	-0.572113	-0.422597	0.604683	-0.137432	1	-0.424633	-0.332956	0.193632	0.262734	0.272577	0.166448	-0.0159758	-0.207466	-0.165128
16	Abca12	2	-0.108357	0.574771	1	-0.00122617	0.0175299	-0.0126993	-0.0855579	-0.0864643	-0.0756379	-0.159891	-0.108974	-0.0959899	-0.119554	-0.055398	-0.178205	-0.106273	-0.183931	-0.109069	-0.112546	-0.0282977	-0.118027	0.166301	-0.152156	-0.0914053	0.00755017	0.319409	0.892473	-0.00607213	-0.0445999	-0.0672294
17	Apol10a	2	-0.270965	0.239666	0.715605	0.0113669	0.0169794	-0.0527554	-0.179365	-0.192135	-0.140473	-0.395761	-0.217931	-0.22623	-0.275505	-0.133726	-0.465997	-0.219484	-0.463007	-0.0589199	-0.254144	0.0908544	-0.250688	1	-0.26038	0.0734042	0.249388	0.749458	0.803161	-0.0292683	-0.0534806	-0.0985571
18	Cyp2c65	2	-0.240236	0.273894	1	0.0340043	-0.0210443	-0.0538823	-0.163047	-0.168051	-0.131464	-0.302825	-0.205169	-0.219394	-0.229733	-0.116911	-0.352546	-0.199288	-0.342408	0.00366652	-0.173415	0.111599	-0.22651	0.531462	-0.215989	-0.00423266	0.250322	0.346676	0.640717	0.0035879	-0.0813743	-0.0958604
19	Eif2s2	2	-0.0568519	0.556396	0.386191	0.0201589	0.108753	-0.120565	-0.181437	-0.0471475	-0.147055	1	-0.0696353	-0.0905391	-0.206816	-0.0755491	-0.458928	-0.173919	-0.427832	-0.114649	-0.187402	0.0739378	0.177582	0.171901	0.211291	-0.113128	-0.423784	0.120836	0.238906	-0.0474358	-0.176338	-0.085065
20	Emp1	2	-0.174164	0.370238	1	-0.0107328	-0.012566	-0.0401871	-0.124712	0.0475313	-0.0115153	-0.0307327	0.0373733	-0.0997422	-0.154229	-0.0619132	-0.259784	-0.130148	-0.282116	-0.0896056	-0.0667761	0.166741	-0.123731	0.259007	-0.275943	-0.139183	0.00238638	0.199887	0.463027	-0.0357849	-0.0249795	0.0316281
21	H2-Q2	2	-0.116663	0.386294	1	0.0170058	0.027861	0.22965	0.136008	-0.103684	-0.0778192	0.384545	-0.130665	-0.0896213	-0.187168	-0.0931609	-0.290872	-0.259519	-0.302072	-0.0788847	0.0144259	0.0313257	-0.0685591	0.0468	-0.0492604	-0.0835552	-0.142602	0.0349633	0.262053	-0.0434282	-0.0657609	-0.0822282
22	Hsd3b2	2	-0.234177	0.381311	0.59362	0.0520256	-0.0178236	-0.115282	-0.206138	-0.198525	-0.196845	-0.0512058	-0.234371	-0.232107	-0.288834	-0.175623	-0.420366	-0.192513	-0.416712	0.054284	-0.409815	-0.195648	-0.390976	1	0.0266517	0.13923	-0.0346801	0.710785	0.730107	-0.132724	-0.163205	-0.145094
23	Hsd3b3	2	-0.274931	0.416232	0.554274	0.0771217	0.0143886	-0.124839	-0.238914	-0.23301	-0.223477	-0.0468529	-0.267553	-0.271323	-0.35831	-0.190971	-0.533824	-0.230245	-0.529564	0.110953	-0.493009	-0.153068	-0.474676	1	0.170326	0.179055	-0.0898742	0.752805	0.73919	-0.149231	-0.176422	-0.177604
24	Lhfpl2	2	-0.156481	0.738282	1	-0.00284247	0.0209639	-0.00845645	-0.0422594	0.121738	0.143505	0.786669	0.0614828	0.0176513	-0.147372	-0.049962	-0.231608	0.115362	-0.178586	-0.143774	-0.0891342	-0.0601153	-0.0334529	-0.0692602	-0.226671	-0.191056	-0.324089	-0.0752247	0.327224	-0.09172	-0.121732	0.228007
25	Slc13a1	2	-0.143108	0.59573	0.841526	0.0307007	0.0305375	0.582803	-0.0370141	-0.133151	-0.102275	-0.212231	-0.154791	-0.140009	-0.167387	-0.096398	-0.236437	-0.029347	-0.23378	-0.0564084	-0.200367	-0.0869558	-0.204914	0.17307	-0.166949	-0.0474401	0.0115008	0.418417	1	-0.0338758	-0.0753703	-0.094239
26	Slc13a2	2	-0.188664	0.642701	1	0.0376667	0.00385346	-0.0901393	-0.178405	-0.143096	-0.161239	0.113597	-0.176018	-0.169608	-0.294336	-0.135496	-0.494235	-0.275961	-0.503862	-0.142086	-0.292343	-0.131896	-0.25681	0.907401	0.400255	-0.0473569	-0.43136	0.808656	0.853432	-0.0866405	-0.134111	-0.108702
27	Slc51a	2	-0.0851916	0.16204	1	0.0169561	-0.00606739	0.0155857	-0.0464652	-0.0621263	-0.0358919	-0.209039	-0.0771638	-0.0799329	-0.0952204	-0.0395745	-0.160375	-0.132372	-0.15851	-0.0405725	-0.0215249	0.0579571	-0.0778451	0.132323	-0.134343	-0.0592794	0.0758703	0.0898616	0.302599	0.0309474	-0.0534587	-0.0406998
28	Slc9a3	2	-0.138031	0.766929	0.887651	-0.0113261	0.00217049	-0.0335596	-0.112251	-0.101401	-0.114556	0.128383	-0.142176	-0.12506	-0.150078	-0.0953289	-0.254268	-0.140409	-0.262325	-0.165095	-0.182384	-0.0893895	-0.183402	0.54116	-0.143813	-0.126084	-0.160966	0.698647	1	-0.0637987	-0.0875956	-0.115217
29	Sptssb	2	-0.206351	0.444589	1	4.7085e-05	0.0298258	-0.0442699	-0.167964	-0.140909	-0.138176	-0.332155	-0.180572	-0.195223	-0.205247	-0.0873748	-0.373703	-0.171046	-0.351856	-0.147417	-0.166445	0.110015	-0.113409	0.688064	-0.272358	-0.0759689	0.166437	0.644056	0.937273	-0.0107291	-0.0636606	-0.0842103
30	Tmigd1	2	-0.0935904	0.242215	1	0.00499042	0.00701803	0.00441884	-0.0636108	-0.0677492	-0.0395524	-0.143146	-0.0967068	-0.0862285	-0.0878903	-0.0291734	-0.158983	-0.104004	-0.155118	-0.0518652	-0.00899332	0.0820909	-0.0558609	0.0860099	-0.169854	-0.0895044	-0.00240851	0.105619	0.373387	-0.00337248	-0.00673955	-0.0229483
31	Gsdmc3	3	-0.0124667	-0.211152	-0.50924	0.0599513	-0.0963463	-0.129272	-0.122675	-0.0560422	-0.104201	-0.137638	0.000499496	-0.0293032	-0.204679	-0.0811149	-0.425054	-0.209567	-0.434579	0.287649	-0.350854	-0.162536	-0.32129	0.282201	1	0.297266	-0.301943	-0.104716	-0.154575	-0.132881	-0.201528	-0.0356273
32	Hint1	3	0.0455988	0.0647022	-0.306064	0.0574534	-0.0251656	-0.0729601	-0.0493941	-0.00338343	-0.0680398	0.365037	0.0554395	-0.00186626	-0.174894	-0.0517104	-0.133858	0.0255652	-0.109133	0.0326051	-0.217901	0.0950289	-0.0228914	0.143015	1	0.0529545	-0.411569	-0.0972953	-0.0785747	-0.0884706	-0.132178	-0.00759546
33	Rps11	3	0.0322167	-0.114408	-0.466581	0.0272336	-0.0160953	-0.0397856	0.032246	-0.0328181	-0.0513551	0.0852307	0.0351003	0.0112115	-0.158838	-0.0775255	-0.170673	-0.0483015	-0.11615	0.0517024	-0.105462	0.0276471	-0.000210327	0.0220628	1	0.11036	-0.228659	-0.135531	-0.103128	-0.0512664	-0.0713039	-0.022419
34	Scd2	3	0.10113	-0.338878	-1.01845	0.0381874	-0.0983744	-0.0450273	-0.0690587	-0.0177246	0.0963656	-0.283923	0.0701218	0.0405225	-0.1479	-0.10512	0.127005	0.273987	0.131041	0.2423	-0.237206	0.0681541	-0.194065	0.0176898	1	0.273495	-0.150423	-0.273031	-0.246352	-0.123692	-0.0504243	0.000596729
35	5031414D18Rik	4	1	-0.0529443	-0.0346817	-0.0294137	-0.0358887	-0.0482335	-0.0464358	0.0163709	0.0278065	-0.0366792	-0.0472562	0.652122	-0.0616796	-0.041189	-0.069611	-0.034148	-0.0573346	-0.0536403	-0.060781	-0.0502819	-0.0608167	-0.0567674	-0.0502253	-0.0474265	-0.0457456	-0.0439234	-0.0335246	-0.0276034	-0.0399255	-0.0529545
36	Abca9	4	-0.019291	-0.0235011	-0.0179686	-0.00709604	-0.0162358	-0.0268917	-0.0279905	0.15497	0.0326235	-0.0216717	-0.0208734	1	0.308155	-0.0132651	0.0978888	-0.00103459	-0.0211554	-0.0256793	-0.0313104	-0.0175284	-0.0306339	-0.027457	-0.029617	-0.0243734	-0.0128228	-0.024385	-0.0202379	-0.0193081	-0.030707	-0.0208727
37	Abcg3	4	0.0871194	-0.0187712	-0.0144454	-0.0114176	-0.0165269	-0.0166015	-0.0187511	-0.0140119	-0.0185642	-0.0110264	-0.00706167	1	-0.0123236	-0.0183942	-0.0190978	-0.0136752	-0.0144587	-0.0193535	-0.0238243	-0.0145246	-0.0230446	-0.0205871	-0.0203505	-0.0166309	-0.0101187	-0.0171719	-0.0217209	0.13891	-0.017173	0.0206624
38	Adgre1	4	-0.00347256	-0.012927	-0.00883897	-0.00795962	-0.0115323	-0.0115913	-0.0113313	-0.00934663	-0.0156295	-0.00523236	-0.0122818	1	-0.0134691	-0.0103112	0.0096008	-0.00551084	0.0073424	-0.0149633	-0.018076	-0.0114569	-0.0188926	-0.0163761	-0.0140505	-0.0124851	-0.00596858	-0.0142084	-0.0150739	-0.0117524	-0.0131975	-0.0141821
39	Adgrg5	4	0.089168	-0.04274	-0.0316539	-0.0300322	-0.0408276	-0.0358371	-0.0480635	-0.0466813	-0.0432582	-0.031817	-0.0364746	0.935209	-0.041507	-0.0415682	-0.0568259	-0.046166	-0.0505762	-0.044042	-0.053153	-0.0291107	-0.0459821	-0.042714	-0.0445866	-0.0424127	-0.0239419	-0.0381037	-0.041513	1	-0.0485208	-0.0480394
40	Btk	4	1	-0.0130913	-0.0289122	-0.0201727	-0.025682	-0.0327983	-0.0355482	-0.0273185	-0.029542	0.0355554	-0.0240467	0.603051	-0.0299096	-0.0247575	-0.052208	-0.0346135	-0.0439361	-0.0305145	-0.0419392	-0.0414383	-0.030123	-0.0281214	-0.0194611	-0.0310598	-0.0539039	-0.0240108	-0.0252982	-0.0319566	-0.04154	-0.0264168
41	Cd163	4	-0.0129061	-0.0170238	-0.0178204	-0.0135081	-0.0217549	-0.0218313	-0.024297	-0.0064076	-0.0219973	-0.0136265	-0.018498	1	-0.00980043	-0.0138435	-0.0208328	-0.0117999	-0.0284625	-0.0193161	-0.023978	-0.0161204	-0.0226295	-0.0209643	-0.0194032	-0.0232729	-0.0145032	-0.0205945	-0.0240041	-0.0183468	-0.0222112	-0.0102288
42	Cd300a	4	-0.0150166	-0.0222874	-0.0137302	-0.0126247	-0.0200113	-0.0199608	-0.0187923	-0.0172859	-0.0233234	-0.0152145	0.0172463	1	-0.00601457	-0.0194415	-0.0314093	-0.0153665	-0.0241785	-0.025111	-0.0313665	-0.0192148	-0.0288566	-0.0281396	-0.0238741	-0.0226576	-0.0123306	-0.0183011	-0.0204802	-0.0249875	-0.00328275	-0.0220305
43	Cd33	4	-0.0212474	-0.0270779	-0.00928686	-0.0157315	-0.0161613	-0.0288687	-0.0313426	-0.0261993	-0.0316213	-0.0203119	-0.0283656	1	-0.023456	-0.0284699	-0.0471892	-0.0312542	-0.052032	-0.0332252	-0.0191842	-0.0157181	-0.0314224	-0.033286	-0.0285549	-0.0233302	-0.0100408	-0.0212959	-0.0226706	-0.0317662	-0.0344027	-0.029842
44	H2-DMb1	4	0.84945	-0.0432202	-0.0434823	-0.024347	-0.029802	-0.0354112	-0.0506361	-0.0274626	-0.038094	-0.0367558	-0.033369	1	0.115582	-0.0292762	-0.0550747	-0.01431	-0.0806419	-0.0394796	-0.039337	-0.0209542	-0.0424212	-0.0468015	-0.0203704	-0.0428806	-0.0310279	-0.0304521	-0.0377685	-0.0222927	-0.04304	-0.0171013
45	Itgax	4	-0.00233971	-0.0268807	-0.0215667	-0.0208191	-0.0242785	-0.0273635	-0.0169203	-0.0220756	-0.0365219	-0.00157551	-0.0235536	1	-0.0288359	-0.0270112	-0.0277994	-0.0168624	-0.0412134	-0.0289736	-0.0351205	-0.0282902	-0.0355427	-0.0311794	-0.0297758	-0.0241992	-0.0161559	-0.0292788	-0.0333949	0.0891526	-0.0263355	-0.024623
46	Kcnk13	4	-0.000753527	-0.022526	-0.0195983	-0.0092092	-0.0135009	-0.0138749	-0.00971335	0.00653653	-0.0055849	-0.0101166	-0.0186094	1	-0.0278923	-0.0203386	0.341448	0.027268	0.0999112	-0.0218606	-0.024334	-0.016994	-0.0236937	-0.0244636	-0.0214764	-0.0165158	-0.0129002	-0.0179661	-0.0189294	-0.0219838	-0.0275345	-0.017263
47	Kynu	4	0.592237	-0.0239428	0.00393814	-0.0172545	-0.0216117	-0.0177626	-0.0314423	-0.0313706	-0.0404231	-0.0202212	-0.0332007	1	-0.0371778	-0.0305662	0.000338416	-0.00779525	0.00763414	-0.02947	-0.036814	-0.0253688	-0.04093	-0.01477	-0.0251831	-0.0223969	-0.0140281	-0.0153933	-0.00893643	-0.0187586	-0.023943	-0.0361787
48	Ly86	4	0.817678	-0.0310502	-0.0293063	-0.0181377	-0.0253003	-0.0240036	-0.0271171	-0.0282599	-0.0300965	-0.0214565	-0.0244563	1	-0.0288304	-0.025531	-0.034512	-0.0188416	-0.0321228	-0.0280183	-0.0353812	-0.0248738	-0.0359723	-0.0304359	-0.0324057	-0.0270209	-0.021226	-0.0304975	-0.0279601	-0.0217148	-0.0308027	-0.0235522
49	Mpeg1	4	0.0250333	-0.0247462	-0.0296848	-0.0138017	-0.0301213	-0.0239477	-0.0208137	-0.008259	-0.0293092	-0.0125698	-0.0175045	1	-0.0337263	-0.0214823	-0.0421324	-0.00402734	-0.0248381	-0.0299017	-0.0385105	-0.0129393	-0.0351289	-0.0251493	-0.0356635	-0.0289751	-0.018459	-0.0266029	-0.0233016	-0.00393574	-0.0138693	-0.0157226
50	Ms4a14	4	-0.0326555	-0.0391918	-0.0125769	-0.0166021	-0.0100321	-0.0360339	0.0749866	-0.0282103	-0.0369821	-0.029016	-0.032614	1	-0.0479009	-0.038069	-0.0360779	-0.0303339	-0.0368492	-0.0432575	-0.0292441	-0.0334749	-0.0458201	-0.0423059	-0.0376588	-0.0208459	-0.0081283	-0.0236702	-0.0308884	-0.0332611	-0.0261929	-0.0419577
51	Ms4a4a	4	-0.00899078	-0.01762	-0.0104791	-0.0121437	-0.0166314	-0.0161962	-0.020851	-0.0144992	-0.0213427	-0.0117928	-0.0182167	1	-0.0176964	-0.0167852	-0.0225219	-0.0127556	-0.0218154	-0.0179122	-0.0212267	-0.0125417	-0.0200528	-0.0183486	-0.0185486	-0.0172376	-0.00768486	-0.0172638	-0.0191805	-0.0137584	-0.017461	-0.0169893
52	Ms4a6d	4	-0.0241691	-0.0268701	-0.0269083	-0.017142	-0.0235814	-0.0368425	-0.032582	-0.0275174	-0.0275502	-0.0131289	-0.0284907	1	-0.0284831	-0.0302955	-0.0460153	-0.0253859	-0.0460303	-0.0294373	-0.0354577	-0.0265191	-0.0348534	-0.0308181	-0.0312639	-0.0290279	-0.0230841	-0.0277113	-0.0265135	-0.00491401	-0.0321815	-0.0243296
53	Ncf1	4	0.545498	-0.0327648	-0.0309658	-0.0208284	-0.031153	-0.0284972	-0.0406989	-0.0292779	-0.0331121	-0.0272509	-0.0265674	1	-0.0394686	-0.0325318	-0.0483375	-0.0357986	-0.04408	-0.0373643	-0.0457609	0.0276451	-0.0450936	-0.0392178	-0.0408635	-0.0342561	-0.0263074	-0.044909	-0.0391916	0.277387	-0.0342934	-0.0307733
54	Nckap1l	4	0.539542	-0.033531	-0.029009	-0.0190198	-0.0265707	-0.0306528	-0.0303662	-0.0237421	-0.0321236	-0.0249097	-0.0232271	1	-0.0328254	-0.0270495	0.0463409	-0.0290623	-0.00968643	-0.0320048	-0.0369466	-0.0157622	-0.0376206	-0.0328163	-0.033721	-0.0324448	-0.0231719	-0.0348092	-0.0295139	0.462172	-0.0309309	-0.0292577
55	Pirb	4	0.124611	-0.0280359	-0.0252135	-0.0198808	-0.0176613	-0.0194297	-0.0249007	-0.0197935	-0.0131844	-0.0194777	-0.0257131	1	-0.0336294	-0.0211559	-0.0116349	-0.0124904	-0.0225575	-0.026705	-0.0323444	-0.00675728	-0.0330693	-0.0256796	-0.021984	-0.0210955	-0.0204753	-0.0181455	-0.0160852	-0.0230759	-0.0129148	-0.0261073
56	Serpinb8	4	-0.0282678	-0.0370612	-0.0195345	-0.0246339	-0.0259088	-0.00995462	-0.0396267	-0.0142357	-0.0354123	-0.012537	-0.0321487	1	0.0300033	-0.00363016	-0.0185967	-0.0119237	-0.00618907	-0.0358685	-0.0441267	-0.0275203	-0.036431	-0.0392161	-0.0348352	-0.0294887	-0.0215593	-0.0214012	-0.0247904	-0.0368284	-0.0325983	0.093575
57	Slamf7	4	0.379527	-0.0462699	-0.0324981	-0.0356533	-0.032212	-0.0402543	-0.0522465	-0.0337912	-0.0420424	-0.03083	-0.0412847	1	-0.0533763	-0.0430721	-0.0505587	-0.0293118	-0.0436428	-0.0502361	-0.0541727	-0.0232907	-0.0529678	-0.0490279	-0.0405103	-0.0420292	-0.0339052	-0.0461159	-0.0466124	0.604919	-0.0457837	-0.0471159
58	Trpm2	4	-0.0154884	-0.0350629	-0.0170488	-0.00857613	-0.0135536	0.194174	-0.0124744	-0.0352009	-0.0319284	-0.017564	-0.0344954	1	-0.0420185	-0.0304881	0.48683	0.138275	0.190726	-0.0383091	-0.0425977	-0.0285479	-0.0387035	-0.0405681	-0.0323819	-0.030982	-0.00995034	-0.0284102	-0.0295241	-0.0174661	-0.0394093	-0.0390959
59	2010300F17Rik	5	0.093633	-0.0328582	-0.0263974	-0.0198532	-0.0244062	-0.032472	0.0132975	-0.0179868	-0.0283204	-0.0325715	-0.0303946	-0.0248379	-0.0387779	-0.0342344	0.477192	-0.0143803	0.525487	-0.0339518	-0.0380942	-0.0290679	-0.0372653	-0.0338582	-0.032516	-0.0306817	-0.0229776	-0.029599	-0.0277553	1	-0.0354273	-0.0263725
60	Cd200r1	5	0.105058	-0.0230757	-0.0125019	-0.0176986	-0.0216803	-0.022352	-0.0218479	-0.0229622	-0.024383	-0.0205732	-0.023919	0.431543	-0.0201376	-0.0242608	-0.0247946	-0.0244239	-0.0304499	-0.0250059	-0.0276178	-0.0182497	-0.0264739	-0.0220382	-0.0228537	-0.0243235	-0.012119	-0.0202311	-0.021679	1	-0.00636733	-0.0210911
61	Cd200r4	5	0.0756474	-0.0331616	-0.00819296	-0.0272631	-0.0289844	-0.0313233	-0.0401749	-0.0368673	-0.0364228	-0.0262903	-0.0363534	0.131956	-0.0303908	-0.0376664	-0.0338368	-0.0201281	-0.0445898	-0.0369337	-0.0382882	-0.0309752	-0.0382077	-0.0377745	-0.0342168	-0.0337777	-0.0189506	-0.0308499	-0.0337455	1	-0.0291039	-0.0279679
62	Cd3e	5	0.077921	-0.0149499	-0.0112837	-0.0144436	-0.0162791	-0.0167074	-0.0184681	-0.019845	-0.0188873	-0.0135494	-0.0166794	-0.0112258	-0.0187905	-0.0183513	-0.0220301	-0.0163642	-0.021771	-0.0189052	-0.0213668	-0.0151029	-0.0211707	-0.0172539	-0.0180338	-0.0194858	-0.0143253	-0.0184161	-0.016385	1	-0.0202687	-0.0188485
63	Emb	5	0.100479	-0.0263104	-0.0286014	-0.00294389	-0.0157492	0.168685	0.199617	-0.0214517	-0.0227667	-0.0232888	-0.0222734	0.213215	0.00891985	-0.0266491	0.354603	0.236471	0.562382	-0.0248961	-0.0297427	-0.0145743	-0.0287874	-0.0273373	-0.0308898	-0.0259565	-0.0221272	-0.0273997	-0.0214256	1	-0.0202021	-0.0219568
64	Gm44174	5	0.0837519	-0.0256449	-0.0130487	-0.0224556	-0.0220316	-0.0267905	-0.0295268	-0.0261256	-0.0270321	-0.0166086	-0.0242396	-0.0133629	-0.0262255	-0.0243438	-0.0274068	-0.0263613	-0.0315412	-0.0274555	-0.0285952	-0.0233087	-0.0293949	-0.0253357	-0.0252323	-0.0239443	-0.016407	-0.0226348	-0.0235529	1	-0.030803	-0.0288954
65	H2-Q7	5	0.42742	-0.0350416	-0.0172972	-0.0220464	-0.0142172	-0.0298431	-0.0295509	-0.010404	0.00851525	-0.0338113	0.0648556	0.13232	-0.000181001	-0.0291537	-0.0493944	-0.0209334	-0.0450793	-0.0368048	-0.0117926	0.000119363	-0.0369091	-0.0427733	-0.0424149	-0.0297011	-0.00835113	-0.0206237	-0.0208283	1	-0.0272805	0.227469
66	Il18r1	5	0.136862	0.00498153	0.0868185	-0.012913	-0.0167651	-0.0291191	-0.0333835	-0.0412806	-0.0418182	-0.0414742	-0.0400043	0.00955014	0.964787	-0.0385434	-0.0231104	-0.0299707	-0.0499155	-0.0423253	-0.0460181	-0.0275588	-0.0486403	-0.0229835	-0.0524875	-0.0366369	-0.0243882	-0.00352236	0.0269204	1	-0.0347917	-0.0423961
67	Il27ra	5	0.539338	-0.0454229	-0.0393449	-0.0287301	-0.0368198	-0.0416621	-0.0420481	-0.0267361	-0.0220543	-0.0322371	0.00311595	0.0201068	-0.0427954	-0.0420284	-0.0594381	-0.0368346	-0.0510627	-0.0475928	-0.0512238	-0.0433999	-0.0523335	-0.0475645	-0.0537136	-0.0438282	-0.0430924	-0.0416009	-0.0322937	1	-0.0477079	0.0217857
68	Ipcef1	5	0.171871	-0.0181515	-0.0139737	-0.00830747	-0.0202063	-0.0142813	-0.0143514	-0.0174704	-0.0184734	-0.0159195	-0.0146027	0.165761	-0.0195056	-0.0190995	0.0264831	-0.0180077	0.0378112	-0.0103002	-0.0227106	-0.018477	-0.02673	-0.0206486	-0.0184209	-0.0110664	-0.0101761	-0.0140738	-0.0215828	1	-0.0150427	-0.0188015
69	Klra7	5	0.124635	-0.0285361	-0.0159946	-0.0246805	-0.0293822	-0.0323661	-0.0275744	-0.0273799	-0.0272422	-0.0281253	-0.0303012	-0.0185666	-0.0260301	-0.0313431	-0.0286196	-0.0260927	-0.0367766	-0.0300226	-0.0323911	-0.0263579	-0.0331801	-0.0320487	-0.0309985	-0.0303167	-0.0200767	-0.0247647	-0.0262175	1	-0.0309543	-0.0312235
70	Klrk1	5	0.1007	-0.0209737	-0.0146254	-0.0220227	-0.024533	-0.0244065	-0.0303092	-0.023442	-0.0273418	-0.0162784	-0.0289926	0.141257	-0.0201506	-0.0278981	-0.0390773	-0.00773872	-0.0296547	-0.0299989	-0.0321091	-0.0190475	-0.0289593	-0.0269979	-0.0282155	-0.0263231	-0.0236413	-0.0189633	-0.0264336	1	-0.0271463	-0.0279518
71	Nlrc5	5	0.242006	-0.0297262	-0.00129236	-0.0212249	-0.0349049	-0.0316527	-0.0466959	-0.00814892	0.17663	-0.0223901	0.119819	0.445479	-0.0143333	-0.020391	-0.0527151	-0.0142792	-0.0299075	-0.0418445	-0.0536883	-0.0403714	-0.0485101	-0.0338812	-0.0326491	-0.0426238	-0.0226272	-0.0278355	-0.0325757	1	-0.0406632	0.279011
72	Rinl	5	0.120885	-0.0244728	-0.0140693	-0.015836	-0.0111571	-0.00322819	0.00716313	-0.0210699	0.00701487	-0.0116834	-0.00846418	0.138536	-0.0207664	-0.0193363	-0.024646	0.000328537	0.00112645	-0.0228652	-0.0224007	-0.0137028	-0.0254628	-0.0245901	-0.0210455	-0.0153953	-0.0140979	-0.0143258	-0.0214981	1	0.0270445	-0.00961434
73	Selplg	5	0.192952	-0.0188081	-0.0172196	-0.0160352	-0.0166919	-0.0178198	-0.0183648	-0.0197381	-0.0168761	-0.0158251	-0.0196986	0.339227	-0.0267029	-0.016564	-0.0258686	-0.0192557	-0.0250198	-0.0224153	-0.0268417	-0.0164999	-0.0247471	-0.0236499	-0.0239745	-0.0222353	-0.0161871	-0.0210226	-0.0210884	1	-0.0231832	-0.0205883
74	Tnfsf8	5	0.0937333	-0.0301644	-0.017782	-0.0254936	-0.0174996	-0.0226435	-0.022423	-0.0277072	-0.0274622	-0.0240361	-0.00967733	0.141149	-0.0312827	-0.0251479	-0.0296028	-0.0302747	-0.0159114	-0.029527	-0.0307487	-0.030206	-0.0325929	-0.0273555	-0.0295889	-0.0269938	-0.0189572	-0.0206801	-0.0208529	1	-0.0245531	-0.0200306
75	Zap70	5	0.0936197	-0.0289392	-0.0204003	-0.0183709	-0.0236996	-0.02359	-0.0358879	-0.0304804	-0.0272854	-0.0262762	-0.0319863	-0.0177362	-0.0311513	-0.0288889	0.0284356	-0.0267263	0.0572577	-0.0310358	-0.0324786	-0.0239748	-0.0331788	-0.0270318	-0.0283642	-0.0279727	-0.0226918	-0.025968	-0.0280164	1	-0.0298287	-0.0212091
76	4833422C13Rik	6	-0.049883	-0.056481	-0.0501451	-0.0150135	-0.0436796	-0.035111	0.248147	0.0811433	0.0423218	-0.058072	1	-0.0564903	0.0419167	0.0167301	0.458444	0.109443	0.306748	-0.0604647	-0.0720533	-0.044205	-0.0726326	-0.0586478	-0.0679851	-0.0591894	-0.0434137	-0.0564983	-0.0426247	-0.0307373	-0.063109	-0.0486781
77	Adgrg3	6	-0.0389091	-0.0538338	-0.0518669	-0.0246515	-0.0193351	-0.00101948	-0.00901258	-0.0399887	-0.0182205	-0.0428814	1	-0.0370576	-0.0445656	-0.0366208	-0.0678088	-0.0352224	-0.0672793	-0.0509717	-0.0255625	-0.0365495	-0.0397377	-0.0574085	-0.0537886	-0.0322251	-0.0336558	-0.0235344	-0.0212659	-0.0205349	-0.0422372	-0.00266437
78	Btnl9	6	-0.0462508	-0.0565875	-0.062994	-0.0272873	-0.0430475	-0.0498548	-0.059396	-0.0564641	-0.0505602	-0.0523498	1	-0.0463177	-0.0526476	-0.0483148	-0.0100089	-0.0434532	-0.0672737	-0.0526338	-0.0631288	-0.0455169	-0.0609288	-0.0596667	-0.0649489	-0.0521809	-0.0576202	-0.0509815	-0.0469472	-0.052696	-0.0624642	0.0525828
79	Calcrl	6	-0.0293575	-0.166097	-0.0592944	-0.0560732	0.0603525	-0.131779	-0.0257322	0.255122	-0.117346	-0.102025	0.825043	-0.0419946	-0.131909	-0.0387005	-0.0168647	0.342679	0.967468	-0.117453	0.0899973	-0.0935182	-0.0628471	-0.19079	-0.15663	0.00249298	0.0210481	-0.00747901	-0.0625669	0.0100946	-0.146675	1
80	Ccm2l	6	-0.0477105	-0.0554152	-0.0611623	-0.0280223	-0.0487916	-0.0486981	-0.0351278	-0.0533876	-0.0635164	-0.0516104	0.801082	-0.0377618	-0.0542985	-0.0503389	-0.0780561	-0.026905	-0.0766517	-0.0543984	-0.0624389	-0.0384486	-0.0591659	-0.0627821	-0.0566037	-0.0604296	-0.0564276	-0.0572315	-0.0495337	-0.0513816	0.100028	1
81	Cp	6	-0.00680684	-0.0511326	-0.0563549	-0.0221502	-0.0391475	-0.0453783	-0.0468007	0.0070754	-0.037504	-0.0406116	1	0.134862	-0.0309116	-0.0338133	-0.0396262	-0.0249399	-0.0407442	-0.0352693	-0.0568365	-0.0440012	-0.0580376	-0.0533883	-0.0461028	-0.0375995	-0.0470329	-0.0517827	-0.0489197	-0.0314596	-0.0478663	0.0556262
82	Cysltr1	6	0.000768349	-0.0370719	-0.00712496	-0.023119	-0.0452754	-0.0455572	-0.0574481	0.0525017	-0.054402	-0.0299912	-0.0438755	0.906972	0.0544133	0.011681	-0.0535005	-0.022876	-0.0768913	-0.0516767	-0.0606675	-0.037751	-0.0647195	-0.0452022	-0.0539811	-0.0448331	-0.0349021	-0.021723	-0.0362792	0.12309	-0.0521219	1
83	Cyyr1	6	-0.0258726	-0.0295065	-0.0276805	-0.0150807	-0.023447	-0.0305471	-0.031155	-0.0172684	-0.0269457	-0.0260753	0.349827	-0.0254488	-0.0189742	-0.0242664	0.00100195	0.0129015	0.276219	-0.0299448	-0.0322474	-0.0192526	-0.0317501	-0.0305888	-0.0316461	-0.0304449	-0.0242606	-0.0281774	-0.024905	-0.0277216	-0.0256146	1
84	Elk3	6	0.195466	-0.11649	-0.0637265	-0.0449941	-0.00944693	0.0498739	0.00656581	0.0140193	-0.0532781	-0.0710767	1	0.288641	-0.0202669	0.00822148	-0.040879	-0.0336409	0.0714846	-0.109061	-0.0136485	-0.0750313	-0.0473891	-0.125793	-0.113504	-0.0561197	-0.0247359	-0.0378496	-0.0592423	0.317838	-0.0775987	0.758962
85	Erg	6	-0.0282821	-0.0355419	-0.0310971	-0.0190271	-0.0254729	-0.0304656	-0.0406726	0.036066	-0.0366414	-0.0322455	0.44673	-0.0292907	0.000905642	-0.0105842	-0.0382173	-0.0309778	-0.0429316	-0.0374208	-0.0423647	-0.0157499	-0.0407432	-0.0365075	-0.043868	-0.035201	-0.0277303	-0.0311635	-0.0302011	-0.0206307	-0.0279376	1
86	Exoc3l2	6	-0.02079	-0.0217749	-0.0134135	-0.0123913	-0.0145822	-0.0250618	-0.0250975	-0.0165971	-0.0166175	-0.0128192	-0.0207522	-0.0115376	-0.0198491	-0.0201579	-0.0271898	-0.0143696	-0.0295136	-0.0253172	-0.012797	-0.0156779	-0.0199809	-0.0230897	-0.0240495	-0.0190662	-0.0060059	-0.0121903	-0.0153344	-0.0220795	-0.026308	1
87	Fgd5	6	-0.0285002	-0.0320679	-0.0280135	-0.0165194	-0.0264051	-0.0357272	-0.0355798	0.0399618	-0.016616	-0.0233386	0.41016	-0.0274206	-0.0182383	-0.0271789	-0.0308109	-0.0196621	-0.0378576	-0.0350773	-0.0378066	-0.0236229	-0.0323201	-0.0350878	-0.0370534	-0.0326457	-0.0255266	-0.0313713	-0.0269003	-0.0308755	-0.0344669	1
88	Flt1	6	-0.0130067	-0.0145391	-0.0132876	-0.00826362	-0.0128948	0.00212671	-0.016971	-0.00148936	-0.0153456	-0.0129855	-0.00290189	-0.00293518	-0.0114684	-0.00529121	-0.0204179	-0.00972117	-0.0167288	-0.0156569	-0.018653	-0.00607831	-0.0178313	-0.0166435	-0.0173682	-0.0161086	-0.00880143	-0.0168172	-0.0135888	-0.0146553	-0.0160128	1
89	Fndc1	6	-0.0738264	-0.0880586	-0.0765494	-0.0269989	-0.0624299	-0.0609446	-0.0825833	0.847504	0.059153	-0.0704026	1	-0.0591906	0.1131	0.0261173	0.0291053	-0.0266688	-0.053002	-0.0838933	-0.0987655	-0.0387355	-0.0983577	-0.0943703	-0.0954718	-0.0890804	-0.0553289	-0.0805936	-0.0666154	-0.0730364	-0.0798638	-0.0480605
90	Jam2	6	-0.0344357	-0.0388428	-0.0261165	-0.0030624	-0.0245934	-0.0385141	-0.0444686	0.287771	0.140936	-0.0161494	-0.0248306	-0.0275501	-0.023863	0.0884083	-0.045161	-0.0309258	-0.057665	-0.0358027	-0.0495933	0.00321101	-0.0438742	-0.0403089	-0.0457573	-0.0384439	-0.0164837	-0.0338007	-0.0278917	-0.0453416	-0.02995	1
91	Kank3	6	-0.0354111	-0.0592011	-0.0577843	-0.0234489	-0.0370242	-0.0503202	-0.047415	-0.0277443	-0.0334529	-0.0521693	1	-0.0167191	0.0321597	-0.0405951	0.0692361	-0.0122077	0.0271889	-0.0515289	-0.0571594	-0.0313176	-0.0547174	-0.0610527	-0.0529857	-0.0501658	-0.0486264	-0.0541422	-0.0494315	-0.0466474	-0.0335842	0.661592
92	Lbp	6	-0.044619	-0.0507115	-0.0587797	-0.0239845	-0.0370287	-0.0463293	-0.0538199	0.015695	0.019632	-0.0445718	1	-0.0427817	-0.0101512	-0.0438549	-0.0688535	-0.0469959	-0.062516	-0.0461948	-0.0575704	-0.0316554	-0.0484267	-0.0512048	-0.0338486	-0.0446058	-0.0466872	-0.0557591	-0.0457632	-0.0545032	-0.0528848	0.0315304
93	Mctp1	6	-0.247435	-0.337474	0.0966327	-0.150765	0.398492	-0.142808	-0.177238	-0.210188	-0.206948	-0.206192	0.356885	1	-0.152587	-0.0953758	-0.295461	-0.13298	-0.237799	-0.3946	0.773398	-0.173139	0.00902644	-0.395509	-0.315947	0.191617	0.326905	0.437592	0.178879	-0.0799583	0.555385	0.747015
94	Myrip	6	-0.20896	-0.250709	0.152998	-0.0598239	0.364198	-0.172996	-0.215188	-0.212023	-0.150704	-0.100211	-0.179316	-0.174062	-0.245057	-0.187408	0.0260413	0.0495925	0.418528	-0.303617	0.601843	-0.109461	0.418527	-0.308032	-0.17223	0.0759258	0.269328	0.327398	0.0913312	-0.074547	-0.183154	1
95	Nos3	6	-0.0290052	-0.033763	-0.0276328	-0.0140181	-0.0242524	-0.0242946	-0.0280704	-0.0254313	-0.0072164	-0.0300844	0.177287	-0.0335414	-0.0289002	-0.026774	0.0323742	-0.00407874	0.0244539	-0.0356348	-0.0382686	-0.0274558	-0.0384417	-0.0369701	-0.0329814	-0.0341687	-0.023752	-0.0333518	-0.0280016	-0.0367325	-0.0338589	1
96	Nuak1	6	-0.030623	-0.0522845	-0.0325366	-0.00741737	-0.00234222	0.268001	0.11901	0.0430312	0.0135868	-0.0451516	0.0266307	0.35233	0.0571794	-0.000394779	0.36223	0.147976	0.382257	-0.0530423	-0.0201263	-0.0285745	-0.0318725	-0.0602378	-0.0585875	-0.0246543	-0.0209123	-0.0286796	-0.0374427	-0.0329025	-0.0420995	1
97	Osmr	6	-0.0614534	-0.0749033	-0.077502	-0.0298951	-0.0596728	-0.0820921	-0.0883167	0.374159	-0.0296213	-0.0753065	1	-0.0648856	0.233256	0.0400103	-0.10359	-0.049954	-0.105146	-0.0792146	-0.0905474	-0.034902	-0.0875578	-0.0879668	-0.0895292	-0.0838533	-0.0601917	-0.0775408	-0.0636749	-0.0625947	-0.0876221	0.986864
98	Palmd	6	-0.163543	-0.172556	0.0744697	-0.0500348	0.237636	-0.116605	-0.156399	-0.106579	-0.0793801	-0.101832	-0.132593	-0.10712	0.55956	-0.0232242	-0.264136	-0.0801031	-0.220649	-0.218395	0.468564	-0.0647645	0.033225	-0.220118	-0.151493	0.0840106	0.213825	0.299389	0.0540884	-0.0161487	-0.129511	1
99	She	6	-0.0438865	-0.0578086	-0.0573992	-0.0291082	-0.0439441	-0.0464989	-0.0580363	0.031852	0.00380162	-0.0543844	0.606792	-0.0382526	-0.0371413	-0.0396107	-0.0595185	-0.0487987	-0.0744799	-0.0546244	-0.0592976	-0.0447507	-0.0648335	-0.0580539	-0.0636395	-0.0575257	-0.0466474	-0.0528717	-0.0406854	-0.04324	-0.0581278	1
100	Slc10a6	6	-0.0598644	-0.0628202	-0.062099	-0.025172	-0.0484227	-0.0553043	-0.0707594	0.00770415	-0.0397984	-0.0510818	1	0.0354987	0.265347	-0.034474	-0.0730303	-0.043616	-0.0145374	-0.0605357	-0.0655004	-0.0537264	-0.0609763	-0.0655809	-0.0649978	-0.0592992	-0.0544334	-0.0561166	-0.0475578	-0.0585987	-0.0556977	0.134472
101	Slfn3	6	0.033032	-0.0693791	-0.0566737	-0.0443092	-0.0494275	-0.065349	-0.0589458	-0.0626532	-0.061459	-0.0376809	1	0.0174664	-0.0767812	-0.0694957	-0.0786523	-0.0526579	-0.0810814	-0.0717163	-0.0777968	-0.0594852	-0.0575386	-0.069782	-0.0653924	-0.0679519	-0.0589454	-0.0659943	-0.0471405	0.0508644	-0.059907	0.871726
102	Slfn5	6	-0.00888087	-0.0449167	-0.0444208	-0.0189319	-0.0379832	-0.043771	-0.0497094	0.0463144	-0.0479825	-0.0362715	0.475107	0.204067	-0.0114661	-0.0338029	-0.0481579	-0.0342753	-0.0745067	-0.0521497	-0.0565507	-0.0317966	-0.0540636	-0.0502554	-0.0543035	-0.0495018	-0.039536	-0.048098	-0.0339077	0.00272948	-0.0357896	1
103	Sncaip	6	-0.0740984	-0.0824282	-0.0686369	-0.022066	-0.0598838	-0.0493816	-0.088985	0.166311	0.371933	-0.0703643	1	-0.0529687	0.321797	0.166684	0.0720629	0.204692	0.0334526	-0.0855947	-0.101529	-0.0573406	-0.0995783	-0.0915286	-0.0915659	-0.0823064	-0.0579734	-0.0769105	-0.0665109	-0.0744898	-0.0921654	0.723928
104	Tnfaip8l3	6	-0.0561349	-0.0673627	-0.0628216	-0.0245647	-0.0513696	0.00390511	-0.0688077	-0.0471601	-0.0536005	-0.0611425	1	0.0116149	0.188243	0.210636	-0.0468972	-0.0155051	-0.0655792	-0.0631757	-0.0784185	-0.0563151	-0.0745373	-0.0690481	-0.0731341	-0.0627212	-0.0501079	-0.0673954	-0.060055	-0.0600084	-0.0683874	-0.0502463
105	Trpc3	6	-0.0597465	-0.0633296	-0.0437575	-0.0242203	-0.0449925	-0.0684715	-0.0541412	-0.0545802	-0.0495262	-0.054646	1	-0.0581983	-0.0395384	0.354345	-0.0605774	-0.0422056	-0.0477547	-0.0634244	-0.0736104	-0.048141	-0.0727656	-0.0655878	-0.0674094	-0.0600394	-0.0422634	-0.0560646	-0.0520208	-0.0598741	-0.0636479	-0.0457443
106	Aldh1a2	7	-0.0130548	-0.0153478	-0.0142291	-0.000391887	-0.0077842	-0.0151798	-0.0176293	0.0777079	-0.0129779	-0.0137132	-0.0121945	0.0194071	1	0.006929	-0.025619	-0.0100483	-0.0169135	-0.0150906	-0.0187226	-0.00918222	-0.0183863	-0.0134578	-0.0166781	-0.0154086	-0.0099338	-0.0157031	-0.0101288	-0.0133662	-0.0137743	-0.0104697
107	Bcam	7	-0.00955327	-0.0227889	-0.0398437	0.00314739	-0.0127302	0.00102306	0.0593274	-0.0034158	-0.0100061	-0.0317184	-0.00354731	-0.0110203	1	0.0668377	0.0928781	0.142291	0.106834	-0.00885081	-0.0266638	0.00538758	-0.0268294	-0.0235834	-0.0208657	-0.0188785	-0.0127042	-0.0304222	-0.0119633	-0.0108345	-0.0154227	0.257842
108	Bnc1	7	-0.0132977	-0.0139201	-0.0126219	-0.000583959	-0.00538529	-0.0129656	-0.0155475	-0.0159803	-0.015769	-0.0122287	-0.011186	-0.0153355	1	-0.0154307	-0.0220038	-0.0100244	-0.0150378	-0.0141645	-0.0181186	-0.0110185	-0.0189399	-0.0147379	-0.0162218	-0.0134922	-0.0127623	-0.0119434	-0.00742835	-0.0127796	-0.0137794	-0.0138821
109	C1s1	7	-0.0154113	-0.0339687	-0.0593302	0.0040367	-0.0236869	-0.0405728	-0.0334636	0.445399	-0.0165298	-0.0380959	-0.0105462	-0.00892079	1	0.112152	-0.0602965	-0.0181269	-0.0500523	-0.0289405	-0.0397872	0.0223041	-0.0385377	-0.0399801	-0.0458341	-0.0398493	-0.029113	-0.0533527	-0.0308996	-0.0236249	-0.0302754	0.00710174
110	Ccdc80	7	-0.0270892	-0.0369762	-0.0383402	0.000853947	-0.0244534	-0.0398324	-0.0447205	0.603723	-0.0262816	-0.0305211	-0.023498	-0.020878	1	0.0808422	-0.05048	-0.0106667	-0.0413896	-0.036477	-0.0477951	-0.00800858	-0.0471545	-0.0405851	-0.0463939	-0.0391828	-0.0225178	-0.0416873	-0.0280764	-0.0236499	-0.0401888	0.00313166
111	Cd34	7	-0.0249274	-0.0352035	-0.0451019	-0.00347258	-0.0269061	-0.0374228	-0.032434	0.454597	-0.0295872	-0.0198698	0.0363429	-0.0186473	1	-0.0189016	-0.0627677	-0.0117306	-0.0442711	-0.0350848	-0.0464834	0.00324476	-0.0421077	-0.0396083	-0.0461243	-0.0414472	-0.0350906	-0.0376557	-0.0300007	-0.0233152	-0.0331882	0.575139
112	Cdh3	7	-0.0148849	-0.018617	-0.0142418	-0.00143562	-0.00257875	-0.016809	-0.0126171	-0.014841	-0.00984295	-0.0125879	-0.0107382	-0.0153414	1	0.0956003	-0.0250422	-0.013265	-0.0168253	-0.0182545	-0.0171228	-0.0147192	-0.0183646	-0.0196506	-0.0197423	-0.00811852	-0.00979283	-0.0132877	-0.0118168	-0.0148301	-0.0180857	0.00226654
113	Cfh	7	-0.0192052	-0.0246432	-0.0307934	-0.00473053	-0.020235	-0.0280289	-0.0241497	0.158186	-0.0228704	-0.0247297	0.0829594	0.583369	1	0.00951679	-0.0348366	-0.0174316	-0.035423	-0.0242659	-0.0320505	-0.0141811	-0.0292356	-0.0286248	-0.0158598	-0.0278162	-0.0240531	-0.0301645	-0.0226256	-0.0232884	-0.029976	-0.00932057
114	Col14a1	7	-0.0305023	-0.0347709	-0.0280482	-0.000623319	-0.0180575	-0.0375331	-0.0389243	0.636683	0.0589248	-0.0253706	-0.0261083	0.0486453	1	-0.00818049	-0.0300617	0.00236341	0.0577713	-0.0359316	-0.0476073	-0.024893	-0.0450238	-0.0374696	-0.0227722	-0.0298012	-0.0358308	-0.0259502	-0.0277347	-0.0381116	-0.0423354	-0.0317147
115	Col3a1	7	-0.0369063	-0.0614749	-0.0732816	0.00160067	-0.0474133	-0.0627573	-0.0768808	0.77674	0.10602	-0.0444328	-0.0261764	-0.0176546	1	0.361745	-0.102026	-0.0203415	-0.0965921	-0.0568627	-0.081694	0.0285606	-0.0787112	-0.0716948	-0.0804463	-0.0762618	-0.0373103	-0.0819064	-0.056989	-0.050178	-0.0666536	-0.0222948
116	Csf1	7	-0.0434868	-0.0702389	-0.0779914	0.00833143	-0.0423314	-0.0732084	-0.0677903	0.806661	0.112496	-0.0680831	0.0746607	-0.0272213	1	0.136092	0.516629	0.21136	0.218649	-0.0587959	-0.0798949	-0.0160689	-0.0831396	-0.0744944	-0.0804643	-0.0637392	-0.0386834	-0.0761038	-0.0558997	-0.047284	-0.0724738	0.108187
117	Dcn	7	-0.00143867	-0.0269574	-0.0540186	-0.000408477	-0.0237038	-0.0323185	-0.0257753	0.409519	-0.0134795	-0.0317225	0.000516892	0.000869371	1	0.0255734	-0.0471643	-0.0222588	-0.0490221	-0.0218459	-0.033858	0.0451858	-0.0307608	-0.0335025	-0.0422816	-0.0360179	-0.0190904	-0.0409659	-0.030394	-0.0099294	-0.0313353	-0.00182952
118	Efemp1	7	-0.0212766	-0.0301754	-0.0319634	0.0018189	-0.0178583	-0.0290999	-0.0310597	0.413408	-0.00766714	-0.028312	-0.0164564	-0.0205667	1	0.0545635	-0.0316982	-0.0161628	-0.0445401	-0.0268724	-0.033359	-0.00272258	-0.0333442	-0.0308927	-0.0365721	-0.0307593	-0.0135591	-0.031953	-0.0234086	-0.0266203	-0.0228641	-0.0168398
119	Eln	7	-0.0665768	-0.0823662	-0.0657842	-0.015766	-0.0606666	-0.0842165	-0.0930299	0.454122	0.190226	-0.0593969	0.531897	-0.0711974	0.695987	0.267315	-0.0603542	-0.0466284	-0.0918963	-0.0835129	-0.0993147	-0.0296818	-0.100425	-0.0905203	-0.084042	-0.0835803	-0.0476828	-0.0805649	-0.0671495	-0.0767626	-0.083882	1
120	Evc2	7	-0.0499845	-0.0699298	-0.0486959	0.00686326	-0.0450672	-0.074554	-0.0818817	0.466453	0.393137	-0.0676202	0.00904377	-0.063339	1	0.436447	-0.0951347	0.0297872	-0.0784678	-0.0701972	-0.0910446	-0.0421628	-0.0893499	-0.0746538	-0.0804021	-0.0694876	-0.0328756	-0.0658943	-0.0571528	-0.0574502	-0.0814045	0.00497466
121	Fam184a	7	-0.0326398	-0.0346762	-0.0255811	0.00915622	-0.0149549	0.367973	-0.0273447	0.00432946	0.283649	-0.0335716	0.00321038	-0.0307964	1	0.108019	0.582968	0.162899	0.527056	-0.0350755	-0.0445984	-0.0243692	-0.0434455	-0.038645	-0.0361934	-0.0328608	-0.0170906	-0.0312201	-0.0209694	-0.0333234	-0.0295786	-0.0288319
122	Heg1	7	0.140683	-0.0753388	-0.0467053	-0.0132908	-0.0234928	-0.0707659	-0.0613902	0.510123	0.0508429	-0.0553177	0.0518886	-0.0334486	0.577849	0.171685	-0.114315	-0.0413164	-0.102803	-0.0773259	-0.0523537	-0.047752	-0.0683692	-0.0896661	-0.0784952	-0.0551819	-0.0271395	-0.041275	-0.0430565	0.0317456	0.241627	1
123	Il16	7	0.164671	-0.0159473	-0.00287704	-0.00499045	-0.0178368	-0.0220753	-0.0102177	0.0234663	0.061682	-0.0208577	0.00146994	0.385695	1	-0.00666308	-0.0340597	-0.0143754	-0.0445853	-0.0216626	-0.0354774	-0.013728	-0.0336482	-0.013063	-0.0246112	-0.020167	-0.00946037	-0.0166167	-0.0044115	0.155229	-0.0133969	-0.00720444
124	Medag	7	-0.0268329	-0.0443717	-0.0588704	0.00274463	-0.0237344	-0.0500816	-0.028723	0.506652	-0.0266405	-0.0542393	-0.0302676	-0.0325619	1	0.124347	0.0183998	-0.00346774	0.0058128	-0.0369342	-0.0406108	-0.0233203	-0.040995	-0.0468623	-0.0481392	-0.0384179	-0.0423818	-0.0535792	-0.0405261	-0.0326705	-0.0354656	-0.0209496
125	Mfap5	7	-0.0368586	-0.0501875	-0.0480579	-0.00331606	-0.0350832	-0.0429769	-0.0604372	0.788949	-0.0324884	-0.0326103	-0.0370654	-0.0346254	1	0.113531	-0.0679458	-0.0260969	-0.0851886	-0.0530162	-0.0749402	-0.0203814	-0.0674582	-0.0550851	-0.061556	-0.0567573	-0.0428902	-0.0464804	-0.0502805	-0.0611348	-0.0544824	0.00857802
126	Nkain4	7	-0.0160187	-0.0196991	-0.0154177	0.00166696	-0.00891776	-0.0219858	-0.0220029	-0.00381688	0.358073	-0.0189582	-0.016858	-0.0183758	1	-0.00563593	0.00103727	0.00470842	-0.000903535	-0.0193232	-0.0253684	-0.0158669	-0.0254912	-0.0216709	-0.0217715	-0.0177822	-0.0125348	-0.0141566	-0.0126416	-0.016616	-0.0206677	-0.0130602
127	Npr1	7	-0.0464544	-0.0528379	-0.0563592	-0.0116377	-0.0208922	-0.0485635	-0.0305576	0.0701912	-0.0492199	-0.047196	0.195933	0.0123938	1	0.0535281	-0.0437481	-0.0194963	-0.0851158	-0.0487735	-0.0596125	-0.0368969	-0.0532688	-0.0555983	-0.054782	-0.0410713	-0.0426139	-0.0502705	-0.0382422	-0.0474546	-0.044742	0.644017
128	Pdpn	7	-0.0377747	-0.0525226	-0.0592214	-0.00129422	-0.0284468	-0.0538889	-0.0497587	0.311373	0.0600443	-0.0524115	0.529461	-0.0323379	1	-0.0266036	0.191847	0.282539	0.740176	-0.0467143	-0.0597965	-0.0212512	-0.0606777	-0.0530107	-0.0605154	-0.0528037	-0.0391347	-0.0502832	-0.0356753	-0.0402372	-0.0449472	-0.0339119
129	Plxna4	7	-0.0408279	-0.0485556	-0.0395801	0.00241773	-0.02751	-0.0523626	-0.0276156	0.013964	0.534221	-0.0439419	0.295443	0.175879	1	0.018964	0.313228	0.466001	0.562662	-0.0488876	-0.05744	-0.028964	-0.0587286	-0.0532432	-0.0556935	-0.0471667	-0.0265667	-0.0447004	-0.0329715	-0.0456327	-0.0474628	0.46237
130	Podxl	7	-0.0388918	-0.0456234	-0.0501131	-0.0225564	-0.0403447	-0.04126	-0.0534137	-0.0389792	-0.0387602	-0.0460066	0.740326	-0.0404059	1	-0.031978	-0.0616961	-0.0240799	-0.0633113	-0.0481636	-0.0560244	-0.0203298	-0.0559388	-0.0517496	-0.0591956	-0.0534197	-0.0364845	-0.053682	-0.0428932	-0.040177	-0.048325	0.881387
131	Rab7b	7	-0.03831	-0.0561776	-0.0553601	-0.00753103	-0.0362678	-0.0504657	-0.0528851	0.436738	-0.0318603	-0.0406881	-0.0299759	0.808967	1	0.110536	-0.0650464	-0.0258198	-0.0714866	-0.050105	-0.0690459	-0.0163377	-0.0615017	-0.058767	-0.0636302	-0.0563084	-0.0458584	-0.0548703	-0.0432382	-0.0478712	-0.0609979	-0.0480768
132	Rspo1	7	-0.0101615	-0.0119429	-0.0142811	0.0012546	-0.00461008	-0.00843781	-0.010375	-0.000509878	-0.0100975	-0.011192	-0.00743862	-0.00937095	1	-0.0088304	-0.00502608	-0.00170983	-0.0113788	-0.0101611	-0.0132894	-0.00847854	-0.0135461	-0.0116356	-0.0132702	-0.0103551	-0.0106494	-0.0114958	-0.00593691	-0.0094681	-0.00859546	-0.0104171
133	Serpinb6b	7	0.00895678	-0.0377731	-0.0458028	-0.0121482	-0.0231233	-0.0292476	-0.047451	-9.71814e-05	-0.0296623	-0.0449063	0.0275924	0.0490269	1	0.00951193	-0.0473251	-0.0192909	-0.052555	-0.0360076	-0.0414035	-0.0379618	-0.041299	-0.0406282	-0.0395164	-0.037967	-0.0471354	-0.0420271	-0.0173733	0.162757	-0.0412681	-0.0097928
134	Smtnl2	7	-0.045498	-0.0458556	-0.0293276	-0.0149115	-0.00702321	-0.0392329	-0.0367049	0.100972	0.115075	-0.033093	0.0168438	-0.0355343	1	-0.0397056	-0.0288794	-0.0233752	-0.0593062	-0.0373324	-0.0357646	-0.0225883	-0.046693	-0.0460888	-0.0459554	-0.0259442	-0.0240287	-0.0299341	-0.0324356	-0.0475322	-0.0170789	-0.00646126
135	Sult5a1	7	-0.0291202	-0.0322433	-0.0144835	-0.00366378	-0.018826	-0.032701	-0.00739231	0.0959775	-0.0342984	-0.0247473	-0.0250644	-0.0314996	1	-0.022349	-0.0538699	-0.0230101	-0.0514457	-0.0384203	-0.0471753	-0.0260523	-0.0476436	-0.0374702	-0.0342816	-0.0311944	-0.0119733	-0.0255844	-0.0168489	-0.0355222	-0.0234459	-0.00501582
136	Tm4sf1	7	-0.0253807	-0.040659	-0.0507013	-0.00432547	-0.0257647	-0.0284817	-0.0239255	0.0636963	-0.00828852	-0.0472914	0.328212	-0.0331544	1	-0.00932201	0.271653	0.165863	0.556782	-0.0356384	-0.0492892	-7.14235e-05	-0.0450265	-0.0464576	-0.0521904	-0.0442793	-0.040082	-0.049776	-0.0324265	-0.0366444	0.378098	0.430398
137	Tmem151a	7	-0.0131773	-0.0192154	-0.0246026	0.00820886	-0.000193189	0.00859244	-0.00385933	-0.00924357	-0.0132388	-0.011191	-0.0159444	-0.0194209	1	-0.0160129	0.348097	0.46327	0.467245	-0.0162398	-0.0206259	-0.00919856	-0.0122798	-0.0146479	-0.0207191	-0.0184963	-0.026494	-0.0199292	-0.00483375	-0.0187348	-0.00982513	-0.0144952
138	Tnfrsf11b	7	-0.0210302	-0.0223497	-0.0122457	0.00208302	-0.0118542	0.0252104	0.0396707	0.121737	-0.0230768	-0.0201964	-0.0191607	-0.0212221	1	0.0607381	-0.0414103	-0.00559047	-0.0328736	-0.0184594	-0.0331865	0.0122117	-0.0312202	-0.0262409	-0.0253711	-0.0188736	-0.00995918	-0.0198978	-0.0114104	-0.0247233	-0.0134688	-0.0121662
139	Upk1b	7	-0.00911997	-0.0126176	-0.00457256	-0.000626525	0.00191339	0.00482404	-0.0109253	-0.00504452	-0.0108637	-0.0113461	-0.00940389	-0.0112988	1	-0.0117828	-0.0162091	-0.0096399	-0.0169115	-0.0101564	-0.00488412	-0.00649651	-0.0144649	-0.0120013	-0.0103999	-0.00603663	-0.00415055	-0.00657868	-0.0037456	-0.00695233	0.00154872	-0.00824958
140	Wnt5a	7	-0.0280957	-0.0237427	-0.00727895	0.00364814	-0.0152146	-0.0268207	-0.0276742	0.251336	0.0644067	-0.0293671	-0.0142508	-0.0260678	1	0.0286078	-0.0354513	-0.0224438	-0.0333629	-0.0128544	-0.0375832	-0.00384141	-0.0366021	-0.0113702	-0.0331708	-0.0182736	0.00235195	-0.0193536	-0.00702815	-0.0204912	-0.0173874	-0.0120831
141	Wt1	7	-0.00966085	-0.0102226	-0.0080479	-1.95188e-05	-0.00390576	-0.0101411	-0.0105552	0.0106511	-0.00936731	-0.00934025	-0.00815957	-0.0111165	1	-0.0104331	-0.00909639	-0.0075048	-0.00705044	-0.0102253	-0.0132526	-0.00875968	-0.0124745	-0.010267	-0.0115235	-0.0091698	-0.00764728	-0.0068229	-0.00502612	-0.0110302	-0.00951337	-0.00876921
142	Zdbf2	7	-0.0202706	-0.022936	-0.0165871	-0.00248266	-0.00915753	-0.0233786	0.00694937	-0.00434034	0.0305232	-0.0205414	-0.0199373	-0.019178	1	0.0379588	0.0739193	0.0170089	0.147625	-0.0231548	-0.0284357	-0.0201343	-0.0304477	-0.0242854	-0.0236419	-0.0164895	-0.0154577	-0.0153685	-0.0161788	-0.019647	-0.023984	-0.0118728
143	Bmp4	8	-0.0416074	-0.0574427	-0.0698479	0.00102941	-0.0367786	-0.0622319	-0.0637239	1	0.0499549	-0.0509198	-0.0301688	-0.0281054	0.467484	0.147087	-0.0736858	0.0245055	-0.0551982	-0.0532193	-0.0715083	0.0107017	-0.0675041	-0.0633969	-0.0753401	-0.065824	-0.028774	-0.0690364	-0.0443254	-0.0341489	-0.0604513	0.0362707
144	Col24a1	8	-0.04408	-0.0430303	-0.0222098	0.00154304	-0.0279197	-0.0509346	-0.0638588	1	-0.0445723	-0.0394127	-0.0452018	-0.0392453	-0.0203936	0.0139131	-0.0710723	-0.0214271	-0.0206024	-0.0483221	-0.0594763	-0.0293986	-0.0610234	-0.0555132	-0.0519344	-0.0468333	-0.0147979	-0.0380015	-0.0371741	-0.0424403	-0.0446215	-0.0411481
145	Col6a3	8	-0.0552146	-0.0669939	-0.0655892	-0.00114615	-0.0465195	-0.0747802	-0.0792259	1	0.116863	-0.0615044	-0.0445178	-0.0469209	0.369314	0.395334	-0.111241	-0.0282579	-0.106567	-0.0681238	-0.0854254	0.0113944	-0.0847018	-0.0772068	-0.0838837	-0.0747913	-0.0291011	-0.0722071	-0.0574757	-0.0583637	-0.062947	-0.0394424
146	Ddr2	8	-0.0604005	-0.0956724	-0.0935423	0.00366962	-0.0622577	-0.0980686	-0.0963496	1	-0.0367652	-0.0921992	-0.069071	-0.0691991	0.666458	0.84996	-0.111945	-0.00314254	0.107215	-0.0930158	-0.120459	-0.0221902	-0.116486	-0.103607	-0.115561	-0.0975996	-0.0543674	-0.0958942	-0.075888	-0.0776685	-0.100321	-0.0398741
147	Dnm3os	8	-0.0637159	-0.0653852	-0.0257156	-0.0052751	-0.0354563	-0.0644144	-0.0882417	1	-0.0341086	-0.0411646	0.0124913	-0.0658116	0.000388196	0.154465	0.0710638	0.00150493	0.102059	-0.0732324	-0.0918214	-0.0482009	-0.0926791	-0.0739002	-0.0756312	-0.0616479	-0.0178392	-0.0521383	-0.0468438	-0.0615874	-0.0691711	0.01519
148	Dpt	8	-0.00468213	-0.0484558	-0.0888248	-0.00344893	-0.045618	-0.0517594	-0.0654656	1	-0.0247869	-0.0513495	-0.000294521	-0.0042504	-0.0199411	0.0155836	-0.0987424	-0.0309409	-0.116521	-0.0354517	-0.0569554	0.10448	-0.0553211	-0.0515726	-0.0775461	-0.0658671	-0.0117128	-0.0742561	-0.0433597	-0.0129311	-0.0361696	-0.00290505
149	Fam198b	8	-0.0524537	-0.0563815	-0.0473559	-0.0012078	-0.0490933	-0.0755102	-0.0864198	1	0.0542655	-0.0636052	0.102481	-0.0394547	-0.0288925	0.0253569	-0.111327	-0.0468857	-0.09517	-0.0589295	-0.0907738	-0.0201855	-0.0884396	-0.0346553	-0.0798814	-0.0618419	-0.0235187	-0.0594969	-0.0423119	-0.0599178	-0.0809251	0.611041
150	Gm26632	8	-0.0544812	-0.0780486	-0.0402129	-0.00235489	-0.0437824	-0.0665062	-0.0191715	0.14162	-0.0246013	-0.0684539	0.0912039	-0.0438777	0.213696	1	-0.123577	-0.0480659	-0.120622	-0.0790303	-0.0924432	-0.0565315	-0.0928297	-0.0863427	-0.0889413	-0.0703682	-0.0326509	-0.0566119	-0.0448745	-0.0334146	0.0496113	0.240946
151	Htra3	8	-0.0378715	-0.0517052	-0.0548374	-0.00452208	-0.0318451	-0.0453182	-0.057538	1	-0.0378347	-0.0529685	-0.0247321	0.00144166	0.0655862	0.011974	-0.0731388	-0.0245998	-0.0924813	-0.0480392	-0.0668519	-0.0109596	-0.0629998	-0.0558094	-0.0637016	-0.0513107	-0.0351399	-0.0510729	-0.0445935	-0.0361071	-0.0555948	-0.0329754
152	Igsf10	8	-0.0519849	-0.0590444	-0.0505036	-0.00115882	-0.0338123	-0.0654015	-0.078764	1	-0.00770611	-0.0469401	0.0249256	-0.0277111	0.0202788	0.141734	0.0533039	0.00477089	0.163753	-0.0617855	-0.0915832	-0.0186494	-0.0868317	-0.0655393	-0.0670139	-0.0669346	-0.019214	-0.066329	-0.0507654	-0.0472857	-0.0723541	-0.0477639
153	Jph2	8	-0.0490518	-0.0562151	-0.0786844	0.00327053	-0.0413236	-0.061814	-0.0692369	0.0387586	-0.0197812	-0.0636324	-0.0288444	-0.038234	-0.0375229	1	-0.0894583	-0.0544746	-0.0899716	-0.0508144	-0.0719793	0.0173365	-0.069262	-0.0625271	-0.0777892	-0.0641292	-0.0365661	-0.0704895	-0.0507186	-0.0443536	-0.0694228	-0.0316214
154	Lmod1	8	-0.0300182	-0.0496941	-0.0755979	0.00620285	-0.0453264	-0.0673889	-0.0740415	-0.0205723	-0.0390565	-0.0664699	-0.0269857	-0.0349568	-0.042146	1	-0.10397	-0.0249162	-0.0939364	-0.047753	-0.0719892	0.0292943	-0.0636815	-0.0637261	-0.0773768	-0.0655998	-0.027616	-0.0697077	-0.0585576	-0.0426131	-0.0701122	-0.0166143
155	Lsp1	8	0.444715	-0.0951854	-0.104348	-0.0147483	-0.0753539	-0.0900713	-0.086723	1	-0.00619634	-0.0826406	-0.0490617	0.352543	0.0327044	0.53551	-0.112707	-0.0266465	-0.142112	-0.0859629	-0.124621	0.0226228	-0.115271	-0.10786	-0.109274	-0.104028	-0.0517274	-0.110168	-0.0893355	0.430873	-0.0945403	-0.0574367
156	Pdlim3	8	-0.0591272	-0.0719494	-0.08924	0.00600067	-0.0494154	-0.0807864	-0.0757181	0.0839691	-0.0271583	-0.0851672	0.129374	-0.0565494	0.286035	1	-0.0218987	-0.0271385	0.193606	-0.0661432	-0.082816	0.00389416	-0.0820417	-0.0789236	-0.0941206	-0.0829439	-0.0423931	-0.0830998	-0.0602835	-0.0485848	-0.0690308	-0.032466
157	Rbpms	8	-0.0710501	-0.0969259	-0.0298146	-0.00845488	-0.0496546	-0.0434694	0.0508148	0.271786	-0.00665248	-0.111679	0.245896	-0.0430206	0.404309	1	-0.194795	-0.0734474	-0.18204	-0.10128	-0.114913	-0.0535909	-0.131714	-0.113208	-0.133988	-0.0861596	-0.0260071	-0.061597	-0.0359665	-0.00833185	0.1823	0.429991
158	Scube2	8	-0.0608957	-0.0713857	-0.055318	0.0174534	-0.0346273	-0.0594077	-0.0720745	0.0609012	-0.0636558	-0.068299	-0.0557299	-0.0555348	-0.0370044	1	-0.104092	-0.0177262	-0.0808059	-0.064347	-0.0831102	-0.0485718	-0.0842534	-0.0739933	-0.0737006	-0.0657817	-0.03082	-0.0619422	-0.0424315	-0.0604012	-0.0628903	-0.0634739
159	Tnc	8	-0.0759962	-0.0921924	-0.0961508	0.00574189	-0.0618474	-0.0964293	-0.120955	0.743779	-0.0105485	-0.0897416	0.0849928	-0.0722115	-0.00953871	1	-0.150664	-0.0587891	-0.138472	-0.093907	-0.114945	-0.0110288	-0.116507	-0.104337	-0.110445	-0.0999488	-0.0508202	-0.0985461	-0.073488	-0.0752509	-0.0295975	-0.0592777
160	1810046K07Rik	9	0.00615815	-0.0145192	-0.00534502	-0.00424394	-0.0097601	-0.0150029	-0.0149698	-0.013396	-0.0157316	-0.0125661	-0.0118652	-0.0119184	-0.0160098	-0.0130724	-0.0197618	-0.00982557	-0.0193023	-0.0112369	-0.0168367	-0.010052	-0.0171497	-0.0157831	-0.0117524	-0.0102098	-0.00409695	-0.0128364	-0.0126821	-0.0137528	1	-0.0133831
161	A630010A05Rik	9	-0.0248747	-0.0217784	-0.0133329	-0.00952226	-0.00933178	-0.0262082	-0.0232879	-0.0183541	-0.0215167	-0.0211369	-0.0238585	-0.0217561	-0.018502	-0.0199601	-0.0159601	-0.00938929	-0.0140123	-0.0151478	-0.0263888	-0.0210788	-0.025108	-0.0228571	-0.0223757	-0.0108294	-0.0124025	-0.0135815	-0.0075226	-0.0244297	1	-0.024138
162	Agt	9	-0.0220365	-0.04446	-0.0222283	-0.0054904	0.010434	0.0308015	-0.0190712	0.145695	-0.0222465	0.0393885	-0.020321	-0.0225583	-0.0429911	-0.00186657	-0.0695245	-0.0108001	-0.061602	-0.0364254	-0.00390678	-0.00256594	0.01917	-0.0424171	-0.0567747	-0.0197457	0.00531012	-0.0261909	-0.0201902	-0.0255236	1	-0.0240975
163	Alox5ap	9	-0.0143595	-0.0270644	-0.0252122	-0.00910501	-0.0150768	0.0676974	-0.0108117	-0.0178893	-0.0201786	-0.0174205	-0.0152009	0.20974	-0.0266368	-0.0148858	-0.0128867	-0.0159784	-0.0145566	-0.0204067	-0.0250593	-0.0228138	-0.0267099	-0.0222346	-0.0220012	-0.023001	-0.0256188	-0.0263095	-0.0131408	-0.0127444	1	-0.0203506
164	Avil	9	-0.0120831	0.00101251	0.00139905	0.000479676	-0.00624507	0.0100457	-0.00387079	0.0164854	0.0146666	0.00127749	-0.0102407	-0.00683605	0.0348767	5.8909e-05	0.0100429	0.176358	0.0358027	-0.0182932	-0.0178592	-0.00918254	-0.0141155	-0.0194268	-0.0218503	-0.0165895	-0.0131962	-0.013842	-0.00688573	-0.0114651	1	0.012403
165	Cd300lf	9	0.0233881	-0.0201009	-0.00114936	-0.000152909	-0.00349561	-0.00798222	-9.4902e-05	-0.0215907	-0.0196114	-0.0197888	-0.0198491	0.0453766	-0.0235101	-0.0201703	0.124385	-0.00968412	0.0134404	-0.0219065	-0.0040725	-0.00875321	-0.0211125	-0.0234	-0.0212482	-0.0134663	0.00685376	-0.0058403	-0.0113138	-0.0080223	1	-0.0125019
166	Chat	9	-0.012494	-0.0149571	-0.0108097	0.00616088	-0.00727057	-0.00882965	-0.0155325	-0.0163688	-0.0146458	-0.0156752	-0.0133627	-0.0146502	-0.0102272	-0.0155963	0.119526	0.175215	1	-0.0136661	-0.0166731	-0.00692168	-0.017328	-0.0166295	-0.0158697	-0.0139701	-0.0037358	-0.0122133	-0.00933035	-0.0112236	0.833879	-0.0142279
167	Fam221a	9	-0.0276938	-0.0390117	-0.000344934	-0.0107867	0.0535591	0.0936167	0.0657906	-0.0277627	-0.00913206	0.0214031	-0.0213135	-0.023415	0.0148011	-0.0252915	-0.056955	-0.0329983	-0.0651721	-0.044785	0.0272595	-0.00951556	0.0702463	-0.0507822	-0.0307816	9.84952e-05	0.0110116	0.0116814	-0.00542365	-0.0184167	1	-0.0223946
168	Gm21954	9	-0.0194719	-0.0217057	-0.0119508	0.000524061	-0.0157274	-0.0225858	-0.0226713	0.0190995	-0.014145	-0.0186656	-0.0198217	-0.0232979	-0.0121491	0.00321297	0.177193	0.0701038	0.314428	-0.0231205	-0.0285989	-0.0152987	-0.0278626	-0.0248965	-0.0216702	-0.0214216	-0.00422647	-0.0198932	-0.0203323	-0.0240478	1	-0.0205768
169	Myo1b	9	-0.0966797	-0.0777543	0.0873782	-0.003802	0.0605816	0.0437714	0.127217	-0.0508949	-0.0963586	-0.081596	0.0765357	-0.0815271	-0.104331	-0.0640899	-0.0800401	-0.00165526	-0.144436	-0.0161373	0.0343024	-0.0936717	0.042292	-0.0875881	-0.099621	0.0454961	0.0737443	0.0580858	0.0348159	-0.0777418	1	0.00816366
170	Nebl	9	0.00392226	-0.0150558	-0.00939115	-0.000965723	-0.0101111	0.0513792	0.00860176	-0.0133368	0.0785392	-0.0150122	-0.0138072	-0.0136804	0.00044285	-0.0145482	0.0135275	-0.00400096	0.0395138	-0.0131417	-0.0192145	-0.00716379	-0.0177048	-0.016837	-0.0156454	-0.0143508	-0.0050106	-0.0136819	-0.0124277	0.0587902	1	0.0691378
171	Pik3cg	9	0.12655	-0.023158	-0.0113535	-0.0077527	-0.00534869	-0.0183414	-0.0167385	-0.0193899	-0.0209959	-0.0175303	-0.0124488	0.162316	-0.0216888	-0.0201679	-0.0313161	-0.0167253	-0.0328402	-0.020746	-0.00223988	-0.00718872	-0.0101526	-0.0243884	-0.0175546	-0.0107331	0.0019122	-0.00799572	-0.0175428	0.0573052	1	-0.0107782
172	Pik3r5	9	0.0434682	-0.0141214	-0.00920928	-0.00488725	-0.0121716	-0.014881	-0.0175366	-0.0129061	-0.015668	-0.0152916	-0.0133806	0.146483	-0.0141143	-0.0103089	-0.0200161	-0.00791265	-0.0225506	-0.0152329	-0.017355	-0.00631503	-0.016637	-0.0157547	-0.0156946	-0.0151376	-0.00273481	-0.0145559	-0.0129126	0.130307	1	-0.0109645
173	Pnpla3	9	-0.0240885	-0.0135292	-0.000828559	0.00580428	-0.0122005	-0.0191872	-0.0250396	0.0103853	0.255618	-0.00358058	-0.0271575	-0.0156381	-0.0211521	-0.0147629	0.328774	0.0771014	0.178829	-0.0281213	-0.0361412	-0.0102682	-0.0330965	-0.0280271	-0.0244678	-0.0236094	-0.00638299	-0.0222592	-0.0173076	-0.0200765	1	-0.0286479
174	Pou2f3	9	-0.00877111	-0.0160345	-0.0336383	-0.00213352	-0.00872552	-0.00711853	-0.0116866	-0.00912524	-0.00937413	-0.0115325	-0.00516098	-0.0123383	0.000680215	-0.00864128	-0.0191161	0.00297593	-0.0246274	-0.00640487	-0.0176147	0.0183148	-0.0125217	-0.0139591	0.0456368	-0.00765536	-0.00364476	-0.0230029	-0.0151128	-0.00929725	1	-0.00701634
175	Ppp1r14c	9	-0.0331056	-0.0335701	0.00193082	0.0022152	0.0166427	0.349151	0.638532	-0.0299598	0.263967	-0.00961512	-0.0361159	-0.0367712	-0.0266909	-0.016682	0.274817	-0.0177758	-0.0114499	-0.0461062	-0.0489147	-0.0146254	0.0291918	-0.000501108	-0.0417733	-0.0111561	-0.00672537	-0.00127428	-0.0054852	-0.0306947	1	-0.0348498
176	Pygl	9	-0.00953529	-0.0246002	-0.0176391	-0.0018044	-0.0148541	0.0932963	-0.00606208	0.103997	-0.0107868	-0.0272697	-0.0234404	0.0401951	0.199579	0.0308307	-0.0033614	0.00450351	0.0172797	-0.0237322	-0.0229002	0.00165843	-0.0272447	-0.026599	-0.0270476	-0.0230832	-0.0101444	-0.0199945	-0.0205555	0.0525562	1	-0.0195765
177	Rgs22	9	-0.0174289	-0.015937	-0.00182909	-0.00111833	-0.00750692	0.0222423	0.0666767	-0.0137428	0.0450039	-0.0104834	-0.0157801	-0.0191137	0.00921411	-0.0161883	0.255187	-0.0086814	0.110872	-0.0176869	-0.0226783	-0.0102064	-0.0203439	-0.0170987	-0.0115483	-0.0142556	-0.0029191	-0.0101621	-0.0104833	-0.0171658	1	-0.0166358
178	Siglecf	9	-0.0184545	-0.0226146	-0.000306046	-0.00564918	-0.0137035	-0.021071	-0.0293532	-0.027431	-0.0269841	-0.0243455	-0.0257837	-0.0132371	-0.0260615	-0.0235547	-0.036893	-0.0220466	-0.0276012	-0.0251995	-0.0235137	0.0033985	-0.0292727	-0.0267731	-0.0288651	-0.0235017	-0.00566346	-0.0220761	-0.0150234	-0.0210869	1	-0.0290506
179	Strip2	9	-0.0235096	-0.0290606	-0.00104963	-0.00537444	0.0252225	-0.0133897	-0.0221528	-0.0269492	-0.0192517	-0.016034	-0.0219193	0.0102383	-0.0310448	-0.0205567	0.0192732	0.00347591	0.0749338	-0.0285983	0.0429796	-0.00839865	-0.0266698	-0.0256112	-0.00158844	0.0117888	0.00360948	0.0242049	-0.0124935	-0.0178071	1	-0.022861
180	1700042O10Rik	10	-0.0256095	0.00683352	-0.0266385	0.0295971	-0.031738	1	0.474579	-0.0373024	-0.0392336	0.0218704	-0.0264571	-0.0261788	-0.0627862	-0.0111266	-0.0504414	-0.0263654	-0.0587195	0.0251777	-0.0779166	-0.0611943	-0.0746994	0.00721406	0.0295695	0.0064016	-0.0680471	-0.0197762	-0.0247618	-0.0270723	-0.00965197	-0.037761
181	1700086L19Rik	10	-0.0280792	-0.0297854	-0.0181405	0.00457229	-0.0192735	0.0616852	1	-0.0336057	-0.0364127	-0.0240169	-0.028642	-0.03334	-0.00381236	-0.0328361	0.0225127	0.0365632	0.251571	-0.0300124	-0.0369221	-0.0158649	-0.0349444	-0.0292823	-0.0295231	-0.030413	-0.0160691	-0.0284159	-0.0213232	-0.0320681	-0.0312406	-0.0332913
182	1810006J02Rik	10	-0.00313133	-0.0213541	-0.0114981	0.00124195	-0.0125989	1	-0.0227019	-0.026604	-0.0251314	-0.0302516	-0.0232575	-0.0146438	-0.0211197	-0.0236337	-0.0321929	-0.0133809	0.00187867	-0.0207149	-0.022258	-0.01381	-0.0244006	-0.0224486	-0.027164	-0.0216734	-0.0167681	-0.0245587	-0.0104339	0.190077	-0.00509372	0.0148725
183	Abcc8	10	-0.0248903	-0.0302482	0.00867695	0.0028445	0.0220394	-0.0133324	1	-0.0314206	-0.027685	-0.0223005	-0.0243411	-0.027014	-0.00913039	-0.0238678	0.135957	0.0206509	0.61159	-0.0330868	0.0386456	-0.0100193	-0.00276453	-0.0372808	-0.0274371	0.000574319	0.0313661	0.0210903	0.00793634	-0.0152666	0.0588435	-0.0277067
184	Cxxc4	10	-0.0314706	-0.0400656	-0.0121837	0.0109049	0.014271	0.353411	1	-0.0257169	-0.0194379	-0.038049	-0.0273307	-0.0313609	-0.0353509	-0.0300031	0.541545	0.313996	0.953418	-0.0408908	0.0196706	-0.0110293	-0.00935406	-0.0444816	-0.0419332	-0.0157465	0.0136083	0.0132941	-0.00536713	-0.0236842	-0.0253926	-0.0150036
185	Cyp4x1	10	-0.0169734	-0.0151767	-0.00659575	0.00606093	-0.00841404	0.0101293	1	-0.0184209	-0.0219532	-0.0155485	-0.0145683	-0.015562	-0.014633	-0.0174153	0.358593	0.109338	0.393189	-0.0162053	-0.0202898	-0.00226132	-0.0201031	-0.017623	-0.0148038	-0.0151146	-0.00192761	-0.0147068	-0.00986856	-0.0147037	-0.00658251	-0.0144791
186	Ddc	10	-0.0332211	0.0195351	-0.0211921	0.028064	-0.0331877	1	0.492233	-0.0478615	-0.0527496	0.032459	-0.0387578	-0.0455357	-0.0743491	-0.0233419	-0.0780398	-0.0543808	-0.0976918	0.038427	-0.101516	-0.0749689	-0.0949151	0.0346196	0.0853103	0.0159867	-0.0920294	-0.00887429	-0.021555	-0.0165807	0.0098506	-0.0360246
187	Dnah9	10	-0.0317533	-0.019053	-0.000455942	0.0020829	0.012717	0.823363	1	-0.033139	0.0812241	-0.00855384	-0.0281817	-0.0249418	-0.0177899	-0.0292316	-0.013508	-0.00331764	-0.0170865	-0.0346182	-0.00557197	-0.0269164	-0.00650002	-0.0382713	-0.0311156	-0.0100968	-0.000117648	-0.00189279	-0.000516454	-0.0200825	-0.0090015	-0.0307338
188	Fbxw15	10	-0.0169749	-0.0192768	-0.0052203	0.0110799	-0.00937328	0.0194759	0.563888	-0.0213389	-0.0225097	-0.0157742	-0.018242	-0.0205746	-0.0186626	-0.0221185	0.0377259	0.00617819	1	-0.0182295	-0.0245811	-0.00862343	-0.0228539	-0.0217663	-0.0199805	-0.0190901	-0.00225919	-0.0164648	-0.0158259	-0.0190486	-0.0163052	-0.0197997
189	Fbxw24	10	-0.0198574	-0.0200489	-0.00507879	0.009258	-0.0102398	0.0147831	0.757232	-0.0245817	-0.0264521	-0.0168385	-0.0189764	-0.022854	-0.0228758	-0.0233701	0.0424816	0.00924474	1	-0.0209018	-0.0274322	-0.0120076	-0.0263276	-0.0226313	-0.0222093	-0.0197889	0.00123454	-0.0160729	-0.0173902	-0.021838	-0.0219763	-0.0213869
190	Gcg	10	-0.0100077	-0.0138937	-0.0192328	-0.00286115	-0.0117904	0.000988052	1	-0.00862485	-0.0114329	-0.0290881	-0.00505893	-0.00432327	-0.014252	-0.00843699	-0.0335701	-0.00422712	-0.0283507	-0.00663074	-0.00567854	0.0362845	-0.0109633	-0.00899294	-0.0226499	-0.0178054	0.0235841	-0.0220168	-0.00417453	-0.00272046	0.0144191	-0.00739571
191	Gck	10	-0.0268159	-0.0279157	-0.0140334	0.00405636	-0.0101035	0.774727	1	-0.0332869	-0.0319505	-0.0312909	-0.0263002	-0.0221616	-0.0146661	-0.0314036	0.0631472	-0.0120984	0.00231559	-0.0292619	-0.0318863	-0.0200694	-0.0336133	-0.0293613	-0.0302032	-0.0271612	-0.0163068	-0.027196	-0.0178544	-0.02859	-0.0106821	-0.0324862
192	Gfra3	10	-0.013711	-0.0148382	-0.00888883	0.00129399	-0.00652248	0.153152	1	-0.0151359	0.00132604	-0.012981	-0.0121648	-0.0119584	-0.0182121	-0.0142621	-0.0207384	-0.00225442	-0.0164606	-0.0140417	-0.0140265	-0.0104133	-0.0175823	-0.0137479	-0.0150323	-0.0113517	-0.00267997	-0.00826719	-0.00638848	-0.0132271	-0.00498143	-0.0115732
193	Gm15716	10	-0.0275649	-0.0218343	-0.00776381	0.0010224	0.0027126	1	0.0101296	-0.0293073	-0.0266886	-0.0195933	-0.0228607	-0.0222727	-0.0280643	-0.0285922	-0.0420004	-0.0136757	-0.0401563	-0.0253664	-0.0148848	-0.0213707	-0.0135488	-0.0274657	-0.0234483	-0.0145035	-0.0106846	-0.0114515	-0.0151397	-0.0230721	-0.0174297	-0.0222511
194	Gm16183	10	-0.0239402	-0.032682	-0.0211178	0.0111609	-0.00939894	0.573415	1	-0.0104136	-0.0166604	-0.0244447	-0.030721	-0.0297302	0.138988	-0.0137728	0.522203	0.119385	0.498196	-0.0115337	-0.0385453	-0.0348142	-0.0391901	-0.0310215	-0.0254211	-0.00672773	-0.0124344	-0.0215231	-0.0307075	-0.0218496	0.104669	-0.0200491
195	Gpr119	10	-0.0205194	-0.0186654	-0.00669294	-0.00173395	-0.0124265	-0.0120017	1	-0.0225043	-0.0216776	-0.01499	-0.0186754	-0.0226369	-0.0148108	-0.0183813	-0.0185732	-0.00660682	-0.0192637	-0.0219399	-0.0267419	-0.0189646	-0.0246044	-0.0200526	-0.016337	-0.018704	-0.0111196	-0.014205	-0.0186374	-0.0214556	-0.0190249	-0.0169577
196	Grm4	10	-0.0381613	-0.038974	-0.00432291	-0.0108809	-0.021207	1	-0.0272922	-0.0495433	-0.0419392	-0.0469661	-0.0435346	-0.0481688	-0.0322674	-0.0440648	-0.00423307	0.167064	-0.0100696	-0.0240803	-0.0561031	-0.04388	-0.0567603	-0.020684	-0.0463958	-0.00395621	-0.00996836	-0.0130331	-0.0172832	-0.0391486	-0.0176444	-0.0364877
197	Gsdma	10	-0.0208348	-0.0254805	-0.0164437	0.00483527	-0.014107	1	0.0696965	-0.0236667	-0.0195722	-0.025445	-0.0238273	-0.0253295	-0.0275034	-0.0228595	-0.0452251	-0.00582856	-0.0399396	-0.0218388	-0.0306421	-0.00383063	-0.0310452	-0.0284764	-0.0289341	-0.0245032	-0.0199453	-0.026383	-0.0130425	-0.0213685	-0.0109295	-0.0207217
198	Itga11	10	-0.0371921	-0.047945	-0.0134377	0.00741117	-0.0222559	-0.0175497	1	0.637823	-0.00748365	-0.0302482	-0.0305995	-0.0437162	-0.00654929	0.0113851	0.112544	0.0034961	0.103489	-0.0456335	-0.0608958	-0.0433134	-0.0616556	-0.0446488	-0.0486925	-0.0352764	-0.00752774	-0.0332865	-0.0234551	-0.0301107	0.0276562	-0.0420069
199	Kcnh6	10	-0.0265136	-0.0514043	-0.00563761	-0.00712072	0.0426639	0.652029	1	-0.0413743	-0.0360014	0.0232852	-0.036	-0.0210799	-0.0495818	-0.042123	0.0268574	-0.0171303	-0.00976347	-0.0550344	0.0301897	-0.0247968	0.0793679	-0.0585211	-0.0482349	-0.00320247	0.0118144	-0.00228805	-0.0142579	-0.0218659	-0.0322234	-0.0228591
200	Myt1	10	-0.0228583	-0.025325	-0.0224582	0.0110189	-0.0133061	1	0.705793	-0.0287193	-0.0297771	-0.0312293	-0.0251558	-0.02697	-0.0241374	-0.0268742	0.535565	0.132574	0.303228	-0.0240418	-0.0298598	-0.0171313	-0.0295832	-0.0291441	-0.0294094	-0.0261867	-0.0144462	-0.0259526	-0.0195041	-0.0238454	-0.0149244	-0.023118
201	Nkx2-2os	10	-0.05725	-0.0589412	0.0034002	-0.0101885	0.0412763	1	0.880673	-0.0508661	0.0105591	-0.0464238	-0.0433684	-0.0501096	-0.0583481	-0.0471956	-0.0732032	-0.0399934	-0.0911754	-0.0675783	0.0501194	-0.0466258	-0.0534152	-0.0692823	-0.0268586	-0.00157399	0.0192924	0.041645	0.00698	-0.0343315	-0.0291007	-0.0355091
202	Olfr558	10	-0.0344948	-0.0356446	-0.0182273	0.00277496	-0.025673	1	-0.0219585	-0.0256832	-0.033771	-0.0419436	-0.0347979	-0.0357975	-0.0296773	0.000100623	-0.0464242	-0.0294414	-0.0531471	-0.0326073	-0.0318584	-0.020807	-0.0365535	-0.0342323	-0.0399134	-0.0322546	-0.0195717	-0.0267983	-0.0196442	-0.0287937	-0.0131873	-0.0203418
203	Pax6	10	-0.0118966	-0.0139601	-0.00588598	0.00171376	-0.0105914	0.179389	1	-0.0150585	-0.0153467	-0.00994402	-0.0129209	-0.0155518	-0.0116935	-0.013989	-0.0214668	-0.00932227	-0.0170778	-0.01451	-0.017965	-0.00747654	-0.0170595	-0.0164008	-0.0143839	-0.0146071	-0.00367437	-0.01352	-0.0115259	-0.0127756	-0.00869384	-0.0140611
204	Ptprn2	10	-0.188893	-0.307543	0.0423815	-0.103449	0.469541	0.765931	1	-0.218375	-0.17951	0.0255567	-0.171829	-0.166205	-0.298017	-0.197398	0.390242	-0.00294707	0.451808	-0.365502	0.592072	-0.129854	0.553212	-0.368207	-0.274968	0.191787	0.252952	0.292188	0.175011	-0.0800279	-0.172121	-0.159951
205	Rapgef4	10	0.131653	0.0729236	0.178552	0.0156379	-0.0326971	0.276645	1	-0.0837982	-0.0561108	-0.0851722	-0.0870345	-0.0854359	-0.0953986	-0.0685606	0.237087	-0.00812912	0.391459	-0.0114949	-0.14165	-0.0969992	-0.125284	0.190996	-0.0877314	0.0116514	0.00896753	0.14631	0.190998	0.00677185	-0.0365023	0.607684
206	Rgs8	10	-0.0206764	-0.0251484	-0.0334303	-0.000187485	-0.00379234	1	0.0639467	-0.0271541	-0.0204787	-0.0284726	-0.0194063	-0.0204467	-0.025125	-0.0269543	-0.0254116	0.0416712	-0.0248489	-0.0248071	-0.0118158	-0.0159734	-0.0128746	-0.0306054	-0.0290418	-0.0199008	-0.0243106	-0.0201739	-0.0120407	-0.0239582	0.0259545	-0.0240135
207	Scgn	10	-0.00985888	-0.01954	-0.028282	0.008181	-0.011311	0.0345069	1	-0.0140146	-0.0167412	-0.0297869	-0.00831113	-0.000556337	-0.00938639	-0.0140939	0.50075	0.344521	0.0148726	-0.0137902	-0.0206328	0.00683864	-0.0185014	-0.0197723	-0.0265355	-0.0205978	-0.0138509	-0.0248757	-0.0127546	-0.0182663	-0.0117818	-0.019577
208	Slc18a1	10	-0.020978	-0.0204493	-0.00320575	2.17003e-06	0.0105106	1	0.00903478	-0.0285872	-0.0283158	-0.0191645	-0.0236994	-0.0194177	-0.0348413	-0.0282814	-0.046671	-0.0184169	-0.0519466	-0.0241108	0.0156852	-0.0142347	0.00258928	-0.028905	-0.0215979	-0.00487172	0.00088421	-0.000209009	-0.00294431	-0.0201492	-0.00924117	-0.0242405
209	Vwa5b2	10	-0.0180855	-0.0229249	-0.0225854	0.00454789	-0.0122609	0.674058	1	-0.0222815	-0.0238702	-0.026004	-0.0199567	-0.0201231	-0.0235846	0.0133006	0.225422	0.059698	0.0887503	-0.021131	-0.0264388	-0.00913106	-0.0259458	-0.025864	-0.0271008	-0.0236488	-0.0138702	-0.0227811	-0.0174322	-0.0208988	-0.0114768	-0.0242979
210	Wfdc8	10	-0.0258496	-0.034097	-0.0279842	-0.00673771	0.000498875	1	0.316412	-0.0266606	-0.0275669	-0.0219295	-0.0267344	-0.0323149	-0.0433392	-0.0268664	0.00100093	-0.0179717	0.018129	-0.0293422	-0.0335837	-0.0441661	-0.030507	-0.0286298	-0.0326753	-0.00749315	-0.0492185	-0.0263001	-0.0137595	-0.0345495	-0.00580923	-0.0235913
211	9430041J12Rik	11	-0.0331296	-0.0282431	0.00194145	0.00846393	-0.0023302	-0.0276244	-0.0407637	-0.0383764	1	-0.0146796	-0.0222849	-0.034922	-0.042978	-0.0365088	0.119828	0.0518295	0.105717	-0.0417087	-0.0440588	-0.0240643	-0.0185087	-0.0437995	-0.0369072	-0.0298585	-0.00613408	-0.0236786	-0.0252065	-0.0261338	-0.0402065	-0.0313494
212	Col12a1	11	-0.0350877	-0.0417583	-0.0315676	0.00708111	-0.0276656	-0.0467242	-0.0539339	0.30732	1	-0.0384622	-0.0286711	-0.0366555	0.117968	0.168251	-0.0380937	0.00242536	-0.0264189	-0.0408563	-0.0523055	-0.0057392	-0.0514353	-0.0459197	-0.0477913	-0.0426819	-0.00745289	-0.0396299	-0.0309293	-0.0344327	-0.0434581	-0.031862
213	Col27a1	11	-0.0700741	-0.0806515	-0.0477311	0.0201652	-0.0469711	-0.0595897	-0.0881267	0.628153	1	-0.0688526	-0.055812	-0.00983015	0.279685	0.449341	0.239571	0.115709	0.822792	-0.0732552	-0.104873	-0.0256519	-0.102399	-0.0895491	-0.0887139	-0.0769903	-0.018349	-0.0721682	-0.0622608	-0.0734063	-0.0854872	-0.0690947
214	Fam19a5	11	-0.0187071	-0.0221362	-0.0187637	0.0118225	-0.0128748	-0.0128007	-0.0234448	0.052159	0.683623	-0.0254571	0.00438597	-0.0218471	0.00881174	0.0270619	0.12067	0.186568	1	-0.0216061	-0.0292168	-0.00775832	-0.0290143	-0.0268616	-0.0280762	-0.024083	-0.00764373	-0.024707	-0.0199709	-0.022091	-0.0247704	-0.0185494
215	Gm17171	11	-0.0464396	-0.0441608	-0.00994737	-0.00708622	-0.0238491	-0.0490213	-0.054398	-0.0505333	1	-0.035403	0.123567	-0.0488922	-0.0380335	-0.0454085	0.100863	-0.0164635	-0.00971903	-0.0384556	-0.058434	-0.0306468	-0.0548918	-0.0464245	-0.0356383	-0.0350561	-0.00937624	-0.0266937	-0.0392227	-0.0473331	-0.0543605	-0.0450336
216	Gm2115	11	-0.0769775	-0.0578854	0.0250734	0.0273196	-0.0242835	0.00622762	-0.0712512	-0.0395798	1	-0.0619598	-0.0665004	-0.0694963	-0.0590655	-0.0536972	-0.054655	-0.00130735	-0.0407236	0.0965041	-0.110943	-0.0298187	-0.101194	-0.0293136	-0.0516246	0.035731	0.0239066	-0.0191127	0.0145726	-0.0374131	-0.03927	-0.0500929
217	Gm26673	11	-0.0394599	-0.0377024	-0.0176567	0.0126553	-0.01999	-0.0429974	-0.0481158	-0.0419142	1	-0.0263515	-0.0350353	-0.0358041	-0.0344781	-0.0450553	0.339747	0.149395	0.210082	-0.0391826	-0.0471394	-0.0242333	-0.0462321	-0.0449373	-0.0360631	-0.0360768	-0.00613023	-0.0300655	-0.033289	-0.0367735	-0.0439437	-0.036943
218	Igsf11	11	-0.0186937	-0.0297696	-0.00665289	0.00563772	-0.00624734	0.00927054	0.161534	-0.0251012	1	-0.0226947	-0.0217297	-0.0167147	-0.0199561	-0.0299617	0.116398	-0.0006647	0.124635	-0.0142046	-0.0126818	-0.018668	-0.0325193	-0.0364924	-0.0287653	-0.00606047	0.00579865	-0.0120863	-0.0216975	-0.019465	-0.0256198	-0.0214623
219	Iqub	11	-0.0387788	-0.0376537	-0.00113559	0.00681664	-0.0222459	0.0863408	0.073977	-0.0429312	1	-0.0262081	-0.0299167	-0.0426675	0.0245002	-0.0364811	0.121166	0.00202955	0.122514	-0.0416476	-0.0495804	-0.0332962	-0.0605661	-0.0410846	-0.0272024	-0.0285056	-0.00925664	-0.0195077	-0.0475332	-0.0544202	-0.0270731	-0.0279462
220	Kcna1	11	-0.0307044	-0.0333991	-0.024151	0.00325105	-0.0186404	-0.0310465	-0.0360708	-0.0319704	1	-0.0260418	-0.0293063	-0.0367037	0.134649	-0.0313168	-0.0404186	-0.0135592	-0.0334168	-0.0325204	-0.0397956	-0.0180763	-0.0401608	-0.0368025	-0.0339555	-0.0307692	-0.0143696	-0.0301151	-0.0227942	-0.028845	-0.0369118	-0.0321379
221	Kcna2	11	-0.0255497	-0.0303833	-0.0293273	0.00453128	-0.0151779	-0.0319859	-0.038485	-0.0259746	1	-0.0335252	-0.0246531	-0.00754765	-0.0273225	-0.00900281	0.0675417	0.232531	0.328067	-0.0305274	-0.0358341	-0.0131341	-0.0349713	-0.0317904	-0.0328322	-0.0307542	-0.017239	-0.0238556	-0.02525	-0.0217128	-0.0368985	-0.0304214
222	Kcna6	11	-0.0204672	-0.0238204	-0.0205251	0.0121093	-0.0132011	-0.0254387	-0.0293686	-0.0180813	1	-0.0215508	-0.0190536	-0.0198101	-0.0142227	-0.0246803	0.349135	0.280127	0.331476	-0.0246517	-0.0290614	-0.0071016	-0.0302279	-0.0277935	-0.0288945	-0.0267995	-0.0079247	-0.0223071	-0.020121	-0.0203017	-0.0320537	-0.0179604
223	Lgi4	11	-0.0162315	-0.0226952	-0.0151591	0.00411439	-0.0112647	-0.0165865	-0.0218935	0.0212486	1	-0.0194678	-0.00113623	0.00297618	-0.000592349	-0.0178113	-0.0136626	0.00134198	-0.0100558	-0.0216244	-0.0248212	-0.00683059	-0.0243602	-0.0263488	-0.0260748	-0.0206985	-0.000203401	-0.0189332	-0.0190318	-0.0214753	-0.0267088	-0.0203071
224	Mest	11	-0.0213197	-0.0264925	-0.0106871	0.00731197	-0.0158927	-0.0254012	-0.0213967	0.00516384	1	-0.02558	0.00677695	-0.0199625	0.0940762	-0.0012542	0.245808	0.133748	0.420858	-0.0265767	-0.037791	-0.0115739	-0.0347026	-0.0307945	-0.0263427	-0.0265169	-0.00160924	-0.0229568	-0.0241157	-0.0214829	-0.0277429	0.0215097
225	Mmd2	11	-0.0224168	-0.0251986	-0.0127883	0.00516143	-0.0126332	-0.0271458	-0.0321291	-0.0247183	1	-0.0194787	-0.0245225	-0.0273738	-0.034923	-0.0322784	0.078376	0.0133958	0.000616424	-0.0270976	-0.0329098	-0.0139486	-0.0347237	-0.0281466	-0.0275434	-0.0236657	-0.000465256	-0.0172836	-0.0192997	-0.0252258	-0.0272422	-0.024864
226	Olfml2a	11	-0.0296349	-0.0251554	-0.0135306	0.0035449	-0.0183295	-0.0290221	-0.0388176	-0.0217403	1	-0.0218328	-0.0195759	-0.025633	-0.0119672	-0.00811002	0.0099616	-0.00218676	0.0342873	-0.026032	-0.040681	-0.0197063	-0.0392543	-0.0321045	-0.0306063	-0.022876	-0.00680534	-0.0176088	-0.0243909	-0.0234462	-0.032424	0.0827617
227	P4ha3	11	-0.0385795	-0.037945	-0.0220239	0.00861286	-0.0243188	-0.0148676	-0.0328313	0.0282825	1	-0.0351923	-0.0358902	-0.0406665	-0.0292107	0.0407984	0.0957313	0.03762	0.258677	-0.0413979	-0.0538274	-0.0124852	-0.0509352	-0.0450186	-0.0402504	-0.0365241	-0.00536221	-0.0334817	-0.0307987	-0.0366526	-0.0428256	-0.036147
228	Slc35f1	11	-0.0156538	-0.0181497	-0.00617068	0.00589923	-0.0110785	-0.0173413	-0.0211223	-0.0185714	1	-0.0115697	-0.0169097	-0.016974	-0.00575784	-0.00252257	0.182817	0.0191557	0.0271771	-0.0190511	-0.0241229	-0.00605296	-0.0236451	-0.0204017	-0.0188304	-0.0173141	0.0010102	-0.0152997	-0.0158096	-0.0189291	-0.0184944	-0.00757645
229	Sox10	11	-0.0177018	-0.0210876	-0.0103395	0.00574679	-0.013711	-0.0222595	-0.0299461	-0.0274177	1	-0.0182267	-0.0179671	-0.0241832	-0.020602	-0.0205048	-9.08529e-06	0.00976041	0.00586774	-0.0217648	-0.0290568	-0.0105944	-0.027762	-0.0245038	-0.0214723	-0.022665	-0.00195077	-0.0205958	-0.0181808	-0.0234533	-0.0211379	-0.0191867
230	Srcin1	11	-0.017603	-0.019938	-0.0104725	0.0144094	-0.0096384	-0.0206813	-0.0208567	-0.0190971	0.646763	-0.0234533	-0.0161659	-0.0121795	-0.0157449	-0.0204471	1	0.255852	0.382297	-0.0195059	-0.0254341	-0.00414573	-0.0245542	-0.0219214	-0.0229043	-0.020559	-0.00605476	-0.0158802	-0.0116149	-0.0150418	-0.0178198	-0.00622631
231	Tgfb2	11	-0.03352	-0.045359	-0.0350111	-0.000624317	-0.0305424	-0.0332764	-0.0466967	0.0865968	1	-0.0351912	0.246582	-0.031405	0.132668	0.0888772	0.0144098	0.0104987	0.041398	-0.0330652	-0.0536602	-0.026636	-0.0530316	-0.0496205	-0.0438327	-0.0352963	-0.0175338	-0.0416051	-0.0394774	-0.0386868	-0.0361285	0.00220008
232	Tmprss5	11	-0.0154081	-0.020664	-0.000591206	0.00597467	-0.00121243	-0.0200733	-0.0265565	-0.0218328	1	-0.0129667	-0.0208536	-0.0057889	-0.0165331	-0.016617	-0.0137047	0.0132692	-0.00325571	-0.0222991	-0.0151521	-0.0126302	-0.0188359	-0.0214528	-0.0190741	-0.0128247	-5.89696e-05	-0.00659287	-0.00613059	-0.0131859	-0.0199568	-0.0180038
233	Zfhx4	11	-0.050662	-0.057676	-0.0376656	0.0207701	-0.0299414	-0.064006	-0.0644948	0.0995814	1	-0.0528704	-0.0439644	-0.0557906	0.840174	0.359222	0.972428	0.381361	0.472718	-0.055366	-0.0728109	-0.0210462	-0.0716396	-0.0625917	-0.0628226	-0.0567392	-0.0114302	-0.0487529	-0.0413484	-0.0473107	-0.0594549	-0.0465617
234	Zfp536	11	-0.0460925	-0.0544867	-0.0356799	0.0137417	-0.0320943	-0.0602914	-0.0726139	0.190077	1	-0.0466904	-0.0342553	-0.0483945	-0.039807	0.405189	0.886833	0.0708088	0.445405	-0.0550746	-0.0719664	-0.0221705	-0.0688778	-0.0619209	-0.0547342	-0.0536324	-0.0150194	-0.0483264	-0.043363	-0.0432904	-0.0627504	-0.0506882
235	5033428I22Rik	12	-0.0261973	-0.0277707	-0.00729083	0.0176005	-0.00837541	-0.0277954	-0.0327675	-0.00373453	0.472983	-0.0200315	-0.0217222	-0.0268565	0.219443	0.00461934	1	0.140023	0.890039	-0.0286306	-0.0408073	-0.0109537	-0.0406235	-0.0330629	-0.0295793	-0.0257696	-0.00199455	-0.0208934	-0.0175094	-0.0291018	-0.0327644	-0.0289457
236	5530401A14Rik	12	-0.0236155	-0.0273396	-0.0213649	0.0204107	-0.0097878	0.270724	0.343433	-0.0266941	-0.0341568	-0.0272385	-0.0278398	-0.0298282	-0.0265871	-0.0327949	0.786986	0.010111	1	-0.025224	-0.0336682	-0.0140311	-0.0316308	-0.0315804	-0.0286658	-0.0252337	-0.0117886	-0.0272103	-0.0232591	-0.024391	-0.0251948	-0.0267171
237	Adora1	12	-0.0277125	-0.0250131	-0.0248285	0.00296958	-0.0163039	-0.0322996	-0.0341369	-0.00140527	-0.0255975	-0.0157428	-0.0326092	-0.0140572	-0.0104605	0.079352	0.0951088	1	0.189166	-0.0195468	-0.036751	-0.0206913	-0.0373939	-0.0303269	-0.0237584	-0.0272451	-0.0217379	-0.0323251	-0.0144571	-0.0157412	0.334539	-0.0174716
238	Adra2a	12	-0.0905098	0.061471	1	0.0196319	0.00354028	0.0190484	-0.0400319	-0.0493603	-0.049181	-0.142356	-0.0721483	-0.0763964	-0.0768366	-0.0383314	0.277219	0.723091	0.461273	-0.027111	-0.0152222	0.0679946	-0.0201287	0.0487773	-0.163475	-0.0800304	0.0224429	0.0116974	0.186044	-0.0322618	0.0821995	-0.0296572
239	Amph	12	-0.0310275	-0.0406035	-0.00170783	0.0186335	-0.000604675	0.0964302	0.137063	-0.0112791	0.435583	-0.0443799	-0.0414125	-0.0336453	0.000387571	-0.0239238	1	0.216376	0.744875	0.0165899	-0.0520111	-0.0275449	-0.0586113	-0.0289645	-0.0426968	0.0116246	0.0064508	-0.0111331	-0.00497617	0.0722169	-0.011362	-0.0335561
240	Ano2	12	-0.0153905	-0.0242191	-0.0141203	0.0116615	-0.00106028	-0.0118477	-0.0145715	0.158793	-0.0172785	-0.0181746	-0.0163582	-0.00296322	-0.00118431	-0.0153005	0.150502	1	0.13061	-0.0172301	-0.0245508	-0.025006	-0.0270178	-0.0189121	-0.0167698	-0.0123976	-0.0184455	-0.00432968	-0.0118781	-0.00984598	-0.0214272	-0.00476495
241	Apba2	12	-0.0376783	-0.0535097	-0.0469296	0.00103759	-0.0151729	-0.0470025	-0.0448617	-0.0437312	0.0418804	-0.0499517	0.740993	-0.0378149	-0.0389262	0.0125359	1	0.637754	0.87163	-0.0489157	-0.0420892	-0.030972	-0.0414092	-0.0577566	-0.061648	-0.0413632	-0.0268085	-0.0411866	-0.0313191	-0.0407372	-0.0310202	-0.0398789
242	Arhgap22	12	-0.0334715	-0.0336706	-0.0223194	0.00605935	-0.020207	-0.0345299	-0.0385216	0.227317	-0.0294415	-0.0252198	-0.0287661	0.989137	0.353531	-0.0207577	1	0.126652	0.637969	-0.0319946	-0.0412793	-0.0244625	-0.0419975	-0.0285207	-0.0404991	-0.0318298	-0.0108598	-0.0222951	-0.0186579	-0.0277509	-0.0322041	-0.029248
243	Cacng4	12	-0.0306597	-0.0358121	-0.0397141	0.0142629	-0.0178522	1	0.30844	-0.00617846	0.440814	-0.0440681	-0.026497	-0.035848	0.00259553	-0.0298399	0.519551	0.564675	0.628014	-0.0344255	-0.0429621	-0.0135635	-0.0413027	-0.0397699	-0.0438003	-0.0382499	-0.0230742	-0.0385448	-0.0270569	-0.0310781	-0.0234003	-0.0274388
244	Cadm3	12	-0.011926	-0.0197592	-0.0369638	0.017029	-0.00540633	-0.0243739	-0.0198048	0.0875152	0.0463113	-0.030776	-0.012481	-0.0120941	0.0129022	-0.00847464	0.941701	0.765052	1	-0.0153585	-0.0204625	0.0035748	-0.0188634	-0.0236284	-0.0270419	-0.0205173	-0.0210425	-0.0228986	-0.010667	-0.0190995	-0.0188538	0.057995
245	Chd5	12	-0.00649587	-0.0103249	-0.028609	0.0183661	-0.00323125	0.0191347	0.0681098	-0.0137612	0.0548776	-0.0182737	-0.0074116	-0.00866297	0.0178575	-0.00968195	0.836447	0.650755	1	-0.0110816	-0.0172805	-0.00354465	-0.0147317	-0.0149922	-0.0237802	-0.0204397	-0.0202382	-0.0223461	-0.00886861	-0.0136772	-0.00477893	-0.00903461
246	Chrna3	12	-0.00967218	-0.0139043	-0.0273695	0.0176499	-0.000478819	-0.015578	-0.0127296	-0.012417	-0.00687326	-0.0230871	-0.00721942	-0.0105185	-0.0121674	-0.0116659	0.935053	0.527646	1	-0.008986	-0.0102431	-0.000746432	-0.0119001	-0.0138149	-0.0190784	-0.0144352	-0.015198	-0.0174475	-0.00594558	-0.00855657	-0.00921554	-0.0111175
247	Chrna7	12	-0.0118518	-0.012418	-0.00374353	0.0131599	-0.000774659	-0.00780689	-0.0161035	-0.00695028	-0.00391784	-0.0123044	-0.0113689	-0.0130698	-0.000938635	0.000603534	0.748813	0.0760559	1	-0.0141473	-0.0204339	-0.00589965	-0.0210527	-0.0140996	-0.0127729	-0.00989156	-0.000764783	-0.00755754	-0.00657915	-0.0162308	-0.0152723	-0.0112903
248	Cntn1	12	0.00477011	-0.0191267	-0.0208271	0.0133507	-0.00588011	0.0992854	-0.00682362	-0.00544171	0.00507351	-0.023381	-0.0145541	-0.00979822	0.0219844	0.0725135	1	0.355445	0.878271	-0.0152651	-0.0215824	-0.00338314	-0.0213836	-0.0194896	-0.0239042	-0.0177786	-0.00827759	-0.0193393	-0.0132002	0.0567988	-0.0156434	-0.00931778
249	Cpe	12	-0.0498716	-0.0729424	-0.109887	0.0236267	-0.0436587	1	0.859032	-0.0526733	0.652149	-0.113173	-0.0252264	-0.049943	0.194803	0.460309	0.707321	0.675074	0.81454	-0.0647536	-0.0833521	0.0526717	-0.0823039	-0.0849103	-0.120454	-0.0966201	-0.0294809	-0.101511	-0.0535204	-0.0560316	-0.0508632	-0.0200575
250	Crmp1	12	-0.00816692	-0.0177333	-0.0287584	0.0164948	-0.00288816	0.162973	0.0620271	-0.0150649	-0.0097502	-0.027452	-0.00951921	-0.0119828	-0.0145528	-0.0149061	0.853554	0.633216	1	-0.0123959	-0.0177133	-0.00132025	-0.0185828	-0.0203538	-0.024804	-0.0176167	-0.0175671	-0.0195165	-0.00895383	0.00319816	-0.017427	-0.0146461
251	D430019H16Rik	12	0.00205074	-0.0233597	-0.0423531	0.0167093	-0.00709088	-0.0273955	-0.0260301	0.00571476	-0.00389742	-0.0366891	-0.0123764	-0.0159125	0.0104466	-0.00285327	1	0.631738	0.855614	-0.0158903	-0.0212348	-0.0111173	-0.0218088	-0.0228843	-0.0280489	-0.0212023	-0.0300321	-0.0236977	-0.00676371	-0.0186185	-0.0262051	-0.00528083
252	Diras2	12	-0.0138257	-0.0290582	-0.045079	0.00903926	-0.0114853	-0.0104681	-0.0214689	-0.0152211	-0.0225841	-0.0430441	-0.0227739	0.00923425	0.00992391	0.0620767	0.112623	1	0.440749	-0.0241612	-0.0248551	-0.00514094	-0.0226865	-0.0283445	-0.0359003	-0.0258817	-0.0283385	-0.0297883	-0.019303	-0.0238873	-0.0152454	-0.0082091
253	Dpyd	12	-0.146634	0.109803	0.284096	0.0474405	0.0173319	0.0597639	0.153185	-0.13152	0.225333	-0.0992571	-0.147512	-0.165897	-0.188789	-0.0665813	0.6527	0.14816	1	0.0393077	-0.139634	-0.198063	-0.149975	0.212946	-0.0306655	0.0724612	0.00682163	0.233548	0.249114	-0.124289	-0.152201	-0.146381
254	Dscaml1	12	-0.00567231	-0.0125648	-0.00824601	0.0141471	-0.000295346	-0.0150534	-0.0150287	-0.0136639	-0.0135213	-0.0120696	-0.0116403	-0.009377	-0.00930429	-0.0145432	0.907888	0.216701	1	-0.0128974	-0.0166035	-0.00364105	-0.0169444	-0.0149461	-0.0145111	-0.0118651	-0.00304316	-0.00980049	-0.00749636	-0.00321812	0.272703	-0.0145939
255	Ebf3	12	-0.0144823	-0.0183872	-0.0145296	0.0061817	-0.00887074	-0.0151932	-0.0213123	0.0467212	0.00774147	-0.0180444	0.0508236	-0.0135528	-0.00617124	-0.0152813	0.559011	0.0949594	1	-0.0154893	-0.0230851	-0.00864532	-0.0203698	-0.0207881	-0.0176556	-0.0161773	-0.00724003	-0.0168051	-0.0125859	-0.0143928	-0.0152185	0.275444
256	Elavl3	12	-0.00812881	-0.0127417	-0.0210238	0.0163421	-0.00242201	0.120559	0.0252365	-0.00993183	-0.00957996	-0.0204936	-0.010111	-0.0105022	-0.0130439	-0.0113539	1	0.427854	0.941492	-0.00972663	-0.0141629	0.0069457	-0.0150573	-0.0151046	-0.0183158	-0.0137662	-0.00896551	-0.0166207	-0.00863426	-0.00762602	-0.0103471	-0.00958257
257	Entpd3	12	-0.00777533	-0.0119583	-0.0170993	0.0127187	-0.000400061	0.00361104	0.0131216	-0.0110777	-0.00788115	-0.0158493	-0.00930309	-0.0041025	-0.00922464	-0.0107305	1	0.385711	0.361172	-0.00694149	-0.00892649	-0.00250637	-0.00903904	-0.0132363	-0.0141902	-0.00725079	-0.00913657	-0.0111474	-0.00693859	-0.00623637	0.00698224	-0.00705786
258	Fermt2	12	-0.0856201	-0.10662	-0.0920128	0.0113143	-0.0656133	-0.00130872	-0.00163098	0.362132	0.276723	-0.0954534	0.236412	-0.0909948	0.370596	1	0.69448	0.12889	0.540308	-0.104656	-0.136352	-0.0466795	-0.133099	-0.12026	-0.117262	-0.10693	-0.0529196	-0.101359	-0.0852661	-0.0956926	-0.119859	0.291833
259	Frmd3	12	-0.057811	-0.0375382	0.0269855	0.0007029	0.189091	0.0153688	-0.0644194	-0.0299314	-0.0193725	0.0909817	-0.0401168	-0.0493712	-0.0140399	-0.0149019	1	0.131419	0.696469	-0.0688701	-0.0916686	-0.0233738	0.41594	-0.0694638	-0.0606769	-0.0606228	0.00770596	-0.0128225	0.0251212	-0.0160099	-0.0263224	-0.037759
260	Frrs1l	12	-0.0204236	-0.0235994	-0.0389496	0.0173833	-0.00796037	0.112009	0.199314	-0.0207499	0.00779619	-0.0325287	-0.0185013	-0.0117665	-0.0179903	-0.0216294	0.915006	0.620446	1	-0.0198143	-0.0231406	-0.0153707	-0.0216571	-0.0240922	-0.031237	-0.0232684	-0.0296166	-0.0286139	-0.0135677	-0.0187026	-0.0153342	-0.0176043
261	Gabrg2	12	-0.0167248	-0.0171386	-0.0207375	0.0154179	-0.0024822	-0.018479	-0.0185907	-0.0198882	-0.0177211	-0.0205698	-0.0163837	-0.0169022	-0.0165843	-0.0189909	1	0.115917	0.639277	-0.0161913	-0.020671	-0.0105485	-0.020585	-0.020418	-0.0200888	-0.0163891	-0.0136003	-0.0182921	-0.00520323	-0.0145692	-0.0193477	-0.0133946
262	Garnl3	12	-0.012075	-0.0223801	-0.00882987	0.00999572	0.00767216	-0.0150887	-0.0137173	0.0171676	0.0532168	-0.0159199	0.00156545	-0.0035726	0.0726875	0.0120848	1	0.235969	0.718746	-0.0185422	-0.00105518	-0.0103566	-0.014337	-0.0243729	-0.017856	-0.00716102	0.00133998	-0.00389746	-0.0110136	-0.010886	0.0145387	-0.00268853
263	Gdap1	12	-0.00975432	-0.0144469	-0.0285706	0.0122505	-0.00280951	0.0337713	0.0143038	-0.0129805	-0.00683687	-0.0258854	-0.00801888	-0.0116501	-0.0132295	-0.0109546	0.634996	0.462205	1	-0.00801033	-0.0116308	0.00345329	-0.0133187	-0.0141045	-0.0218194	-0.0162244	-0.0168159	-0.0185977	-0.00286334	-0.0097441	-0.00905752	-0.00903734
264	Gm11417	12	-0.0132774	-0.0150084	-0.0136028	0.0151159	-0.00204108	0.00265305	0.125356	-0.0159702	-0.0163543	-0.0139794	-0.0116703	-0.0153344	0.166651	-0.0170843	1	0.111906	0.595184	-0.0135366	-0.0186004	-0.00752239	-0.0188065	-0.0166318	-0.0164958	-0.0121466	-0.0072851	-0.011555	-0.00635011	-0.0133546	-0.0142134	-0.0137016
265	Gm13052	12	-0.029433	-0.0301509	-0.02188	0.0127655	-0.0133742	0.0244623	-0.00611707	0.186984	0.0326328	-0.0251955	-0.0206761	-0.0285479	0.164244	0.0642123	0.636285	0.188891	1	-0.0314955	-0.0410601	-0.0184456	-0.0401438	-0.034707	-0.0345527	-0.030917	-0.0133035	-0.0281676	-0.0150607	-0.0280087	-0.0327873	-0.0284459
266	Gm42439	12	-0.0219643	-0.0213581	-0.006342	0.0123848	-0.0147703	-0.016603	-0.014191	0.0187287	0.144287	-0.0172405	-0.0195049	-0.0217107	0.182582	0.133874	1	0.236859	0.340889	-0.0231648	-0.0364612	-0.0189985	-0.0357468	-0.0225097	-0.0261673	-0.0237667	-0.00569111	-0.0188953	-0.0159101	-0.0138871	-0.0103387	-0.00163192
267	Hmcn2	12	-0.0629547	-0.0842232	-0.0638889	0.0180148	-0.046645	-0.0859969	-0.0996043	0.484913	-0.0641267	-0.0857561	-0.0688227	-0.0715676	-0.0576209	1	0.706285	0.0164103	0.635139	-0.0805306	-0.104619	-0.0171534	-0.106062	-0.085454	-0.095166	-0.0812561	-0.0226063	-0.0722036	-0.0621495	-0.0681187	-0.0863182	-0.0647708
268	Hmgn3	12	-0.00207105	-0.0345494	-0.0399602	0.0106192	-0.0176362	0.624772	0.253585	0.049901	0.0859715	-0.0425585	0.0442303	-0.0102746	0.169655	0.0445896	0.785326	0.277648	1	-0.0306865	-0.0418853	0.000422839	-0.0427615	-0.0399224	-0.0455363	-0.0384093	-0.0214536	-0.0391928	-0.0191366	-0.0220671	-0.0306767	0.0747848
269	Igsf21	12	-0.023824	-0.0243864	-0.00868828	0.0124396	-0.0126912	0.0376883	0.870402	-0.0270663	0.512093	-0.0231082	-0.025392	-0.0228506	-0.0258493	-0.026863	1	0.0828497	0.176497	-0.0278391	-0.0330031	-0.0224722	-0.0327349	-0.0296503	-0.0283148	-0.0194693	-0.00859086	-0.0223064	-0.0180239	-0.0250932	-0.0204978	-0.0277834
270	Ina	12	-0.00967722	-0.0145377	-0.0349823	0.0144656	-0.0029659	-0.0105552	0.00488504	-0.0127936	-0.00911095	-0.0245892	-0.00902101	-0.00862003	-0.0160263	-0.013146	0.883108	0.609893	1	-0.00946633	-0.013638	-0.002552	-0.0158009	-0.016643	-0.0261241	-0.0171317	-0.0206205	-0.0258786	-0.00477289	-0.0147565	-0.0146836	-0.00902761
271	Jakmip2	12	-0.0107421	-0.0105697	-0.00949285	0.0134179	-0.00116702	0.00727156	0.0688174	-0.00811885	-0.00917388	-0.0115265	-0.00970518	-0.0113257	-0.00622717	-0.0143867	0.95889	0.198244	1	-0.0110277	-0.0149297	-0.00562408	-0.0151934	-0.014894	-0.0157618	-0.0107636	-0.00347095	-0.0106474	-0.00424511	-0.0133293	0.00403231	-0.0103164
272	Jakmip3	12	-0.0152617	-0.0173727	-0.013894	0.0139166	-0.00309828	-0.020556	-0.0155797	-0.000660643	-0.0213741	-0.0187229	-0.0157144	-0.0152416	-0.0109511	-0.00879826	1	0.307502	0.816988	-0.0149338	-0.0192809	-0.0106933	-0.0193132	-0.01889	-0.0181287	-0.0143071	-0.00937957	-0.0129464	-0.00435124	-0.0172939	-0.0168781	-0.017753
273	Kcnn2	12	-0.0282487	-0.0270259	-0.0181942	0.0108204	-0.00727995	-0.0184075	-0.0187397	-0.00986149	0.104045	-0.0224782	-0.0264438	-0.0282879	-0.0312778	0.308874	0.226309	0.0673349	1	-0.0237192	-0.030854	-0.0126227	-0.0321924	-0.0280413	-0.0267767	-0.0207974	-0.0111097	-0.0209711	-0.0116063	-0.0233746	-0.0153574	-0.0253419
274	Kif1a	12	-0.0137417	-0.0204752	-0.0380632	0.0181433	-0.00456924	0.281935	0.154778	-0.0193403	0.0356688	-0.035361	-0.0107561	-0.0119313	-0.0124058	-0.00470442	0.939386	0.760777	1	-0.0143239	-0.0183755	0.00494881	-0.0202811	-0.0217929	-0.0277121	-0.0222887	-0.0179606	-0.0250031	-0.0100356	-0.0117079	-0.0129288	-0.0109398
275	Kif5a	12	-0.00813239	-0.0165081	-0.0311097	0.0161719	0.000678188	0.0271001	0.00847578	-0.00055523	0.00122128	-0.0245557	-0.00621903	0.00372324	-0.00575995	-0.00361867	1	0.742091	0.973938	-0.0101388	-0.0157334	0.00183332	-0.0132849	-0.015432	-0.0225686	-0.0175563	-0.0150619	-0.0188456	-0.0056577	-0.00173573	-0.0140645	-0.00926564
276	Kndc1	12	-0.0233611	-0.0306791	-0.0319542	0.0206607	-0.00763958	-0.0323296	-0.0363121	-0.0247015	0.116117	-0.0269974	-0.0264236	-0.0185573	-0.0209132	-0.0267865	1	0.800845	0.679137	-0.0244497	-0.030235	-0.0132817	-0.0308309	-0.0306323	-0.0320359	-0.0269523	-0.0180453	-0.0262059	-0.0178925	-0.0201993	-0.0232841	-0.0273984
277	Lrrc3b	12	-0.0162574	-0.0194357	-0.0102919	0.00548301	-0.00522238	-0.018008	-0.0184404	-0.0189564	-0.023956	-0.0114687	-0.0144847	-0.0177201	-0.0114631	-0.00904299	1	0.0837327	0.517736	-0.0194256	-0.0262917	-0.0136594	-0.0248715	-0.0205116	-0.0192622	-0.018699	-0.0108589	-0.0111275	-0.0113231	-0.0162874	-0.0216806	0.356796
278	Lrrc4b	12	-0.0189758	-0.0232344	-0.0269861	0.0191481	-0.00374524	-0.0201941	-0.015263	-0.00609793	0.300425	-0.0239359	-0.0170431	-0.0191142	-0.016	-0.0165919	1	0.460356	0.983387	-0.02009	-0.0265811	-0.010401	-0.0262319	-0.0252843	-0.0245016	-0.02306	-0.0191826	-0.0240882	-0.0140843	-0.0203922	-0.0225696	-0.0171321
279	Lrrn2	12	-0.0229927	-0.0312314	-0.029207	0.0176018	-0.011396	-0.0338713	-0.0111988	0.0464976	0.541067	-0.0303336	-0.00905386	-0.0263438	-0.00229704	0.00840467	0.676141	0.624686	1	-0.0279778	-0.0358703	-0.0112046	-0.0383885	-0.0337451	-0.0341419	-0.0279313	-0.0156191	-0.0257129	-0.0193783	-0.00637899	-0.0328191	-0.0194107
280	Map1b	12	-0.02228	-0.0372829	-0.0605758	0.0156239	-0.0218662	0.512904	0.228052	0.0247657	0.0985825	-0.0536819	0.0512074	-0.021883	0.161003	0.0963931	1	0.686816	0.806275	-0.0277775	-0.0419706	0.00803059	-0.0405994	-0.041209	-0.0521126	-0.0422241	-0.0234365	-0.0476483	-0.0308742	-0.0257029	-0.00810319	-0.00035412
281	Mmd	12	0.054036	-0.0386104	0.0544885	0.0259971	-0.0492361	0.0030721	0.0160505	-0.0119938	-0.0686895	-0.158999	-0.0943373	0.164003	0.118249	0.106202	1	0.509752	0.777508	0.0817223	-0.169661	-0.029795	-0.168836	0.0234979	-0.0943767	0.0366426	0.0434037	0.0142353	0.121293	0.378576	0.0313368	-0.0116536
282	Myl1	12	-0.0115297	-0.0201525	-0.0231239	0.0164602	-0.00352621	-0.0164446	-0.0136406	0.0130568	-0.0132904	-0.0340262	-0.0150285	-0.0169715	0.00277549	-0.00921466	0.43706	1	0.603894	-0.0121105	-0.0226885	-0.0137747	-0.0232277	-0.0219102	-0.0276973	-0.0189543	-0.0221159	-0.0192933	-0.0095804	0.00362157	-0.0175387	-0.0063851
283	Ndrg4	12	-0.0119819	-0.0180332	-0.0490902	0.0162197	-0.00392823	-0.0140691	-0.0113117	0.0111695	0.00472754	-0.0393843	-0.00690816	-0.0078865	-0.00236817	0.0232503	0.880096	0.939994	1	-0.010947	-0.0145909	0.021325	-0.0137154	-0.0197329	-0.033497	-0.0249609	-0.0144035	-0.0260722	-0.010976	0.000995219	-0.0132354	-0.00456583
284	Nfasc	12	-0.0183005	-0.0215456	-0.023372	0.0152059	-0.00693174	0.471457	0.480711	-0.0125853	-0.0089997	-0.0260748	-0.0178805	-0.0207044	0.0134992	-0.0106376	0.730018	0.428828	1	-0.0190732	-0.0246898	-0.00643984	-0.0253825	-0.0241173	-0.0255477	-0.0222119	-0.0147315	-0.0215106	-0.0149892	-0.0188891	0.0356279	-0.0170902
285	Nog	12	-0.0252272	-0.0246972	-0.0370055	0.00364977	-0.013733	0.131389	-0.00752313	-0.0192711	-0.0285996	-0.0219556	-0.0192534	-0.0197603	-0.0154848	0.0343966	-0.00205615	1	-0.029967	-0.023203	-0.029167	-0.0214712	-0.0290033	-0.0282351	-0.0323842	-0.0257461	-0.0318826	-0.0235099	-0.0106843	-0.015915	-0.0147575	-0.0150646
286	Ntrk2	12	-0.0744293	-0.0335751	0.0418981	0.0294931	-0.0188126	-0.0282185	-0.0294329	-0.0408265	-0.0313284	-0.0598597	-0.0696692	-0.0609497	-0.0596273	-0.0393225	0.440031	0.0561129	1	0.116263	-0.107596	-0.064963	-0.0996713	-0.0324911	-0.0587962	0.0765515	0.0575695	-0.00612447	0.0454986	-0.0431656	-0.0374612	-0.0504247
287	Pacsin1	12	0.00707126	-0.296056	0.107589	-0.0788448	0.503456	0.177389	0.173363	-0.177647	-0.0917944	-0.178932	-0.186653	-0.116804	-0.250318	-0.142732	0.961748	0.384449	1	-0.366938	0.794871	-0.132797	-0.0607483	-0.377607	-0.241753	0.242039	0.346362	0.622078	0.26656	0.181694	-0.185158	-0.117436
288	Pcdh10	12	-0.0223425	-0.0228835	-0.0324296	0.0157159	-0.00367177	-0.0317205	-0.0188407	-0.0151059	0.17323	-0.0274821	-0.0162653	-0.0140863	-0.0025121	-0.0171086	0.0919252	1	0.519258	-0.0173877	-0.0207384	-0.0100704	-0.0249569	-0.0217336	-0.0274323	-0.0232594	-0.017033	-0.0213562	-0.0133048	-0.00854832	-0.0175072	-0.0218426
289	Pde1a	12	-0.071944	-0.0839901	-0.0616013	0.0105914	-0.0469991	-0.0908164	-0.0849422	1	-0.0684933	-0.0765743	-0.0673995	-0.0721607	0.151766	0.633063	0.868734	-0.0215864	0.140114	-0.0812933	-0.105431	-0.038265	-0.101997	-0.0939795	-0.0946933	-0.0836706	-0.0380577	-0.0778811	-0.0619411	-0.0742817	-0.0890926	-0.0620841
290	Pirt	12	-0.00180044	-0.0142281	-0.02875	0.0149443	-0.00272523	-0.00271291	-0.0115807	-0.00882745	-0.00317153	-0.0244532	-0.00176648	-0.00302869	-0.00584976	-0.00310371	1	0.538372	0.816472	-0.00766631	-0.0107578	0.0117657	-0.010113	-0.0148946	-0.0205236	-0.0158401	-0.013022	-0.0181066	-0.00730948	-0.00471131	-0.00786352	-0.0091982
291	Ppfia2	12	-0.00921861	-0.0137266	-0.0123132	0.0142346	-0.00161132	-0.014333	-0.0116331	0.0211984	-0.0113677	-0.0151347	-0.00792369	-0.00981401	-0.00891386	0.0195703	1	0.279976	0.890005	-0.0115322	-0.015435	-0.00353245	-0.0152251	-0.0149217	-0.0154191	-0.0122232	-0.00349148	-0.0122573	-0.00843651	-0.00911461	0.01002	-0.00715306
292	Rnf150	12	-0.214676	-0.258598	0.07434	-0.0564023	0.294164	0.048946	-0.0897456	0.0951515	0.0175688	-0.165964	-0.156291	0.550952	-0.0751541	0.0991688	0.786396	0.160474	1	-0.228373	0.424868	-0.139776	0.151447	-0.31249	-0.242534	0.102574	0.239789	0.253978	0.11107	-0.0888651	-0.147473	-0.176727
293	Robo1	12	-0.0564588	-0.0736099	-0.0523221	0.0149134	-0.0308773	0.443866	0.128291	0.786424	0.110236	-0.0579978	-0.0529937	-0.0602362	0.119292	0.235178	1	0.275401	0.636701	-0.0652819	-0.0890932	-0.0404009	-0.0877797	-0.0837522	-0.0822116	-0.0634893	-0.0311189	-0.0676084	-0.0566926	-0.0684214	0.0856148	-0.0423849
294	Rsph14	12	-0.0290335	-0.042052	-0.032209	0.0109898	-0.00883708	0.41302	0.288741	-0.0225909	0.0650817	-0.0318235	-0.0230969	-0.0255109	0.00232793	-0.00280153	0.925425	0.257055	1	-0.0400823	-0.0375012	-0.0232539	-0.0355236	-0.0455833	-0.0396851	-0.0329668	-0.0249792	-0.02992	-0.0296993	-0.0341876	-0.0218569	-0.0335597
295	Ryr2	12	-0.0237733	-0.0420965	-0.0368262	0.0158181	-0.0200765	-0.0489299	-0.0506852	-0.0373305	-0.0437975	-0.0407936	-0.0341337	-0.0376426	-0.0305152	0.626413	1	0.0741522	0.841737	-0.0395735	-0.0530403	-0.0194678	-0.0504222	-0.0463814	-0.0478828	-0.0420027	-0.0178916	-0.0403845	-0.0319636	-0.0376083	-0.0409168	-0.0383265
296	Scn2a1	12	-0.0124619	-0.0145838	-0.0129826	0.0146545	-0.000998148	-0.0153034	-0.0111983	-0.000713115	0.00860396	-0.0159029	0.000399495	-0.0132978	0.0387891	0.023465	1	0.265727	0.92861	-0.0122741	-0.0163374	-0.00324104	-0.0157531	-0.0156092	-0.0174213	-0.0125149	-0.00550189	-0.0113768	-0.00494843	-0.0121356	-0.0134409	-0.00318789
297	Scn5a	12	-0.00931623	-0.0184578	-0.0243623	0.0152937	-0.00341261	-0.0201809	-0.0167248	-0.0164544	-0.0168842	-0.0218864	0.0725474	-0.0173456	-0.0149491	-0.0164806	0.981516	0.531431	1	-0.0153937	-0.019156	-0.0089415	-0.0189163	-0.0186272	-0.0225227	-0.0165627	-0.0135051	-0.0188304	-0.010467	-0.0119755	-0.0151319	-0.0149265
298	Sema4f	12	-0.0237286	-0.035372	-0.0435397	0.0108329	0.00286777	0.000224959	0.0714541	-0.03005	0.0246061	-0.0393416	-0.0284283	-0.0151339	-0.0378655	-0.0287069	0.928817	0.656594	1	-0.0319553	-0.0249406	-0.0226843	-0.0342132	-0.0390656	-0.0372628	-0.0239513	-0.0344992	-0.0329518	-0.021142	0.0422007	-0.0255969	-0.0209787
299	Sez6	12	-0.0166931	-0.0213368	-0.0308047	0.0167851	-0.0018513	0.0673407	-0.00198582	-0.0217278	-0.00862285	-0.0248057	-0.0187546	-0.0141858	-0.0195562	-0.0193787	0.846413	0.480677	1	-0.0165515	-0.0184219	-0.0084617	-0.0225531	-0.0209253	-0.0249877	-0.0195538	-0.0236115	-0.0231629	-0.00930415	-0.0116749	-0.0118866	-0.0162294
300	Sgip1	12	-0.019994	-0.0247551	-0.0203803	0.0159156	-0.00982249	-0.0241439	-0.0281944	0.00265588	0.463981	-0.0254256	0.0220632	-0.0232346	-0.0162198	0.0656202	1	0.274977	0.923984	-0.0223683	-0.0305409	-0.00482802	-0.03009	-0.0280694	-0.0283682	-0.0248916	-0.00579513	-0.0242359	-0.0170296	-0.0213787	-0.0254301	0.00197646
301	Slc5a7	12	-0.00767103	-0.0121208	-0.0267503	0.0140507	-0.000507675	-0.00900224	-0.00309385	-0.0070428	-0.00511116	-0.0183288	-0.00715145	-0.00540874	-0.00883961	-0.0084829	0.451885	0.491494	1	-0.00521045	-0.00943041	0.0020853	-0.0100924	-0.00942847	-0.0105989	-0.010689	-0.0155026	-0.0129186	-0.00596904	-0.00667707	-0.010268	-0.00433753
302	Slc6a17	12	-0.0288587	-0.0424878	-0.0513355	0.0170785	-0.0237639	-0.0470394	-0.0366744	-0.0408397	-0.0321661	-0.0502412	-0.0369997	-0.0402417	-0.0432974	0.608703	0.248847	0.388052	1	-0.037426	-0.0504859	-0.0173454	-0.05004	-0.0478747	-0.0533997	-0.043767	-0.0223086	-0.0456776	-0.0329047	-0.0369196	-0.0458065	-0.0318004
303	Slc8a1	12	-0.245698	0.134488	0.281082	0.0358271	-0.0491786	0.469118	0.698668	0.18285	-0.216663	-0.219728	0.17671	0.513381	-0.0286916	0.599544	0.734857	0.142745	1	-0.0914487	-0.401338	-0.175562	-0.372559	0.504579	-0.039395	-0.00733183	-0.0707225	0.377468	0.47385	-0.175617	-0.190855	-0.0271069
304	Slitrk5	12	-0.0275465	-0.0342283	-0.0405494	0.0196953	-0.00500127	-0.0290304	-0.0291778	-0.0274592	0.245529	-0.0205316	-0.0254114	-0.0196022	-0.0347255	-0.0170539	0.45013	0.995367	1	-0.0275813	-0.0344149	-0.0175927	-0.0274417	-0.0345645	-0.0388457	-0.029826	-0.0277235	-0.0278866	-0.0184816	-0.0269964	-0.0315556	-0.0314241
305	Snap25	12	-0.0152929	-0.0222603	-0.0303125	0.0155491	-0.00716508	0.633331	0.307808	-0.0226892	-0.0175081	-0.0338955	-0.0152629	-0.0136817	-0.0228798	-0.0201589	0.789893	0.384832	1	-0.0166205	-0.019493	0.00273478	-0.0236699	-0.026299	-0.0320716	-0.0220243	-0.0104514	-0.0248407	-0.0137506	-0.0163088	-0.00922339	-0.0159517
306	Soga3	12	-0.0127489	-0.014978	-0.0157833	0.0170786	-0.00159156	0.0277803	0.0248342	-0.0159885	0.110158	-0.017412	-0.0114322	-0.014438	-0.00223051	-0.0135724	1	0.382941	0.91729	-0.0129405	-0.0167777	0.00142675	-0.017067	-0.017989	-0.0185832	-0.0138769	-0.00718832	-0.0145114	-0.0102254	-0.00859281	-0.0139857	-0.012046
307	Srrm4	12	-0.010225	-0.0123664	-0.0117928	0.0147153	0.000985494	0.0180225	-0.012728	-0.0112198	-0.00545739	-0.0132736	-0.0100684	-0.00957325	0.000762629	-0.00532913	1	0.375999	0.760826	-0.0106043	-0.0156504	-0.00448483	-0.0152854	-0.0130817	-0.0126821	-0.0100736	-0.00586322	-0.00913637	-0.00698323	-0.0118157	-0.0114976	-0.010452
308	Stmn4	12	-0.014615	-0.0218037	-0.0345548	0.0166913	-0.00486135	-0.0223444	-0.0237605	-0.00501545	-0.0173289	-0.0242922	-0.0129868	-0.0164098	-0.00866846	0.00454187	1	0.609034	0.622671	-0.0170715	-0.0216162	-0.00758334	-0.0210058	-0.0194289	-0.0226652	-0.0204741	-0.0235896	-0.0248247	-0.0105074	-0.013082	-0.0209065	-0.013606
309	Syt13	12	-0.0310621	-0.0469242	-0.0561261	0.0218569	-0.0194008	0.921081	0.681638	0.171483	-0.0366418	-0.0566217	-0.0317627	-0.0272364	-0.0155693	-0.00306074	1	0.838106	0.959129	-0.0358669	-0.0452877	-0.00692137	-0.0449846	-0.0457758	-0.0575362	-0.0453585	-0.0339127	-0.0489779	-0.0285577	-0.0317934	-0.0363576	-0.0324002
310	Syt4	12	-0.0101479	-0.0158633	-0.0368137	0.0174934	-0.00228348	-0.010079	-0.00814751	-0.0112635	-0.00172357	-0.0330949	-0.00589144	-0.0087948	-0.0076099	-0.0111377	1	0.757748	0.889327	-0.00802913	-0.0105706	0.0147741	-0.0132977	-0.0120761	-0.0264803	-0.0167987	-0.0151775	-0.019601	-0.00430871	-0.00801002	-0.00879294	-0.00691185
311	Tbx2	12	-0.0376963	-0.0394992	-0.0240511	0.00756292	-0.0176398	-0.0330884	-0.0484417	0.431913	0.0668626	-0.0413984	-0.0333868	-0.0340186	0.0247625	0.096186	0.00877309	1	0.397383	-0.0464197	-0.0448086	-0.0164272	-0.0537953	-0.0502437	-0.0510923	-0.0376427	-0.0136206	-0.0379946	-0.0149849	-0.0317218	-0.0358261	-0.0260131
312	Thy1	12	0.0166562	-0.0663752	-0.105037	-0.00668983	-0.0459576	-0.0655548	-0.0645747	0.0272019	-0.0224137	-0.0780271	0.841545	-0.0442458	0.325686	-0.00182595	0.954376	0.557257	1	-0.0520012	-0.0643707	0.00986701	-0.0640541	-0.0691	-0.0855735	-0.0686521	-0.066633	-0.0775292	-0.0493126	0.522132	-0.0514654	-0.0388702
313	Tmc3	12	-0.0202488	-0.0219808	-0.0224515	0.0173559	-0.00618666	0.0221785	0.336035	-0.0217298	0.0251676	-0.0196092	-0.0178977	-0.0138851	-0.00781256	-0.0194315	1	0.0924036	0.972967	-0.0187726	-0.024686	-0.0119915	-0.0244816	-0.022904	-0.0218295	-0.0154084	-0.0109366	-0.0176421	-0.00982527	-0.0189713	-0.00855219	-0.0181207
314	Tmem108	12	0.0171536	-0.0223313	-0.0141356	0.0106824	-0.0080847	0.0140816	0.565712	0.0430225	-0.0195514	-0.0195502	-0.0196808	-0.0228351	0.5451	-0.00987271	1	0.0914333	0.44997	-0.0214334	-0.0297465	-0.0104971	-0.0297079	-0.0246587	-0.0217871	-0.0200732	-0.00807	-0.0179551	-0.0161075	-0.0152248	0.325986	-0.0211668
315	Tshz3	12	-0.083716	-0.119906	-0.112096	0.0107556	-0.0770886	-0.110968	-0.104633	0.964472	0.270525	-0.123337	0.334412	-0.0520383	0.628857	0.535255	0.969121	0.546883	1	-0.114197	-0.144525	-0.0678242	-0.136359	-0.134337	-0.126452	-0.120519	-0.0593569	-0.118993	-0.0985392	0.023326	-0.109102	0.262763

## Sheet: GF_epithelium
	Gene	Submodule	B_cell	Colonocyte_1	Colonocyte_2	Cycling_TA_1	Cycling_TA_2	Enteroendocrine_1	Enteroendocrine_2	Fibroblast	Glia	Goblet	Lymphatic	Macrophage	Mesothelial	Myocyte	Neuron_1	Neuron_2	Neuron_3	Stem	TA_1	TA_2	TA_3	TA_4	TA_5	TA_6	TA_7	TA_8	TA_9	T_cell	Tuft	Vascular
0	Col18a1	1	-0.0391726	-0.0459328	-0.049135	-0.0480982	-0.048896	-0.0514434	-0.0441176	0.106298	1	-0.0449326	0.362419	-0.0427537	0.632137	-0.0143567	-0.022737	-0.0215325	-0.0163533	-0.0440208	-0.0450914	-0.0309116	-0.0457953	-0.0484173	-0.0470783	-0.0479872	-0.0402596	-0.0509718	-0.050514	-0.0389722	-0.0436237	0.0263302
1	Creg1	1	-0.0372907	0.125032	0.243151	-0.0151288	-0.0768148	-0.0223845	-0.0603638	-0.00156665	-0.0325554	0.166358	-0.01263	0.06414	1	-0.0499033	-0.102321	-0.0667858	-0.121362	0.00558283	-0.0741764	0.0756191	-0.0578995	-0.03672	0.0791982	-0.0314194	0.152865	-0.0452999	-0.045765	-0.0143579	-0.0736376	-0.0186644
2	Nid2	1	-0.0394224	-0.0434467	-0.0546509	0.0228792	-0.0280151	-0.047124	-0.0489842	0.0323335	0.0290954	-0.0581396	0.192894	0.0735946	1	-0.0165311	-0.0613384	-0.0148423	-0.0512972	0.00961656	-0.0680894	-0.0302853	-0.0661311	0.0123737	-0.0234408	-0.0197695	-0.0230037	-0.028304	-0.0239859	-0.0359343	-0.041289	0.0495724
3	Wnt5a	1	-0.0280324	-0.0262698	-0.0276322	-0.0165588	-0.0279024	-0.0302343	-0.0275909	0.239905	0.0508778	-0.0378782	-0.0148388	-0.0257675	1	0.0187781	-0.0308856	-0.0336673	-0.0296576	-0.0130538	-0.030742	-0.00196729	-0.0298956	-0.0141817	-0.0352782	-0.0265533	-0.0108437	-0.0298776	-0.020568	-0.0206984	-0.0186656	-0.0128807
4	Ackr3	2	-0.0659132	-0.0935117	-0.102765	-0.0652149	-0.0928316	-0.0871111	-0.08768	0.542531	0.00746349	-0.0986965	1	-0.0667621	0.314608	-0.0198172	-0.102837	-0.0337211	-0.0533583	-0.057011	-0.0984749	-0.0204581	-0.100015	-0.0985487	-0.101988	-0.0950928	-0.0575492	-0.102422	-0.0957928	-0.0688261	-0.0831377	0.280769
5	Adamdec1	2	-0.059492	-0.0492809	-0.0733109	-0.0663949	-0.0756553	-0.0568499	-0.0659456	1	-0.0420053	-0.0962793	-0.0471505	0.0421543	-0.0250244	0.0445123	-0.0901282	-0.071954	-0.0913402	-0.0534247	-0.0354543	0.100518	-0.0561128	-0.0536877	-0.0923174	-0.0789049	0.00438671	-0.0721453	-0.0475806	-0.019212	-0.0529261	-0.0214993
6	Bmp5	2	-0.0510383	-0.051769	-0.0548016	-0.0540679	-0.0547683	-0.0523734	-0.054052	1	-0.0389957	-0.0528146	-0.0479216	-0.0347081	0.040862	0.101296	-0.0567626	-0.0454975	-0.0577753	-0.0522343	-0.0544057	-0.0359509	-0.053726	-0.0543732	-0.0574142	-0.0562106	-0.0476939	-0.0570887	-0.0535702	-0.0453468	-0.0487747	-0.0390243
7	Fendrr	2	-0.0929862	-0.0982805	-0.108689	-0.105808	-0.104933	-0.0987063	-0.103971	1	-0.0824675	-0.103196	-0.090268	-0.089238	0.0770543	0.997354	-0.10538	-0.094504	-0.104998	-0.101174	-0.102751	-0.0717054	-0.103151	-0.102961	-0.109794	-0.105355	-0.0872737	-0.10599	-0.100792	-0.0888809	-0.0939809	0.160686
8	Gli2	2	-0.0834865	-0.0906484	-0.0947466	-0.0930691	-0.0955205	-0.0871386	-0.0919243	1	0.00861193	-0.0906635	-0.0845635	-0.074953	0.915293	0.746646	-0.0967221	-0.0801864	-0.0967094	-0.0908585	-0.0959869	-0.067432	-0.0958952	-0.0884827	-0.090061	-0.0925473	-0.084489	-0.0937898	-0.0970867	-0.0870801	-0.0884476	-0.074486
9	Pdgfra	2	-0.0444762	-0.0484115	-0.0536686	-0.0512073	-0.0533563	-0.0491282	-0.0519339	1	-0.0342949	-0.049112	-0.0414695	-0.0357896	-0.0075161	-0.021786	-0.0490699	-0.0424528	-0.0495885	-0.047707	-0.0488915	-0.0249135	-0.0483083	-0.0493902	-0.0537402	-0.0530062	-0.0362076	-0.0547755	-0.0524593	-0.0410392	-0.0489645	-0.0362678
10	Fer1l6	3	-0.0651397	-0.121191	-0.111134	-0.124723	0.234643	-0.0660638	-0.111086	-0.0516945	-0.0606323	0.326732	-0.0544473	-0.059292	-0.121655	-0.0580751	-0.130195	-0.120322	-0.132472	-0.12072	-0.0472035	-0.0787255	1	-0.122117	-0.126374	-0.0589535	-0.0879002	-0.0637179	-0.0168485	-0.0523248	-0.0628684	-0.0624289
11	Neat1	3	-0.411928	0.198512	-0.0883234	-0.531289	0.405518	-0.279628	-0.336886	-0.247833	-0.321887	-0.0175725	-0.244356	-0.207939	-0.571477	-0.300077	-0.811032	-0.605898	-0.753258	-0.404739	1	-0.398527	0.943828	-0.120967	-0.388401	0.0286799	-0.365271	0.26549	0.360929	-0.216847	-0.19121	-0.271012
12	Rab27b	3	-0.139231	-0.248723	-0.265185	-0.168367	0.281681	0.142912	-0.165758	-0.142607	-0.122044	0.129423	-0.123315	-0.122418	-0.122439	-0.13405	-0.2059	0.193209	-0.226202	-0.172091	0.291224	-0.144602	1	-0.225735	-0.204372	-0.0147785	-0.14753	-0.0323581	-0.0316739	-0.101853	0.0781518	-0.126435
13	Scin	3	-0.0509123	-0.0412899	-0.0212848	-0.172817	0.179769	-0.0293162	0.060631	-0.0755159	-0.106078	0.335715	-0.059271	-0.0772152	-0.17296	-0.0853196	-0.21951	-0.144726	-0.217555	-0.148898	-0.0826281	-0.00479585	1	0.0171867	-0.132809	-0.0352927	-0.0687902	-0.0253081	0.00124764	-0.0824071	-0.089977	-0.0720403
14	Sytl2	3	-0.139178	-0.249738	-0.249649	-0.251515	0.335218	-0.12726	-0.104166	-0.109298	-0.0970192	0.105672	-0.124084	-0.107089	-0.233553	-0.0943175	-0.266702	-0.244776	-0.269097	-0.250154	0.479141	-0.18599	1	-0.250847	-0.255581	0.00693673	-0.129091	0.0247172	0.0398486	-0.0246302	-0.12338	-0.118581

## Sheet: GF_epithelium_and_mucosae
	Gene	Submodule	B_cell	Colonocyte_1	Colonocyte_2	Cycling_TA_1	Cycling_TA_2	Enteroendocrine_1	Enteroendocrine_2	Fibroblast	Glia	Goblet	Lymphatic	Macrophage	Mesothelial	Myocyte	Neuron_1	Neuron_2	Neuron_3	Stem	TA_1	TA_2	TA_3	TA_4	TA_5	TA_6	TA_7	TA_8	TA_9	T_cell	Tuft	Vascular
0	Ptma	1	0.190488	-0.159077	-0.345906	0.157908	-0.187124	0.179045	-0.0279103	0.080589	-0.097091	-0.208432	0.263911	0.0450891	0.402088	-0.0609208	-0.0285429	0.623308	0.154972	0.0905493	-0.234894	1	-0.154732	-0.229173	0.145305	-0.108942	0.789124	-0.37485	-0.328834	0.0636916	7.64066e-05	0.09773
1	Rpl22	1	0.133133	-0.0900332	-0.1266	-0.0690979	-0.244702	-0.0682128	-0.0888176	-0.000374516	-0.127933	0.0580558	0.0779361	-0.00916063	0.0228318	-0.0889817	-0.302541	0.00532127	-0.316102	0.0779914	-0.206505	0.557187	-0.0585648	-0.0766919	1	0.0466073	0.654765	-0.170224	-0.346129	-0.00975212	-0.129133	-0.0245585
2	Rpl41	1	0.119898	-0.0101069	-0.0099478	-0.121466	-0.266463	-0.0370826	-0.106471	-0.0155345	-0.145349	0.384509	0.0940377	-0.0478736	0.0252619	-0.0928005	-0.318751	0.0614485	-0.288398	0.0225273	-0.227623	0.708638	0.000438711	-0.0422143	1	-0.000201932	0.786029	-0.139701	-0.373492	-0.00547063	-0.104644	-0.0193903
3	Scd2	1	0.0471636	-0.16921	-0.178805	-0.0350579	-0.197359	-0.0664934	-0.144788	-0.0805467	-0.0736892	-0.0612142	0.0042421	-0.0601352	-0.0956927	-0.132883	-0.0845834	0.260041	-0.0725851	0.107417	-0.247708	0.276385	-0.190461	-0.0319346	1	0.277017	0.900684	-0.0799419	-0.281447	-0.11692	-0.124481	-0.0629994
4	Eml1	2	-0.0776165	-0.108381	-0.127983	-0.0773964	-0.0808594	0.0577387	0.0424963	0.267902	0.0519522	-0.0999334	0.046361	-0.0786553	0.69074	1	0.234445	-0.00269859	0.195121	-0.0709708	-0.0726138	-0.0583701	-0.0713678	-0.109519	-0.102345	-0.0843282	-0.0858235	-0.101059	-0.105901	-0.0826259	-0.104269	0.111429
5	Fam198b	2	-0.0591537	-0.0622679	-0.0784512	-0.0695144	-0.0817015	-0.0794002	-0.0812517	1	0.0484646	-0.082474	0.0850228	-0.0428767	-0.0295569	0.00902895	-0.0876106	-0.0798563	-0.0783803	-0.0622346	-0.0794735	-0.0255849	-0.0784907	-0.0410383	-0.0857235	-0.0772438	-0.0537606	-0.0799133	-0.0699769	-0.0662074	-0.0818927	0.589381
6	Fbn1	2	-0.0885572	-0.0961646	-0.098686	-0.0957267	-0.110255	-0.103731	-0.106864	1	-0.0446658	-0.108813	0.552881	-0.0812555	0.510178	0.172684	0.254859	-0.0730717	-0.0200734	-0.0978803	-0.10549	-0.0345355	-0.10359	-0.0954647	-0.107587	-0.10754	-0.0768717	-0.111371	-0.105541	-0.0850503	-0.104016	0.412087
7	Fendrr	2	-0.0929862	-0.0982805	-0.108689	-0.105808	-0.104933	-0.0987063	-0.103971	1	-0.0824675	-0.103196	-0.090268	-0.089238	0.0770543	0.997354	-0.10538	-0.094504	-0.104998	-0.101174	-0.102751	-0.0717054	-0.103151	-0.102961	-0.109794	-0.105355	-0.0872737	-0.10599	-0.100792	-0.0888809	-0.0939809	0.160686
8	Htra3	2	-0.0422798	-0.0538752	-0.058911	-0.0605365	-0.0628299	-0.0495931	-0.0594192	1	-0.043739	-0.0613463	-0.0299654	-0.00284579	0.0635882	0.00381741	-0.0594246	-0.0445721	-0.0746065	-0.0516002	-0.0619938	-0.0108141	-0.0567381	-0.0573201	-0.0639649	-0.0603555	-0.0358965	-0.0599387	-0.0664253	-0.0390906	-0.0593022	-0.0377681
9	Lamb1	2	-0.105907	-0.130548	-0.139266	-0.133021	-0.0465071	-0.108121	-0.103602	1	0.00631141	-0.137369	0.173466	-0.0750357	0.478062	0.111601	-0.0651557	-0.0948667	-0.119905	-0.128899	0.162382	-0.0576143	-0.0911314	-0.128847	-0.141078	-0.0697045	-0.0759058	-0.0307749	-0.0524752	-0.0627701	-0.110804	0.30484
10	Lims2	2	-0.0706307	-0.0659133	-0.0896364	-0.094224	-0.101899	-0.0796968	-0.0669264	0.167557	0.548858	-0.0903135	-0.0438768	-0.0858955	0.126054	1	-0.0832407	-0.0698758	-0.0850182	-0.0861444	-0.0982835	-0.0465395	-0.0887734	-0.0895305	-0.0988319	-0.0990921	-0.071495	-0.0995815	-0.0877371	-0.0787426	-0.0919775	0.863366
11	Mrvi1	2	-0.0407283	-0.0586337	-0.0688738	-0.0669982	-0.0704273	-0.0657187	-0.0518835	0.188091	-0.0549059	-0.0659896	-0.0483409	-0.0366703	-0.0066407	1	-0.0706486	-0.0673647	-0.0717334	-0.0613814	-0.0663039	-0.0187772	-0.0649088	-0.064193	-0.0731819	-0.0683635	-0.0427073	-0.0676553	-0.0670946	-0.0368514	-0.0654795	-0.0455544
12	Nexn	2	-0.0521379	-0.0788695	-0.105786	-0.0323291	-0.072455	-0.078264	-0.0560041	0.065534	-0.00255062	-0.0930808	0.031471	-0.0600626	0.0736496	1	-0.0778688	-0.0658376	-0.0815897	-0.0299254	-0.0887456	-0.0145705	-0.0924069	-0.0731561	-0.0706848	-0.0592521	-0.0607983	-0.0873089	-0.0769753	-0.0656152	-0.0764579	-0.0525014
13	Pdzrn3	2	-0.243714	-0.297953	-0.311616	-0.225346	0.108155	-0.166946	-0.101195	0.696653	-0.0427865	-0.323556	-0.214548	-0.184465	0.116209	1	-0.244302	-0.217653	-0.18238	-0.263533	0.519274	-0.249866	0.132528	-0.300547	-0.323628	-0.0507948	-0.201241	0.0183935	0.00347048	-0.13547	0.670316	-0.182104
14	Ptch1	2	-0.0766105	-0.145159	-0.171967	-0.00211835	-0.0797228	0.0917916	0.0373266	1	0.0610367	-0.168482	0.0194792	-0.0851379	0.113515	0.328911	-0.0401696	-0.0696865	-0.0603396	0.00050579	-0.110734	-0.0501664	-0.140604	-0.125544	-0.124738	-0.0624675	-0.082855	-0.134886	-0.0881855	-0.058448	-0.0318707	-0.0282257
15	Ror2	2	-0.192981	-0.290461	-0.324491	0.0416144	0.133026	0.111053	0.309505	0.16268	-0.172142	-0.31325	-0.178055	-0.164786	0.115415	1	-0.323627	-0.201654	-0.312355	-0.115949	0.358785	-0.201158	-0.0719273	-0.293363	-0.311139	-0.0162612	-0.170741	-0.0800426	-0.0384521	-0.143312	-0.154941	-0.173408
16	Tns1	2	-0.0879338	-0.116893	-0.14501	-0.131544	-0.145494	-0.127671	-0.130075	0.306225	0.0937312	-0.137663	0.92113	0.224348	0.0502953	1	0.29183	0.0631193	0.202331	-0.115825	-0.135628	-0.00411268	-0.127665	-0.12981	-0.141939	-0.140278	-0.0655976	-0.144046	-0.143208	-0.100171	-0.125532	0.339096
17	Zbtb16	2	-0.106415	-0.0525931	-0.167274	-0.103684	-0.182892	-0.12462	-0.105635	0.953291	0.139855	-0.107796	0.401634	-0.06233	0.728573	1	-0.207239	-0.123785	-0.0567943	-0.059908	-0.225541	-0.116921	-0.219294	-0.142076	-0.087382	-0.12996	-0.178172	-0.173504	-0.183255	-0.077907	-0.1886	0.51019
18	Arhgap29	3	-0.0515506	-0.0563692	-0.059	-0.046901	-0.048095	-0.0270242	-0.0167484	0.0224076	0.0201791	-0.0621414	0.645236	-0.05139	1	0.0285152	-0.058154	-0.0484976	-0.0620188	-0.0391326	-0.0495921	-0.0163817	-0.0490439	-0.0384268	-0.0566552	-0.0462471	-0.0449853	-0.0490453	-0.0484747	-0.0521732	-0.054742	0.393574
19	Bicd1	3	-0.0535061	-0.162247	-0.200278	0.037058	0.0215141	0.206621	0.443357	-0.0976446	0.244456	-0.174213	-0.0442355	-0.0856747	1	-0.00166371	0.522245	0.036492	0.466101	0.0473815	0.0295251	-0.112265	-0.0701037	-0.0897364	-0.0742835	0.0318399	-0.108091	-0.0640626	-0.0603934	-0.0474922	0.210725	-0.0479619
20	Bnc1	3	-0.0128834	-0.012307	-0.0125588	-0.0131395	-0.0123132	-0.0125354	-0.0126581	-0.0117303	-0.0132929	-0.0129921	-0.012367	-0.0133566	1	-0.0127452	-0.0130412	-0.0138815	-0.00632972	-0.0126729	-0.0128982	-0.0115826	-0.0128414	-0.0130311	-0.0119733	-0.0134189	-0.0132496	-0.013093	-0.0130614	-0.0110965	-0.0123681	-0.0135533
21	Eln	3	-0.0661342	-0.0760994	-0.0796612	-0.0750944	-0.0820595	-0.0772845	-0.0761926	0.410117	0.105365	-0.0753309	0.363016	-0.0642511	0.716779	0.184446	-0.0533893	-0.0712076	-0.0680786	-0.0737674	-0.0743681	-0.0430116	-0.0744404	-0.0789937	-0.0748921	-0.0802301	-0.0690116	-0.0820481	-0.0819869	-0.0689803	-0.0745744	1
22	Il6st	3	-0.0121128	-0.0818856	-0.0829245	-0.0592861	-0.042434	-0.0324167	-0.0159222	0.149295	0.0901179	-0.0841424	0.315597	0.126231	1	0.129498	0.00866766	0.0413501	-0.00102104	-0.0432297	-0.0199729	-0.00794724	-0.0517764	-0.0704743	-0.0751525	-0.0405456	-0.0107875	-0.0586949	-0.0651269	0.108934	-0.0604845	0.372638
23	Kifc3	3	-0.102051	0.423526	0.39517	-0.079053	-0.120192	-0.0962488	0.0234697	-0.055484	-0.0364218	0.0781256	-0.101079	-0.0322305	1	-0.0468677	-0.154554	-0.092124	-0.116152	-0.0290075	-0.162462	-0.0534717	-0.15006	0.279087	0.271415	-0.0456058	-0.0386717	0.108287	0.0976532	-0.00977627	-0.12342	-0.000152475
24	Mras	3	-0.0574827	-0.092229	-0.099987	-0.0520594	-0.0437673	0.115442	0.106451	0.172868	0.300283	-0.0944241	0.0957069	0.154003	1	0.0778429	0.454188	0.2878	0.157274	-0.0475665	0.00363036	-0.0579785	-0.0728304	-0.0924974	-0.0888402	-0.0485016	-0.0598014	-0.056875	-0.0627156	-0.0582608	0.0499332	0.245954
25	Npnt	3	-0.0178861	-0.0333573	-0.0398944	-0.012481	-0.029313	-0.0187634	-0.0117513	-0.000470557	-0.0234864	-0.0414576	-0.0298512	-0.0211144	1	0.179309	-0.0406738	-0.0259375	-0.0337058	-0.0194764	-0.0263514	-0.0115938	-0.0301999	-0.0332434	-0.0369611	-0.0287212	-0.0233141	-0.0286586	-0.0291162	0.0276552	-0.0209238	0.021282
26	Pdpn	3	-0.0390424	-0.0496936	-0.0561053	-0.0502188	-0.0534112	-0.052462	-0.0448518	0.290954	0.0503338	-0.0542726	0.499097	-0.0337876	1	-0.0275534	0.139514	0.206036	0.558506	-0.0460217	-0.0503342	-0.019338	-0.0498769	-0.05013	-0.05403	-0.0550973	-0.0356104	-0.0543821	-0.054042	-0.0411242	-0.0446698	-0.0369043
27	Podxl	3	-0.0381998	-0.0434728	-0.0470368	-0.0469999	-0.050774	-0.042889	-0.0479524	-0.0375821	-0.0386205	-0.0475824	0.619377	-0.0414885	1	-0.0353927	-0.0477192	-0.0348144	-0.0498783	-0.0448878	-0.0483802	-0.0199401	-0.0476795	-0.0477215	-0.0509448	-0.0509155	-0.0320276	-0.0519824	-0.0507774	-0.0391949	-0.0459438	0.757417
28	Ptger3	3	-0.0394569	0.0379425	-0.00628308	-0.02135	-0.0244327	0.0361309	0.00478766	-0.0088408	-0.0553633	0.0338073	-0.0439017	-0.036195	1	0.16813	-0.0133202	0.119187	-0.00718428	-0.0194063	-0.0368685	-0.027801	0.0109716	-0.0261439	-0.00271848	-0.0220908	-0.0193186	-0.0454974	-0.0358581	-0.0388063	-0.060353	-0.0413586
29	St3gal2	3	0.0369609	-0.0722584	-0.0925605	-0.0433485	-0.0659335	-0.0272928	-0.0419588	0.295135	0.0611264	-0.0848977	0.0762751	0.0627883	1	0.310753	0.225369	0.199063	0.271418	-0.050804	-0.0696409	-0.0150582	-0.0715073	-0.068046	-0.0770813	-0.0628753	-0.0623462	-0.0767817	-0.070117	0.0276193	0.300852	0.297353
30	Syne2	3	-0.119011	0.0859592	0.00303846	0.147437	-0.0397289	-0.0909019	-0.0871034	-0.00554042	0.148305	-0.108322	-0.0740514	-0.117612	1	0.0528677	-0.277584	-0.0480146	-0.132627	0.0817057	-0.157973	-0.0735849	-0.235737	0.098606	-0.0163032	-0.00359378	-0.0741088	0.00717994	0.0614826	-0.144026	0.156631	0.154853
31	Thbd	3	-0.0391959	-0.0614382	-0.0716564	-0.0730149	-0.0767204	-0.0526578	-0.0781414	0.357068	-0.0460947	-0.0719328	0.526472	-0.0173893	1	-0.0229862	-0.0872547	-0.0601119	-0.0629061	-0.0576063	-0.0650489	0.0307714	-0.0660412	-0.0673347	-0.072228	-0.0738944	-0.0358626	-0.0790725	-0.0749051	-0.0484771	-0.0675708	0.504702
32	Tmem132a	3	-0.0242055	-0.0600647	-0.0666098	0.0235252	-0.0267454	0.0525889	0.0527432	0.0374384	0.031765	-0.084141	0.00446082	-0.00845198	1	-0.00308651	0.101689	0.114874	0.138108	0.0205152	-0.0587345	-0.0103494	-0.0690484	-0.0560511	-0.0518235	-0.0246648	-0.00824443	-0.0630959	-0.0410123	-0.0292767	0.0896111	0.0484723
33	Tmtc1	3	-0.0610202	-0.0640995	-0.0684626	-0.0664605	-0.0671503	-0.0611423	-0.0392225	0.243922	-0.0572132	-0.0650678	0.472206	-0.0625875	1	0.355088	-0.00245259	0.0163099	0.0861248	-0.0655415	-0.0675752	-0.0511119	-0.0673997	-0.0664697	-0.0701355	-0.0683835	-0.0576572	-0.0682312	-0.0676762	-0.0630069	-0.0633354	0.403314
34	Ablim3	4	-0.0522416	-0.0604971	-0.0606071	-0.0600951	-0.0631746	-0.0501589	-0.0529916	-0.0229349	-0.0530047	-0.0598122	1	-0.0537883	0.361829	-0.0527924	0.517938	0.0896825	0.446575	-0.0590317	-0.061463	-0.0499587	-0.062455	-0.0627524	-0.0618844	-0.0627835	-0.0569471	-0.0622419	-0.0598796	-0.0380331	0.0168948	0.335353
35	Ace	4	-0.0230198	0.0347549	0.0531505	-0.061063	-0.040719	-0.00958382	-0.041525	-0.00892306	-0.0500192	0.228923	0.0554304	-0.0365887	-0.0445673	-0.0341611	-0.0288645	-0.0489844	-0.0731412	-0.0393594	-0.0614645	-0.00674836	0.0583523	-0.0201513	0.0293542	-0.0153152	0.0344097	0.00154472	-0.0655753	-0.0547346	-0.0634223	1
[truncated: 122 more rows]

## Sheet: GF_epithelium_and_mucosae_and_s
	Gene	Submodule	B_cell	Colonocyte_1	Colonocyte_2	Cycling_TA_1	Cycling_TA_2	Enteroendocrine_1	Enteroendocrine_2	Fibroblast	Glia	Goblet	Lymphatic	Macrophage	Mesothelial	Myocyte	Neuron_1	Neuron_2	Neuron_3	Stem	TA_1	TA_2	TA_3	TA_4	TA_5	TA_6	TA_7	TA_8	TA_9	T_cell	Tuft	Vascular
[truncated: 194 more rows]

[truncated: 20 more sheets: GF_epithelium_and_muscle_and_su, GF_externa, GF_externa_and_interna, GF_interna, GF_mucosae_and_interna, GF_muscle_and_submucosa, GF_peyer's_patch, SPF_crypt_apex_and_crypt_mid, SPF_crypt_apex_and_mucosa, SPF_crypt_base, SPF_crypt_mid, SPF_epithelium, SPF_epithelium_and_mucosae, SPF_epithelium_and_mucosae_and_, SPF_epithelium_and_muscle_and_s, SPF_externa, SPF_externa_and_interna, SPF_interna, SPF_mucosae_and_interna, SPF_muscle_and_submucosa]
