# Supplementary material for: Spatial host–microbiome sequencing reveals niches in the mouse gut
Source: Nat Biotechnol. 2023 Nov 20;42(9):1394–403. doi: 10.1038/s41587-023-01988-1 (PMC11392810; doi:10.1038/s41587-023-01988-1)
Supplement: Supplementary file 6 — KEGG pathway analysis for all modules and submodules. One-tailed Fisher exact test values are reported. [file 41587_2023_1988_MOESM6_ESM.xlsx]

## Sheet: GF_crypt_apex_and_crypt_mid
	Term	Overlap	P-value	Adjusted P-value	Genes	Test statistic
0	Protein digestion and absorption	9/90	1.64148e-05	0.00531839	Ace2,Col12a1,Col1a2,Col27a1,Col3a1,Col6a3,Mep1a,Slc8a1,Slc9a3	6.9735

## Sheet: GF_crypt_apex_and_crypt_mid.1
	Term	Overlap	P-value	Adjusted P-value	Genes	Test statistic

## Sheet: GF_crypt_apex_and_crypt_mid.2
	Term	Overlap	P-value	Adjusted P-value	Genes	Test statistic
0	Steroid hormone biosynthesis	4/88	6.06644e-05	0.0196553	Cyp2c65,Cyp2d34,Cyp3a13,Hsd3b2	23.1847

## Sheet: GF_crypt_apex_and_crypt_mid.3
	Term	Overlap	P-value	Adjusted P-value	Genes	Test statistic

## Sheet: GF_crypt_apex_and_crypt_mid.4
	Term	Overlap	P-value	Adjusted P-value	Genes	Test statistic

## Sheet: GF_crypt_apex_and_crypt_mid.5
	Term	Overlap	P-value	Adjusted P-value	Genes	Test statistic

## Sheet: GF_crypt_apex_and_crypt_mid.6
	Term	Overlap	P-value	Adjusted P-value	Genes	Test statistic

## Sheet: GF_crypt_apex_and_crypt_mid.7
	Term	Overlap	P-value	Adjusted P-value	Genes	Test statistic

## Sheet: GF_crypt_apex_and_crypt_mid.8
	Term	Overlap	P-value	Adjusted P-value	Genes	Test statistic
0	PI3K-Akt signaling pathway	4/356	4.97734e-05	0.0161266	Col6a3,Fgf7,Pdgfra,Tnc	44.3427
1	Calcium signaling pathway	3/183	0.000214146	0.0346916	Atp2b4,Bdkrb2,Pdgfra	44.0765
2	Focal adhesion	3/199	0.000273439	0.0295314	Col6a3,Pdgfra,Tnc	40.4523
3	Regulation of actin cytoskeleton	3/210	0.000319858	0.0259085	Bdkrb2,Fgf7,Pdgfra	38.281
4	Melanoma	2/72	0.00116183	0.0752863	Fgf7,Pdgfra	56.7847
5	ECM-receptor interaction	2/83	0.00153015	0.0826283	Col6a3,Tnc	49.1928

## Sheet: GF_crypt_apex_and_crypt_mid.9
	Term	Overlap	P-value	Adjusted P-value	Genes	Test statistic

[truncated: 238 more sheets: GF_crypt_apex_and_mucosa, GF_crypt_apex_and_mucosa.1, GF_crypt_apex_and_mucosa.2, GF_crypt_apex_and_mucosa.3, GF_crypt_apex_and_mucosa.4, GF_crypt_apex_and_mucosa.5, GF_crypt_apex_and_mucosa.6, GF_crypt_apex_and_mucosa.7, GF_crypt_apex_and_mucosa.8, GF_crypt_apex_and_mucosa.9, GF_crypt_base, GF_crypt_base.1, GF_crypt_base.2, GF_crypt_base.3, GF_crypt_base.4, GF_crypt_base.5, GF_crypt_base.6, GF_crypt_base.7, GF_crypt_base.8, GF_crypt_base.9 …]
