# Supplementary material for: Spatial host–microbiome sequencing reveals niches in the mouse gut
Source: Nat Biotechnol. 2023 Nov 20;42(9):1394–403. doi: 10.1038/s41587-023-01988-1 (PMC11392810; doi:10.1038/s41587-023-01988-1)
Supplement: Supplementary file 7 — Species excluded from gold standard reference. [file 41587_2023_1988_MOESM7_ESM.xlsx]

## Sheet: Sheet1
Species	Found in RefSeq Assembly summary	Why excluded?	References
Hungatella xylanolytica	Yes	Only contig available
Christensenella massiliensis	No	Excluded from RefSeq	https://www.ncbi.nlm.nih.gov/assembly/GCF_900155415.1
			https://www.ncbi.nlm.nih.gov/assembly/GCA_019420825.1
[Eubacterium] rectale	No	Excluded from RefSeq	https://www.ncbi.nlm.nih.gov/assembly/GCA_000020605.1
			https://www.ncbi.nlm.nih.gov/assembly/GCF_003474615.1
			https://www.ncbi.nlm.nih.gov/assembly/GCA_024167965.1
			https://www.ncbi.nlm.nih.gov/assembly/GCA_022453685.1
[Eubacterium] siraeum	No	Excluded from RefSeq	https://www.ncbi.nlm.nih.gov/assembly/GCA_025150425.1
			https://www.ncbi.nlm.nih.gov/assembly/GCF_000210635.1
			https://www.ncbi.nlm.nih.gov/assembly/GCA_015555245.1
Flintibacter butyricus	No	No assembly found
Eubacterium eligens	No	Name change. Included in database as Lachnospira eligens
[Clostridium] innocuum	No	Not annotated in the release used
